# Supplementary material for: Transcriptomic Analysis of Responses to Imbalanced Carbon: Nitrogen Availabilities in Rice Seedlings
Source: PLoS One. 2016 Nov 7;11(11):e0165732. doi: 10.1371/journal.pone.0165732 (PMC5098742; doi:10.1371/journal.pone.0165732)
Supplement: S1 File — (XLS) [file pone.0165732.s002.xls]

## Sheet: Raw Intensity
# Column A: Row, the row number of the feature. # Column B: Col, the column number of the feature. # Column C: ProbeName, the name of each probe. # Column D: SystematicName, the accession number. # Column E ~ T: Signal, the signal left after all the Feature Extracted Software processing steps have been completed (used for GeneSpring GX (ver11.5.1) data normalization and further analysis).
Row	Col	ProbeName	SystematicName	1/1-1 Signal	1/1-2 Signal	1/1-3 Signal	1/60-1 Signal	1/60-2 Signal	1/60-3 Signal	60/1-1 Signal	60/1-2 Signal	60/1-3 Signal	60/60-1 Signal	60/60-2 Signal	60/60-3 Signal
1	1	GE_BrightCorner	GE_BrightCorner	3800.61	4111.53	4789.45	4297.59	3195.95	2361.32	3100.01	2664.32	2535.16	2230.25	2529.8	2181.91
1	2	DarkCorner	DarkCorner	6.78375	22.5668	14.9689	8.8251	10.8838	7.48511	7.57239	8.40602	10.7091	4.77258	5.41611	5.20572
1	3	DarkCorner	DarkCorner	6.82222	34.7557	14.8845	8.93001	145.313	30.2413	7.47107	8.40994	10.7143	4.82279	5.43606	5.23254
1	4	DarkCorner	DarkCorner	6.86129	11.1347	14.8039	9.03017	11.1517	7.47053	7.38021	8.41543	10.7207	4.86862	5.45559	5.25691
1	5	DarkCorner	DarkCorner	6.90009	11.0881	14.7227	3091.6	11.2674	7.46582	7.29079	8.42225	10.728	4.91162	5.47542	5.28097
1	6	DarkCorner	DarkCorner	6.9378	11.0377	14.6456	9.20833	11.3708	7.46255	7.2066	8.42982	10.7368	4.95229	5.49524	5.30493
1	7	DarkCorner	DarkCorner	6.97518	10.9808	14.5635	9.28989	11.4647	7.46129	7.12742	8.43881	10.7462	4.99118	5.51491	5.32689
1	8	DarkCorner	DarkCorner	7.01104	10.9238	14.4885	9.36389	11.545	7.46116	7.05683	8.45012	10.7561	5.02893	5.53444	5.3484
1	9	DarkCorner	DarkCorner	7.04591	10.8637	14.4092	9.43412	11.6145	7.46204	6.9873	8.46344	10.7676	5.06154	5.5535	5.36897
1	10	DarkCorner	DarkCorner	7.07967	10.8017	14.334	9.49429	11.6739	7.46499	6.92444	8.47666	10.78	5.09435	5.57327	5.38908
1	11	DarkCorner	DarkCorner	7.11244	10.7336	14.2568	9.55094	11.721	7.46958	6.86219	8.492	10.7935	5.12533	5.59157	5.40862
1	12	Os01g0532600|mRNA|AJ491820|CDS+3'UTR	Os01t0532600-00	266.393	324.805	282.568	272.758	374.195	217.511	371.679	394.235	499.047	363.289	407.517	497.964
1	13	Os01g0721700|COMBINER_EST|CI557169|4	Os10t0160600-02	381.691	605.546	544.987	455.429	543.504	412.526	441.115	418.297	465.4	389.92	469.914	387.682
1	14	Os06g0215600|mRNA|AK104039|CDS+3'UTR	Os06t0215600-02	96.9305	153.848	118.977	82.3674	169.082	115.641	266.854	269.087	289.411	150.178	187.769	218.654
1	15	Os09g0379500|mRNA|AK069390|CDS+3'UTR	Os09t0379500-01	7.22492	10.4499	13.9417	9.70649	11.81	7.50234	6.66	8.5645	10.859	5.22932	5.66466	5.48205
1	16	Os03g0199100|mRNA|AK069890|CDS+3'UTR	Os03t0199100-01	574.656	762.067	709.504	592.539	698.511	446.143	669.909	770.789	775.058	820.593	631.438	741.282
1	17	Os01g0508500|mRNA|AK120501|CDS+3'UTR	Os01t0508500-01	2071.25	2598.44	2635.41	2251.01	3059.82	2246.61	1054.66	1440.52	1426.65	1000.6	1457.49	1330.13
1	18	Os06g0130000|mRNA|AK064427|CDS+3'UTR	Os06t0130000-03	56.5042	90.5385	61.0498	79.0792	102.567	18.1653	23.4732	33.8783	37.2055	63.8785	63.056	59.6278
1	19	Os08g0446400|mRNA|AK102368|5'UTR+CDS	Os08t0446400-01	37.3692	69.3501	58.2846	43.7735	49.3846	38.4857	34.4178	33.8135	44.0912	37.8832	32.2541	34.6688
1	20	Os05g0433800|COMBINER_EST|Os05g0433800|8	TC425047	7.32927	17.5554	13.5324	9.75692	24.257	7.57778	6.47868	8.67794	10.9678	18.9332	11.1443	14.0098
1	21	Os12g0152700|mRNA|AK099473|CDS+3'UTR	Os12t0152700-01	40276.8	59172.3	57383.4	46552.4	55173.9	40129.5	36359.3	35758.3	43661	43651.3	44258.7	40648.7
1	22	Os03g0685100|mRNA|AK059852|CDS+3'UTR	Os03t0685100-01	484.961	795.454	713.347	588.841	637.693	527.76	360.209	398.033	434.593	361.145	462.758	421.015
1	23	Os05g0285900|mRNA|AK061533|CDS+3'UTR	Os05t0285900-01	1800.32	2653.18	2513.3	2200.57	2259.95	1735.54	1522.55	1622.56	2119.55	1852.52	2031.2	1841.24
1	24	Os03g0449000|COMBINER|CI260116|6	AK106957	150.648	141.654	126.903	142.198	143.062	65.1632	49.6189	66.1205	89.0897	109.168	114.675	98.9837
1	25	Os03g0775000|COMBINER_EST|AU057613|7	TA72321_4530	12471.8	16301	13419.7	12173.5	12928.6	7521.08	5024.74	5776.22	6470.47	4510.83	6390.36	4821.11
1	26	Os11g0213500|COMBINER_EST|Os11g0213500|8	NM_001074027	7.34538	27.4353	35.6637	29.2336	29.9014	20.3203	16.9689	14.685	29.5601	25.4287	14.9067	13.0767
1	27	Os09g0261100|mRNA|AK121607|CDS+3'UTR	Os09t0261100-01	752.893	1003.02	1101.55	823.387	798.452	654.544	573.521	628.484	753.303	631.466	696.269	683.084
1	28	Os02g0236600|COMBINER_EST|CI552267|0	Os02t0236600-01	2877.62	3935.7	3791.91	3509.89	3343.17	2199.48	1882.9	1681.77	2410.33	1885.29	1878.78	2007.02
1	29	Os10g0469200|mRNA|AK108708|CDS+3'UTR	TA56976_4530	24.0704	56.804	90.336	118.958	71.5305	36.5529	34.794	31.3813	35.8205	41.718	31.8865	25.9971
1	30	Os02g0827200|mRNA|AY137242|CDS+3'UTR	Os02t0827200-01	1463.45	1703.05	1926.02	1902.43	1870.81	1325.82	2171.98	2289.58	2310.72	1849.51	2054.64	2071.73
1	31	Os09g0271000|mRNA|AK102955|CDS+3'UTR	Os09t0271000-01	7.28999	9.10989	12.5052	9.37937	11.0288	7.87485	6.29299	8.99039	11.3167	5.49599	5.90532	5.78899
1	32	Os08g0427500|mRNA|AK102608|CDS+3'UTR	Os08t0427500-01	1820.31	2459.85	2557.49	1785.8	2247.55	1769.81	1486.18	1697.55	2157.96	1817.4	2129.12	1946.66
1	33	Os08g0379300|mRNA|AK103923|CDS+3'UTR	Os08t0379300-03	1913.77	1904.65	2180.58	1757.4	1950.33	2004.91	1970.92	1885.59	2326.28	2266.29	2105.55	2140.16
1	34	Os12g0160900|mRNA|AK065838|CDS+3'UTR	Os12t0160900-01	966.989	1200.79	1253.14	802.048	1085.05	985.813	869.284	927.872	1128.33	911.839	1104.19	1000.24
1	35	POsControl0013|genome	genome	7.19555	8.76083	12.0892	9.11743	10.6921	8.02769	6.2804	9.11538	11.4825	5.55926	5.9533	5.88728
1	36	Os06g0724300|mRNA|AK121941|CDS+3'UTR	Os06t0724300-01	3372.29	4390.29	4443.6	3578.27	4057.26	3157.8	2967.77	3258.5	4097.88	3457.17	4010.52	3684.98
1	37	Os01g0582400|mRNA|AK069484|CDS+3'UTR	Os01t0582400-01	4295.25	5459.31	5814.29	4402.06	5234.95	4051.97	3813.55	4315.3	5176.03	4409.35	4777.66	4415.02
1	38	Os06g0229400|COMBINER_EST|Os06g0229400|8	Os06t0229400-00	33.6861	51.6905	68.238	74.6789	46.9253	34.172	22.5984	29.9464	37.9479	43.471	43.5877	43.0874
1	39	Os01g0909100|COMBINER|CI421631|x	Os01t0909100-01	520.298	602.708	698.252	661.068	487.803	490.18	281.017	332.079	388.071	416.55	401.798	334.962
1	40	Os07g0479500|mRNA|AK109231|CDS+3'UTR	Os07t0479500-01	9.23504	46.0304	21.842	20.3262	12.3534	8.24991	6.29681	9.27589	11.7174	5.65337	10.4096	6.03108
1	41	Os12g0124300|mRNA|AK121957|UTR	Os12t0124300-01	1802.38	2011.85	1854.63	1558.4	1987.57	1571.34	1198.17	1365.64	1991.75	1569.92	1949.81	1857.9
1	42	Os02g0542200|mRNA|AK066798|CDS+3'UTR	Os02t0542200-01	364.385	471.302	444.519	298.884	387.699	311.074	241	300.127	372.124	326.955	415.427	363.882
1	43	Os11g0632200|mRNA|AK102163|CDS+3'UTR	Os11t0632200-01	417.09	420.746	435.072	462.054	364.945	324.616	211.658	281.411	355.121	286.563	358.3	301.9
1	44	Os04g0568400|mRNA|AK103546|CDS+3'UTR	Os04t0568400-01	5262.65	5989.15	6218.39	6032.4	6068.51	4217.51	4712.31	5498.72	7016.22	6036.97	5696.35	5420.67
1	45	Os11g0267300|mRNA|AK100529|CDS+3'UTR	Os11t0267300-01	5253.61	6795.47	6393.4	4638.06	5943.55	4770.98	3321.69	3866.06	5040.07	3820.66	4300.89	3975.6
1	46	Os01g0720900|COMBINER|CI405530|x	TA73904_4530	223.04	272.484	275.18	183.459	240.564	223.654	220.654	248.184	341.603	251.152	239.514	267.729
1	47	Os03g0567100|mRNA|AK109220|CDS+3'UTR	Os03t0567100-01	2532.59	2800.34	2913.54	2505.97	2492.38	2446.93	1760.76	2454.17	2571.9	2305.97	2329.93	2410.75
1	48	Os05g0155200|mRNA|AK111696|CDS+3'UTR	Os05t0155200-01	730.564	910.329	961.165	725.054	910.609	804.307	1109.61	1244.23	1480.7	1252.05	1237.16	1319.03
1	49	Os08g0484600|mRNA|AK100591|CDS+3'UTR	Os08t0484600-01	2457.33	2806.93	2639.46	2228.66	2844.36	2471.93	2334.89	2597.86	2857.48	2480.9	2688.82	2358.13
1	50	Os07g0175600|mRNA|AK073569|CDS+3'UTR	Os07t0175600-01	2984.91	3842.01	3720.37	3253.07	3466.76	3068.7	3012.45	3663.77	4110.25	3123.42	3201.67	3251.45
1	51	Os06g0109200|mRNA|AK099078|CDS+3'UTR	Os06t0109200-01	2765.52	3240.64	3267.58	2927.97	2848.34	2594.96	1252.27	1840.08	2165.61	1469.5	1994.65	1712.91
1	52	Os08g0514200|COMBINER|AU174230|6	Os10t0399901-01	783.124	1054.45	1052.99	717.496	978.96	1027.64	815.779	940.619	1258.63	993.318	1131.45	1160.38
1	53	Os07g0609000|mRNA|AK104937|CDS+3'UTR	Os07t0609000-02	10127.3	12614.6	12824	9666.54	11155.6	10915.3	6494.37	7464	8962.46	7542.66	9023.06	9070.35
1	54	Os03g0234900|mRNA|AK104936|CDS+3'UTR	Os03t0234900-01	8465.19	9457.39	9770.42	8186.44	10244.5	10302.2	7003.53	8252.87	11381.5	8087.46	8314.73	9515.94
1	55	Os05g0105500|COMBINER_EST|CB677483|7	COMBINER_EST	47.6406	65.3487	65.4235	66.5472	64.1572	50.8033	40.7272	51.9843	57.744	55.872	53.9116	54.3425
1	56	Os05g0307000|COMBINER_EST|Os05g0307000|8	CI682064	838.963	9676.99	7828.6	4007.96	5241.23	885.519	775.881	995.361	1015.73	1058.78	1173.06	1079.31
1	57	Os03g0755800|COMBINER_EST|CI257805|6	CI373007	1107.24	1213.9	1185.35	917.107	1052.68	1046.61	931.547	1027.69	1080.83	972.115	1098.71	1004.91
1	58	Os10g0352200|mRNA|AK111071|CDS+3'UTR	Os10t0352200-01	6.0585	7.05552	9.62891	7.32445	9.09019	9.30964	6.58615	9.80315	12.7845	6.24118	6.23593	6.77365
1	59	Os06g0118600|mRNA|AK071942|CDS+3'UTR	Os06t0118600-01	758.905	880.257	903.584	682.859	747.147	828.497	541.41	605.788	861.906	716.936	871.347	851.011
1	60	Os12g0167900|mRNA|D38597|CDS	Os12t0167900-01	3544.74	4008.26	6255.7	7359.39	3798.68	5364.84	2836.78	3927.85	4123.52	4346.54	3927.17	3442.88
1	61	Os09g0321300|mRNA|AK064008|CDS+3'UTR	Os09t0321300-01	4925.73	6901.98	6713.86	5956.1	5320.56	6183.42	4560.86	4948.31	6202.31	6034.26	6716.68	6757.14
1	62	Os07g0510200|mRNA|AK101250|CDS+3'UTR	Os07t0510200-02	2333.41	2610.7	2790.44	2507.08	2548.78	2566.94	1192.2	1551.4	2021.2	1618.3	1867.52	1850.41
1	63	Os03g0159800|mRNA|AK067149|CDS+3'UTR	Os03t0159800-02	29.4373	46.5962	52.2339	72.0974	54.172	50.7701	19.597	38.451	55.0298	45.9488	33.3789	37.3217
1	64	Os03g0151500|mRNA|AK109181|CDS+3'UTR	Os03t0151500-01	37.367	53.5379	44.8047	39.6754	48.7867	40.2219	30.1876	50.351	52.7543	50.7066	46.6771	51.1269
1	65	Os11g0549300|COMBINER_EST|Os11g0549300|8	Os11t0549300-00	5.67476	15.6622	9.02331	6.95612	8.93315	9.80151	6.78076	9.95403	13.2568	6.61026	6.38617	7.15784
1	66	Os06g0296700|mRNA|AK065533|CDS+3'UTR	Os06t0296700-01	5.62524	6.65331	8.94959	6.91811	8.92863	9.87449	6.81337	9.97203	13.3261	6.67044	6.41332	7.21469
1	67	Os10g0470900|mRNA|AK059172|CDS+3'UTR	Os10t0470900-02	21596.6	26833.9	25612.7	18729.5	23333.8	25338.2	19440.8	22293.6	25043	22352.6	22669.1	22540
1	68	Os03g0695400|mRNA|AK070048|CDS+3'UTR	Os03t0695400-01	246.872	293.775	317.517	303.746	318.762	356.43	233.979	299.981	358.229	285.925	277.439	247.418
1	69	Os08g0326600|mRNA|AK065219|CDS+3'UTR	Os08t0326600-01	7480.97	9781.77	9198.87	6935.29	7718.23	9582.92	5362.01	6123.49	7761.76	7102.08	7411.13	6839.98
1	70	Os09g0500100|mRNA|AK119477|CDS+3'UTR	Os09t0500100-01	7.33802	10.1921	8.68733	12.1727	12.3938	16.106	24.3639	22.1883	21.401	36.6748	19.0089	24.2836
1	71	Os04g0309400|mRNA|AK120707|CDS+3'UTR	Os04t0309400-01	765.909	862.232	1153.96	1300.4	917.258	1033.88	731.813	862.407	1040.37	1033.73	926.865	928.876
1	72	Os08g0435900|mRNA|AK067809|CDS+3'UTR	Os08t0435900-04	138520	170742	170152	153426	158776	182621	90598.2	118115	150156	128129	146268	135937
1	73	Os12g0188700|mRNA|AK120500|CDS+3'UTR	Os12t0188700-01	10046.7	7894.55	9650.54	11397	9374.85	12700	6761.9	8696.83	10692.4	9257.25	8786.99	9314.64
1	74	Os11g0167800|mRNA|AF039573|CDS+3'UTR	CT847422	108140	105066	97511.9	91096.8	116641	154648	168969	174586	213523	205871	194252	210724
1	75	DarkCorner	DarkCorner	5.2727	6.35409	8.4576	6.79942	9.11738	10.5316	7.14801	30.6641	13.9285	7.28426	6.74648	7.76042
1	76	DarkCorner	DarkCorner	5.24673	6.33128	8.4258	6.81534	9.1672	10.6045	7.1908	30.5296	46.7573	7.36233	6.79762	7.82092
1	77	DarkCorner	DarkCorner	5.22513	6.31116	8.4006	6.83783	9.22322	10.676	7.23554	24.0996	14.0525	7.43695	6.84807	7.88405
1	78	DarkCorner	DarkCorner	5.20567	6.29352	8.38023	6.86876	9.28299	10.7449	7.28234	10.1048	14.1124	7.51664	6.90694	7.94278
1	79	DarkCorner	DarkCorner	5.19081	6.27882	8.36613	6.90611	9.35372	10.8133	7.32902	10.1084	14.1732	7.5967	6.96464	8.00161
1	80	DarkCorner	DarkCorner	5.17929	6.2659	8.35791	6.95201	9.42723	10.8823	7.37822	10.1109	14.2298	7.67773	7.02693	8.06085
1	81	DarkCorner	DarkCorner	5.17265	6.25557	8.3558	7.00693	9.51004	10.9475	7.42912	10.112	14.2856	7.75826	7.09517	8.11956
1	82	DarkCorner	DarkCorner	5.17028	6.24822	8.3614	7.07071	9.5984	11.0149	7.48182	10.1118	14.3408	7.83921	7.16439	8.17626
1	83	DarkCorner	DarkCorner	5.1722	6.24294	8.37402	7.14374	9.69528	11.0789	7.53546	10.1099	14.3939	7.92153	7.24113	8.23162
1	84	GE_BrightCorner	GE_BrightCorner	2631.66	3123.1	3432.91	3880.73	3306.7	3884.18	3407.68	3547.59	3850.11	3868.34	3562.45	3592.49
1	85	GE_BrightCorner	GE_BrightCorner	2460.12	3018.88	3272.24	3696.35	3189.69	3950.14	3287.93	3429.1	3568.88	3778.82	3511.18	3568.08
2	1	GE_BrightCorner	GE_BrightCorner	3699.86	4023.95	5163.87	4143.41	2960.78	2384.39	3138.82	2705.07	2792.13	2375.2	2760.59	2403.37
2	2	DarkCorner	DarkCorner	6.80522	11.1861	14.8949	8.87784	1059.63	18.743	7.51619	8.42853	10.7193	4.80541	5.42801	5.23118
2	3	DarkCorner	DarkCorner	6.8437	11.1423	14.8155	8.97614	161.595	91.9403	7.41884	8.43198	10.7246	4.85101	5.44766	5.25655
2	4	DarkCorner	DarkCorner	6.88169	11.0958	14.731	9.07218	11.2227	7.47612	7.32566	8.43784	10.731	4.89546	5.46698	5.28158
2	5	DarkCorner	DarkCorner	6.91994	11.0457	14.6483	1698.82	11.3289	7.47196	7.24245	8.44418	10.7383	4.93761	5.48663	5.30509
2	6	DarkCorner	DarkCorner	6.95657	10.9938	14.573	9.24279	11.4258	7.46887	7.16156	8.45237	10.7468	4.97738	5.50589	5.32652
2	7	DarkCorner	DarkCorner	6.99336	10.937	14.4954	9.32198	11.5132	7.46763	7.08563	8.46264	10.7558	5.01434	5.52497	5.34875
2	8	DarkCorner	DarkCorner	7.02836	10.879	14.4173	9.39027	11.5882	7.46754	7.01487	8.47488	10.7661	5.04964	5.54425	5.36914
2	9	DarkCorner	DarkCorner	7.06222	10.8182	14.3404	9.45334	11.653	7.46886	6.94802	8.48682	10.7776	5.08258	5.56349	5.38918
2	10	DarkCorner	DarkCorner	7.09429	10.7532	14.2604	9.51206	11.7044	7.47228	6.88539	8.50172	10.7903	5.11422	5.58169	5.40883
2	11	Os12g0102700|mRNA|AK119290|CDS+3'UTR	Os12t0102700-01	3176.97	4733.93	4442.02	3266.87	3380.68	2552.01	2987.42	2937.54	3522.13	2778.26	3051.24	2951.13
2	12	Os10g0580500|COMBINER_EST|CI442398|6	Os01t0950800-01	1651.36	2097.06	2294.97	1673.43	1872.94	1547.38	1394.63	1422.69	1595.72	1284.54	1533.21	1230.69
2	13	Os12g0287200|mRNA|AK121477|CDS+3'UTR	Os12t0287200-01	11691.5	17961.9	17343.2	11857.8	14684.5	9836.68	9874.56	9434.75	10986.9	10521.2	11093.3	9737.85
2	14	Os07g0641300|COMBINER_EST|Os07g0641300|8	COMBINER_EST	22.1298	34.8122	21.3835	16.1435	21.7322	9.85183	6.67701	8.56997	12.5497	17.2273	12.7104	12.4993
2	15	Os07g0484500|mRNA|AK064741|CDS+3'UTR	Os07t0484500-01	333.654	536.348	467.016	319.042	314.48	305.541	321.684	430.899	394.753	407.299	400.612	362.977
2	16	Os04g0227500|mRNA|AK060052|CDS+3'UTR	Os04t0227500-01	3214.92	4415.06	4409.82	3257.32	4935.98	2998.16	2619.54	3090.71	3464	2326.48	2539.8	2503.5
2	17	Os06g0252300|mRNA|AY224502|CDS	Os06t0252300-01	2153.86	2444.84	2758.53	2444.13	2224.99	1609	2506.5	2471.05	2289.81	2066.19	2013.53	1981.8
2	18	Os09g0466400|mRNA|AK108246|CDS+3'UTR	Os09t0466400-01	237.97	417.255	352.463	247.562	296.69	215.987	151.859	182.885	188.812	191.885	186.1	141.206
2	19	Os05g0426300|mRNA|AK100779|CDS+3'UTR	Os05t0426300-02	6624.79	9159.37	8966.9	7193.61	8640.72	5658.73	8439.98	8162.23	9155.43	7727.76	7424.94	7504.78
2	20	Os07g0490400|mRNA|AK067941|CDS+3'UTR	Os07t0490400-01	1490.55	2224.17	2160.64	1699.26	1983.32	1159.2	876.635	1066.21	1347.13	1061.33	1304.81	1258.53
2	21	Os07g0691800|mRNA|AK058808|UTR	Os07t0691800-03	8768.2	12042.6	11090.5	8767.83	10887.9	8159.95	9916.03	10037	10590.9	9245.5	9893.51	9263.64
2	22	Os01g0117500|COMBINER_EST|Os01g0117500|8	Os01t0117500-00	31.8723	70.5171	39.0508	45.84	39.6735	29.8521	31.0869	19.9204	52.9126	38.1538	30.2382	32.3494
2	23	Os05g0397800|mRNA|AK064931|CDS+3'UTR	Os05t0397800-01	1477.15	2010.53	1920.61	1514.19	1861.97	1249.96	1235.33	1263.62	1503	1464.32	1618.67	1492.63
2	24	Os03g0299900|mRNA|AY338235|CDS	Os03t0299900-01	7702.53	7604.76	8866.74	7792.88	7411.34	6911.59	5010.23	5428.24	6437.57	5181.64	6369.86	5711.79
2	25	Os07g0491600|mRNA|AK059584|CDS+3'UTR	Os07t0491600-01	3057.24	4310.67	4224.56	3245.42	4395.73	2851.46	3267.71	3642.12	4236.35	3159.47	3672.14	3584.92
2	26	Os09g0401300|mRNA|AK071001|CDS+3'UTR	Os09t0401300-01	14465	20095.8	18008.8	12768.8	18714.1	12475.7	14885.4	14777.8	17478.7	12208.1	14535.3	14206.4
2	27	Os02g0635800|mRNA|AK061568|CDS+3'UTR	Os02t0635800-01	809.432	1041.55	1028.36	877.326	830.886	805.437	622.668	843.287	839.226	742.788	701.037	729.408
2	28	Os04g0440100|mRNA|AK101324|CDS+3'UTR	Os04t0440100-01	6057.51	6887.56	7469.05	5056.7	6732.73	5683.66	5595.56	5590.27	6561.16	5930.21	6677.55	6685.41
2	29	Os03g0333100|mRNA|AK060242|CDS+3'UTR	Os03t0333100-02	7.30929	9.22977	12.6244	9.44406	11.1481	7.81979	6.29807	8.95377	11.2551	5.47137	5.88129	5.76035
2	30	Os06g0147200|mRNA|AK070059|CDS+3'UTR	AK070059	23.2258	73.9357	51.0022	41.7692	125.21	27.6502	133.202	146.298	144.665	108.293	108.262	127.864
2	31	Os02g0701600|mRNA|AK061746|CDS+3'UTR	Os02t0701600-01	23043.8	27980.4	27539.6	21682.4	24660.4	18085.1	15082.3	16382.3	19245.2	15363.8	18389.4	16848.7
2	32	(+)E1A_r60_3	E1A_r60_3	7.25512	18.2708	12.3214	9.26754	10.9045	7.92391	6.27887	9.04572	11.3701	5.51559	5.9179	5.82857
2	33	Os11g0672700|mRNA|AK101124|CDS+3'UTR	Os11t0672700-01	80.0439	136.747	96.4191	49.8366	47.4291	68.4685	54.8513	87.7101	104.649	73.8364	77.5388	71.4372
2	34	Os08g0490300|mRNA|AK066895|CDS+3'UTR	Os08t0490300-01	674	970.075	1028.15	723.971	828.764	753.089	655.877	777.867	860.857	772.703	893.319	814.678
2	35	Os04g0103200|mRNA|AK060850|CDS+3'UTR	Os04t0103200-01	5647.4	7336.2	6795.01	5635.4	6689.3	5555.81	4859.73	5551.42	6059.78	5163.61	6217.67	4966.55
2	36	Os07g0646300|mRNA|AK066044|CDS+3'UTR	Os07t0646300-02	2562.03	3340.8	3257.38	2012.97	3228.91	2499.36	2606.9	2732.97	3038.74	2484.64	2987.6	2564.07
2	37	Os03g0834000|mRNA|AK062149|CDS+3'UTR	Os03t0834000-01	4071.11	5001.04	5408.34	3662.65	4474.64	4093.62	2662.71	3374.78	4128.62	3566.34	4137.45	3799.26
2	38	Os12g0177500|mRNA|AK064771|CDS+3'UTR	Os12t0177500-01	6141.29	7030.47	7670.15	6448.41	6912.21	5374.94	3980.47	4429.09	5768	4830.59	5484.06	4963.22
2	39	Os07g0121000|mRNA|AK072975|CDS+3'UTR	Os07t0121000-01	215.617	341.894	290.555	227.177	325.614	198.379	220.327	243.805	298.435	277.806	305.264	279.326
2	40	Os02g0209100|mRNA|AK099955|CDS+3'UTR	Os02t0209100-01	23213.5	28198.7	28564.2	23402.7	27106.7	22049.6	24073.5	25849.8	30291.3	23509.2	28326.3	26137.8
2	41	Os01g0844500|COMBINER_EST|CI189557|6	TA68408_4530	4686.19	5856.77	5860.86	5081.91	5800.91	4289.12	4814.41	5711.23	5925.12	5619.16	5859.42	6146.07
2	42	Os09g0281600|mRNA|AK067020|CDS+3'UTR	Os09t0281600-02	17451.1	21739.8	22893.7	17455.2	20442.3	16317.4	13907.1	16403.2	21219.9	17270.4	19075.3	18429.5
2	43	Os11g0576400|COMBINER_EST|Os11g0576400|8	Os11t0576400-00	161.061	198.369	197.329	192.452	175.317	119.465	111.492	138.262	139.894	145.245	190.235	161.81
2	44	Os02g0163300|mRNA|AK064737|CDS+3'UTR	Os02t0163300-01	446.378	482.916	634.693	764.484	665.849	410.755	394.549	490.336	433.791	710.411	510.976	442.837
2	45	Os10g0515400|COMBINER_EST|Os10g0515400|8	Os10t0515400-00	16.4809	35.9637	13.8365	8.26455	9.81908	9.21459	6.34294	9.45451	37.4	9.78436	9.36726	11.2663
2	46	Os04g0632400|mRNA|AK101815|CDS+3'UTR	Os04t0632400-02	135.695	156.311	161.436	164.173	163.937	127.178	83.3276	108.41	136.487	115.887	101.807	121.917
2	47	Os08g0229600|mRNA|AK065192|CDS+3'UTR	Os08t0229601-01	57.675	128.798	91.4731	78.0381	93.5323	42.1878	39.9121	39.0573	57.9489	64.0244	60.1759	62.0159
2	48	Os11g0231400|mRNA|AK108047|CDS+3'UTR	Os11t0231400-01	21.5458	41.5608	26.0665	26.9242	21.9969	8.69037	7.55119	14.846	17.7341	18.149	23.4366	19.4302
2	49	Os09g0500300|mRNA|AK100152|CDS+3'UTR	Os09t0500300-01	15.0564	27.3943	16.1972	13.4838	9.53363	9.03291	6.40184	11.9853	12.2307	15.1603	16.9337	15.92
2	50	ETG02_36680	ETG02_36680	6.49075	7.53373	10.376	7.85658	9.47046	8.80854	6.41908	9.60521	12.2905	5.92917	6.11703	6.4177
2	51	Os01g0203000|mRNA|AK067471|5'UTR+CDS	Os01t0203000-01	1408.62	1531.65	1693.08	1971.1	1560.61	1350.3	1149.94	1433.42	1727.2	1384.7	1315.93	1394.19
2	52	Os07g0608300|mRNA|AK106096|CDS+3'UTR	Os07t0608300-01	4219.41	5168.23	5093.19	4001.53	5184.2	4824.05	3754.12	4685.35	5827.29	4517.08	4947.09	4637.47
2	53	Os04g0555300|mRNA|AK103226|CDS+3'UTR	Os04t0555300-01	2821.15	3217.28	3149.26	2338.04	2758.43	2907.89	2087.24	2476.04	3017.93	2298.09	2714.04	2626.49
2	54	Os06g0329900|mRNA|AK068748|CDS+3'UTR	Os06t0329900-01	892.815	1200.32	1290.71	993.192	1080.4	1171.36	634.609	663.905	1018.91	862.048	932.607	931.678
2	55	Os01g0363500|mRNA|AK067388|CDS+3'UTR	Os01t0363500-04	1089.07	1438.25	1522.54	1369.18	1406.55	1261.62	1085.9	1330.18	1751.76	1613.23	1561.22	1612.13
2	56	(+)E1A_r60_a97	E1A_r60_a97	6.14474	7.14574	9.76092	7.41314	9.15167	9.19034	6.54219	9.76879	12.6704	6.16182	6.20219	6.69264
2	57	Os05g0339800|COMBINER|CI164552|6	Os06t0267200-01	377.563	548.124	530.072	343.042	458.947	428.339	256.947	312.273	394.834	348.25	373.885	365.307
2	58	Os06g0604000|mRNA|AK061163|CDS+3'UTR	Os06t0604000-02	2957.55	3124.46	3520.12	2901.38	3008.15	3159.14	2322.73	3247.93	3492.38	3136.87	2249.38	2508.06
2	59	Os09g0516900|mRNA|AK058746|CDS+3'UTR	Os09t0516900-01	5087.2	6639.28	6448.88	5022.07	6670.39	6066.36	5535.88	6343.67	7854.42	6344.9	6603.09	6327.87
2	60	Os03g0802500|mRNA|AK070731|CDS+3'UTR	Os03t0802500-03	216.628	315.056	286.485	288.058	360.829	336.99	398.075	511.301	574.469	443.954	424.835	478.471
2	61	Os02g0654300|mRNA|AK101944|CDS+3'UTR	Os02t0654300-01	1097.81	1485.57	1579.76	1458.97	1409.16	1268.94	734.519	1015.29	1068.33	967.026	1039.42	1105.12
2	62	Os12g0552300|COMBINER_EST|Os12g0552300|8	NM_001073513	166.637	225.723	223.525	202.819	229.023	198.493	132.495	177.699	215.855	186.483	200.625	208.792
2	63	Os09g0567400|mRNA|AY345241|CDS	Os09t0567400-02	3506.18	3723.05	4191.77	4676.3	4304.24	3898.03	4544.07	5194.03	5393.07	4997.06	3862.02	4765.45
2	64	Os05g0502000|COMBINER_EST|CI098691|6	TA65337_4530	304.901	414.598	378.577	440.057	447.893	590.32	205.383	283.524	302.119	376.942	448.368	380.402
2	65	Os08g0486800|COMBINER|CI546700|x	Os08t0486800-01	1631.44	2447.78	2691.96	1683.07	1788.4	2204.77	1544.25	1728.15	1911.54	2068.26	2423.53	2020.41
2	66	Os03g0365200|mRNA|AK066283|CDS+3'UTR	Os03t0365200-01	7.49255	28.6295	8.90948	6.89394	10.4805	10.7505	6.8218	11.8662	13.3454	9.46727	12.1433	7.35535
2	67	Os03g0100200|mRNA|AK104982|CDS+3'UTR	Os03t0100200-01	13160.6	13370.2	12526.1	11770.5	12305.5	12772.4	8556.21	8608.63	10584.2	8406.55	9432.22	9323.64
2	68	Os06g0497200|COMBINER_EST|Os06g0497200|8	Os06t0497350-00	5.51211	9.27787	8.77622	7.57678	11.0546	10.7203	6.88971	10.0177	13.4811	13.4213	11.0704	10.3931
2	69	Os01g0637800|COMBINER_EST|CI105260|6	TC425277	8.16369	11.0963	8.71619	6.81532	17.9721	10.1079	19.4245	22.1363	19.2741	17.4171	15.1531	22.9906
2	70	Os06g0156600|mRNA|AK104394|CDS+3'UTR	Os06t0156600-01	13045.3	16778.4	16196.9	11830.5	16673.2	18208.6	17831.7	20006.5	24879.9	21726.5	18378	21741.5
2	71	Os03g0578900|COMBINER_EST|CI275807|6	TA73348_4530	38.1382	70.2108	55.7443	62.167	70.7231	61.7262	32.858	48.9218	55.8846	64.4315	58.2818	59.8498
2	72	Os12g0224400|COMBINER|CI432440|6	Os12t0224400-01	5.35499	11.8025	8.56004	6.78259	9.02416	10.3261	7.03749	10.0702	13.7499	7.08285	6.62429	7.5963
2	73	Os05g0129400|mRNA|AK102359|CDS+3'UTR	Os05t0129400-01	22.6025	41.7353	26.3853	30.3986	35.8542	32.8564	21.5267	61.3733	37.2844	38.7707	33.5187	38.3902
2	74	Os02g0490500|mRNA|AK071953|CDS+3'UTR	Os02t0490500-01	1485.75	1947.88	1881.74	1908.71	2396.41	2241.03	1329.09	1648.17	2171.93	1811.02	1832.45	1831.09
2	75	DarkCorner	DarkCorner	5.26547	6.3536	8.44522	6.80208	9.14398	10.5404	7.16007	32.6122	25.8442	7.30242	6.75954	7.7796
2	76	DarkCorner	DarkCorner	5.24172	6.3334	8.41696	6.82186	9.19662	10.6114	7.20433	28.1739	14.0061	7.37855	6.81103	7.84021
2	77	DarkCorner	DarkCorner	5.22105	6.31437	8.39538	6.84918	9.25532	10.6808	7.25083	22.1578	14.0667	7.45752	6.8663	7.89972
2	78	DarkCorner	DarkCorner	5.20462	6.29886	8.37869	6.88337	9.32141	10.7529	7.29729	10.1155	14.1277	7.53446	6.92259	7.96033
2	79	DarkCorner	DarkCorner	5.19175	6.2857	8.36801	6.92539	9.39258	10.821	7.34456	10.1187	14.1861	7.61494	6.98364	8.01773
2	80	DarkCorner	DarkCorner	5.18367	6.27442	8.36376	6.976	9.47085	10.8867	7.39442	10.1213	14.244	7.69481	7.04925	8.07597
2	81	DarkCorner	DarkCorner	5.17887	6.26671	8.36697	7.03529	9.55688	10.9521	7.44745	10.122	14.298	7.77623	7.11712	8.13319
2	82	DarkCorner	DarkCorner	5.17902	6.26038	8.37663	7.10441	9.65129	11.018	7.49937	10.1219	14.3534	7.85857	7.19396	8.18961
2	83	DarkCorner	DarkCorner	5.1836	6.25708	8.39367	7.1833	9.75216	11.0829	7.55508	10.1202	14.404	7.94051	7.26739	8.24172
2	84	DarkCorner	DarkCorner	5.19335	6.25592	8.41837	7.2728	9.86179	11.1454	7.61189	10.1178	14.4536	8.025	7.35005	8.29573
2	85	GE_BrightCorner	GE_BrightCorner	2588.31	3059.6	3281.06	3652.02	2833.28	3760.77	3147.45	3358.27	3584.92	3594.74	3508.97	3722.64
3	1	DarkCorner	DarkCorner	6.74893	11.2283	14.9948	8.71284	10.7537	7.51354	7.66517	8.4469	10.7206	4.73385	5.40165	5.20176
3	2	DarkCorner	DarkCorner	6.78764	23.845	14.9098	8.82062	758.485	25.6901	7.56019	8.44683	10.7242	4.78501	5.42002	5.22906
3	3	DarkCorner	DarkCorner	6.8257	49.5422	14.8249	8.92148	264.485	129.199	7.45848	8.4505	10.7285	4.8335	5.43928	5.25649
3	4	DarkCorner	DarkCorner	6.86325	11.1049	14.7402	9.01974	92.9658	549.97	7.36473	8.45445	10.7341	4.8787	5.45833	5.28109
3	5	DarkCorner	DarkCorner	6.90115	11.0576	14.6597	2876.56	11.2853	7.48196	7.27712	8.46131	10.7407	4.92221	5.47833	5.30395
3	6	DarkCorner	DarkCorner	6.93783	11.0046	14.5782	9.19611	11.388	7.47677	7.19423	8.46759	10.748	4.96241	5.49799	5.32723
3	7	DarkCorner	DarkCorner	6.97436	10.9489	14.4997	9.27472	11.4793	7.47441	7.11784	8.47598	10.7561	5.00079	5.51579	5.3487
3	8	DarkCorner	DarkCorner	7.00966	10.8941	14.4181	9.34724	11.5597	7.47305	7.04326	8.48703	10.7657	5.03674	5.53474	5.37009
3	9	DarkCorner	DarkCorner	7.0442	10.8331	14.3435	9.41384	11.6274	7.47361	6.97515	8.49861	10.7755	5.07017	5.55323	5.39002
3	10	DarkCorner	DarkCorner	7.07668	10.7696	14.264	9.47331	11.6845	7.47552	6.91183	8.5103	10.7873	5.10223	5.57209	5.40941
3	11	Os02g0617700|mRNA|AK058997|CDS+3'UTR	Os02t0617700-01	3131.35	4567.64	4381.79	3324.69	3025.48	2650.73	1725.13	1725.21	2091.77	1813.32	2211.89	1760.62
3	12	Os05g0383200|mRNA|AK107536|CDS+3'UTR	Os05t0383200-01	907.889	1369.32	1457.92	1181.19	1426.01	890.798	1027.7	952.846	1118.96	871.514	980.145	942.625
3	13	Os12g0244100|mRNA|AK119535|CDS+3'UTR	Os12t0244100-03	20805.1	30059.5	29675.9	22741.9	25789.2	19031.7	15897.9	16402.8	18249.7	13055	18669	15466.2
3	14	Os08g0526300|mRNA|AK104593|CDS+3'UTR	Os08t0526300-02	11405.4	16176.3	15212.1	10092.1	12984.1	8771.84	8598.37	8230.56	9861.57	7758.58	9171.14	7613.34
3	15	Os09g0296500|mRNA|AK106991|CDS+3'UTR	Os09t0296500-01	7.21897	10.4208	13.8727	9.67804	11.8154	7.50789	6.64799	8.59429	10.8618	5.23392	5.6614	5.50026
3	16	Os12g0284000|mRNA|AK062069|CDS+3'UTR	Os12t0284000-01	5308.12	7244.62	7562.51	6662.96	6875.1	4695.42	5563.95	5622.44	7486.42	6569.41	5816.59	5758.69
3	17	Os01g0136800|mRNA|AK072170|CDS+3'UTR	Os01t0136800-01	803.062	1207.3	1205.37	853.164	1196.81	808.532	684.957	709.163	1145.23	859.765	910.533	852.541
3	18	Os01g0911300|mRNA|AK058462|CDS+3'UTR	Os01t0911300-01	8636.55	12413.4	11352.2	9507.95	11868.8	8012.26	9335.84	8713.06	9791.98	8651.69	8283.23	7942.12
3	19	Os10g0329700|COMBINER_EST|CI223223|6	CI223223	23.6235	41.5325	32.3597	14.1513	36.1069	21.7568	18.6767	19.8312	29.8949	27.7467	27.7243	30.1114
3	20	Os01g0234800|mRNA|AK103163|CDS+3'UTR	Os01t0234800-01	3396.61	4530.6	4768.33	3736.72	4203.23	3026.04	2585.9	2816.35	3663.43	2795.91	2973.37	3041.78
3	21	Os03g0859300|mRNA|AK073135|CDS+3'UTR	Os03t0859300-01	6322.22	8426.39	8147.19	6987.65	7706.4	6148.09	7125.01	6914.96	7186.27	6341.28	6789.02	6866.28
3	22	Os03g0816800|mRNA|AK071618|CDS+3'UTR	Os03t0816800-01	230.943	323.793	313.617	269.976	438.679	227.088	1000.16	1064.19	1123.6	726.474	799.853	974.707
3	23	Os07g0476900|mRNA|AK066045|CDS+3'UTR	Os07t0476900-01	166808	205028	196728	175477	166898	123384	99927	104060	123691	94728.4	105412	99804.2
3	24	Os02g0749800|mRNA|AK064731|CDS+3'UTR	Os02t0749800-02	313.727	332.984	350.297	299.536	325.736	214.068	173.539	197.895	224.057	198.311	213.248	199.439
3	25	Os01g0192300|mRNA|AK062109|CDS+3'UTR	Os01t0192300-03	6372.94	8835.85	8247.48	8552.42	13481.6	6829.05	29568.7	30064.8	31885.8	27590.6	24521.9	26618.8
3	26	Os09g0306400|mRNA|AK098869|CDS+3'UTR	Os09t0306400-01	34263.1	42175	45640.3	35842.6	37833.3	31738.6	30917.7	28257.8	35306.5	31978.3	36777.2	35930.6
3	27	Os06g0530200|mRNA|AK104077|CDS+3'UTR	Os06t0530200-02	9507.07	12178.8	11420.6	9644.38	10789.9	8318.03	9432.6	9611.05	10540.1	9055.17	9604.63	9419.07
3	28	Os04g0564300|mRNA|AK111391|CDS+3'UTR	Os04t0564300-01	881.592	1206.65	1283.23	1032.5	1193.82	890.641	681.278	780.287	1116.84	885.607	1054.23	1073.56
3	29	Os01g0764000|mRNA|AK060216|CDS+3'UTR	Os01t0764000-01	79421.4	99245.2	101260	90582.4	103586	66785.2	68520.6	71447.6	82873	68135.1	78586	71909.9
3	30	Os04g0674300|mRNA|AK059048|CDS+3'UTR	Os04t0674300-02	814.13	1025.28	1161.95	1123.84	1300.29	847.445	812.004	997.52	1283.73	945.003	990.355	1062.5
3	31	Os10g0487900|mRNA|AK109184|5'UTR+CDS	Os10t0487900-01	256.005	268.836	522.134	559.777	317.572	313.07	238.503	271.472	291.853	307.646	257.43	166.926
3	32	Os10g0467600|mRNA|U34598|CDS+3'UTR	U34598	14770.2	18544.9	17860.5	14874.5	17214.6	14000.8	19335.7	20471.5	20468.2	18199.2	19270.8	18993.6
3	33	Os02g0158800|mRNA|AK065389|CDS+3'UTR	AK065389	162.963	226.617	215.122	173.695	163.781	184.777	151.596	169.514	184.587	204.907	189.863	185.845
3	34	Os12g0482700|mRNA|AK067039|CDS+3'UTR	Os12t0482700-02	2464.04	3214.54	3060.35	2581.31	3559.49	2458.22	1807.92	2120.4	2765.29	2037.36	2342.63	2176.03
3	35	POsControl0023|genome	genome	7.18567	8.74509	12.0319	9.08026	10.6901	8.01383	6.26687	9.13033	11.4673	5.55113	5.94094	5.89396
3	36	Os08g0535400|mRNA|AK071527|CDS+3'UTR	Os08t0535400-01	12459.9	15160.8	15646.9	12181	14208.2	11716.3	11774.8	12796.2	13952.1	11262.6	13256.1	12941.4
3	37	Os05g0408900|mRNA|AK104851|CDS+3'UTR	Os05t0408900-03	3504.17	4267.16	5305.98	3960.59	4828.74	4112.73	2841.78	3713.68	4115.46	3504.76	4768.03	3887.66
3	38	Os10g0540300|mRNA|AK061781|CDS+3'UTR	Os10t0540300-02	10023.9	12850.9	12608.9	8161.43	10011.8	9431.52	8522.21	10196.2	10537.6	9079.45	10149.5	9624.62
3	39	Os06g0109300|mRNA|AK059047|CDS+3'UTR	Os06t0109300-01	2309.27	2864.13	2755.81	1889.17	2433.05	1700.14	2333.7	2735.06	3206.47	1648.83	2058.95	2617.54
3	40	Os06g0117500|COMBINER|CI232886|6	Os06t0119300-01	575.62	660.172	721.581	616.765	617.896	447.43	335.981	356.156	427.65	383.432	543.513	474.001
3	41	Os04g0683900|mRNA|AK099749|CDS+3'UTR	Os04t0683900-01	21884.5	28519.6	29351.7	22501	27103.8	23900.2	16247	19161	24530.3	18419	22227.9	20453.5
3	42	Os03g0130400|mRNA|AK058635|CDS+3'UTR	Os03t0130400-01	5813.74	7500.91	7231.12	5797.92	6711.27	5366.4	4598.48	5030.37	5875.08	4660.9	6203.52	5041.24
3	43	Os12g0615700|mRNA|AK058512|CDS+3'UTR	Os12t0615700-01	215.134	267.219	273.519	227.901	247.493	191.886	148.2	171.025	220.735	229.089	267.312	264.49
3	44	Os12g0152100|mRNA|AK070021|CDS+3'UTR	Os12t0152100-01	1055.9	1155.73	1158.99	1052.75	1164.26	1025.34	603.933	795.605	929.796	605.066	789.3	762.381
3	45	RC5	RC5	6.78215	7.93005	10.952	8.29105	9.85592	8.48215	6.32854	9.44386	11.9595	5.75664	6.04698	6.19941
3	46	Os07g0273500|mRNA|AK063067|CDS+3'UTR	TC435183	31.9242	35.007	20.3525	21.9844	20.8392	19.0034	9.86276	14.5146	20.792	20.91	21.8979	25.4493
3	47	Os03g0570300|mRNA|AK069396|CDS+3'UTR	Os03t0570300-01	4074.45	4801.69	4875.06	3623.45	4548.61	3946.91	3654.08	4315.02	4546.22	3855.74	4273.99	4184.63
3	48	Os12g0258700|COMBINER_EST|CI192951|6	Os12t0258700-01	109.081	346.191	377.585	181.897	768.367	123.058	520.672	1598.21	723.697	448.368	334.715	377.77
3	49	Os03g0738400|mRNA|AK061913|CDS+3'UTR	Os03t0738400-03	128725	143238	150040	134954	135714	121418	87516	101252	120012	89039.4	108064	103097
3	50	POsControl0016|genome	genome	38.3327	36.0434	38.4501	32.3289	34.7008	18.2558	11.0189	20.0725	25.2472	19.5459	19.5015	30.1611
3	51	Os10g0444100|mRNA|AK071645|CDS+3'UTR	Os10t0444100-01	79.308	99.8305	115.267	99.4836	101.157	83.2927	49.0798	65.2214	99.2803	75.3853	74.6126	69.1479
3	52	Os04g0677400|mRNA|AK069563|CDS+3'UTR	Os04t0677400-01	64.3688	93.1671	96.3801	71.4347	97.8651	82.2438	78.6621	99.7886	141.693	101.987	106.192	114.437
3	53	Os03g0211900|mRNA|AK059280|CDS+3'UTR	Os03t0211900-01	8774.67	11207.5	11812.9	11545.9	11516.9	8422.69	5024.89	6495.44	8884.39	6337.16	6867.07	6331.24
3	54	Os05g0500600|mRNA|AK070489|CDS+3'UTR	Os05t0500600-01	92.7893	93.318	120.942	135.83	201.164	136.834	97.2915	157.189	107.28	96.5979	102.192	90.1698
3	55	Os11g0667700|mRNA|AK105217|CDS+3'UTR	mRNA	21.0675	37.4437	23.9902	26.4233	25.736	14.3241	8.04221	21.0308	16.5196	21.1306	26.8996	23.2929
3	56	ETG10_13482	ETG10_13482	6.17425	7.17802	9.79847	7.43468	9.17517	9.14	6.52184	9.75965	12.6219	6.12885	6.18513	6.66371
3	57	Os05g0320800|mRNA|AK063142|CDS+3'UTR	Os05t0320800-01	1360.79	1504.38	1339.97	1147.86	1625.69	1332.21	2223.03	2409.89	2198.53	2173.63	1866.46	1859.05
3	58	Os07g0596000|mRNA|AK065600|CDS+3'UTR	Os07t0596000-01	1117.81	1478.96	1360.88	881.846	1074.9	1244.95	896.623	1163.68	1290.89	1137.56	1099.31	1213.71
3	59	Os09g0410300|mRNA|AB118007|CDS+3'UTR	Os09t0410300-01	4798.61	6011.06	5918.75	4107.45	5550.74	5368.4	4798.53	5645.49	6620.2	5739.99	5709.35	6334.83
3	60	Os01g0511700|mRNA|AK071691|CDS+3'UTR	Os01t0511700-01	630.535	819.56	861.303	667.204	786.099	745.435	499.234	618.382	842.129	685.916	737.248	767.519
3	61	Os12g0640700|mRNA|AK108649|CDS+3'UTR	Os12t0640700-01	30.6231	24.9014	27.3817	24.734	35.7336	24.9989	12.1802	25.6791	29.5544	25.136	19.4519	26.4352
3	62	Os08g0489300|mRNA|AK059000|CDS+3'UTR	Os08t0489300-01	37106	28027.6	31637.3	33367.3	34021.1	44852.7	24077	29814.8	33363.5	25445.9	31608.9	31518.3
3	63	Os01g0917500|mRNA|AK120933|CDS+3'UTR	Os01t0917500-01	620.969	777.702	780.555	597.644	660.325	655.416	325.163	427.169	448.758	464.5	502.189	534.014
3	64	Os09g0482200|mRNA|AK105666|CDS+3'UTR	Os09t0482200-01	5608.47	6893.81	6471.87	5060.15	8424.95	7930.82	7899.81	8418.28	9731.52	7258.79	7352.13	7742.6
3	65	ETG04_27747	ETG04_27747	5.67999	6.70793	9.01347	6.94015	8.93823	9.76104	6.76508	9.96231	13.2257	6.58094	6.36689	7.14229
3	66	Os04g0462500|mRNA|AK101938|CDS+3'UTR	Os04t0462500-04	9622.93	14071.2	12810.1	8487.38	13683.2	17029.3	18927.3	21427.1	23451	20590.4	21181.1	24489.8
3	67	Os12g0600200|mRNA|AK122147|CDS+3'UTR	Os12t0600200-01	1088.43	1601.83	1420.04	881.767	1392.32	1505.2	1296.92	1550.18	1856.05	1617.7	1600.68	1793.07
3	68	Os03g0762800|mRNA|AK063359|UTR	Os03t0762800-01	38.1005	42.0915	31.4393	35.2801	37.0498	33.652	21.4827	34.7208	41.2265	38.9275	30.0303	33.8369
3	69	Os01g0253900|mRNA|AK067101|CDS+3'UTR	Os01t0253900-02	31.2485	45.5038	40.5533	42.9975	61.432	87.2408	239.881	220.717	209.861	391.512	189.549	240.165
3	70	Os06g0661500|mRNA|AK099401|CDS+3'UTR	Os06t0661500-01	2595.73	3689.25	3400.84	2822.73	3609.98	3075.65	4882.73	5014.15	5749.68	5674.63	4453.51	5537.23
3	71	Os07g0194000|mRNA|AK060910|CDS+3'UTR	Os07t0194000-01	5160.75	6677.62	5815.4	5380.86	7236.82	6952.57	7047.55	8214.88	9083.18	7774.81	7483.83	8170.82
3	72	Os08g0120600|mRNA|AK104952|CDS+3'UTR	Os08t0120600-01	1119.62	1632.3	1304.74	1504.19	2536.4	2603.44	4383.75	4393.99	4179.65	3821.94	3475.64	4758.22
3	73	Os01g0734200|mRNA|X93301|CDS+3'UTR	Os01t0734466-01	3084.12	3836.94	3736.46	3499.82	4981.41	3995.62	4879.96	5103.74	7410.7	5739.54	5606.76	5726.43
3	74	Os02g0101300|mRNA|AK105715|CDS+3'UTR	Os02t0101300-01	289.84	385.347	379.565	320.759	354.876	473.242	330.486	483.459	432.02	513.146	431.971	508.001
3	75	Os02g0733300|mRNA|AK101108|CDS+3'UTR	Os02t0733300-01	1378.2	1937.98	1881.88	1598.96	1760.68	2347.46	1417.22	2316.88	2125.37	2420.72	1687.29	2112.27
3	76	Os01g0774500|mRNA|AK069241|CDS+3'UTR	Os01t0774500-01	5.25926	11.2396	8.43477	6.80711	9.17297	10.5501	7.17455	28.3303	13.9585	7.32315	6.77366	7.79863
3	77	DarkCorner	DarkCorner	5.23746	6.33535	8.41036	6.83069	9.22783	10.6207	7.21805	22.0006	14.0215	7.39811	6.82547	7.85787
3	78	DarkCorner	DarkCorner	5.21939	6.31798	8.39122	6.86148	9.28881	10.69	7.26475	20.6784	14.0815	7.47494	6.88204	7.91751
3	79	DarkCorner	DarkCorner	5.20453	6.3046	8.37853	6.90063	9.36158	10.7584	7.31256	10.1255	14.1401	7.55675	6.94091	7.98004
3	80	DarkCorner	DarkCorner	5.19485	6.2913	8.37288	6.94625	9.43609	10.8256	7.36035	10.1289	14.2003	7.63354	7.00308	8.036
3	81	DarkCorner	DarkCorner	5.18851	6.28328	8.37276	7.00112	9.51669	10.8941	7.41258	10.1312	14.2575	7.71575	7.0699	8.09128
3	82	DarkCorner	DarkCorner	5.18673	6.27707	8.37955	7.06677	9.60767	10.959	7.46435	10.132	14.3093	7.79622	7.14297	8.14725
3	83	DarkCorner	DarkCorner	5.18923	6.27283	8.39416	7.13885	9.70135	11.0237	7.51851	10.1322	14.3628	7.87848	7.21617	8.2017
3	84	DarkCorner	DarkCorner	5.19719	6.2715	8.41617	7.22519	9.80825	11.085	7.57387	10.1305	14.4138	7.95988	7.29629	8.25582
3	85	DarkCorner	DarkCorner	5.21012	6.27207	8.44489	7.32044	9.92133	11.1479	7.63304	10.1269	14.4637	8.04199	7.38199	8.30698
4	1	DarkCorner	DarkCorner	6.76941	11.1944	14.922	8.76534	15.6248	8.76387	7.60323	8.46688	10.7298	4.76649	5.41261	5.22919
4	2	DarkCorner	DarkCorner	6.80781	25.8019	14.8349	8.86894	862.447	66.9742	7.50398	8.46925	10.7332	4.8151	5.43162	5.25526
4	3	DarkCorner	DarkCorner	6.84541	11.112	14.7514	8.96696	114.727	331.44	7.40548	8.47075	10.7376	4.8621	5.45125	5.27992
4	4	DarkCorner	DarkCorner	6.88242	11.0641	14.6681	9.06001	11.2412	688.19	7.31399	8.47624	10.7431	4.90624	5.4692	5.30384
4	5	DarkCorner	DarkCorner	6.91869	11.015	14.5874	9.14699	11.3434	7.48588	7.22915	8.48166	10.7494	4.94775	5.48809	5.32684
4	6	DarkCorner	DarkCorner	6.95586	10.9629	14.5065	9.22974	11.4434	7.48229	7.14842	8.48934	10.7569	4.98718	5.50691	5.3489
4	7	DarkCorner	DarkCorner	6.99136	10.9067	14.4243	9.30327	11.5251	7.47952	7.07235	8.49815	10.7651	5.02336	5.52537	5.37022
4	8	DarkCorner	DarkCorner	7.02553	10.8464	14.349	9.37189	11.5986	7.47853	7.00356	8.5085	10.7743	5.05804	5.54398	5.39053
4	9	DarkCorner	DarkCorner	7.05884	10.7852	14.2699	9.43458	11.6614	7.47918	6.93716	8.52019	10.7847	5.09165	5.56229	5.41021
4	10	Os08g0388300|mRNA|AK103311|CDS+3'UTR	Os08t0388300-01	34.3677	51.2087	47.4783	41.9329	58.0987	34.2589	37.4103	38.5426	57.6692	40.1069	41.0382	49.178
4	11	Os03g0418700|mRNA|AK101797|CDS+3'UTR	Os03t0418700-01	806.895	1170.19	1151.51	925.305	984.032	758.936	1059.16	1051.13	1238.69	1094.31	907.412	964.917
4	12	Os01g0128100|mRNA|AK071917|CDS+3'UTR	Os01t0128100-01	463.443	623.256	502.342	379.831	653.336	409.235	1110.89	850.986	1330.24	973.936	773.998	1008.92
4	13	Os03g0115300|COMBINER_EST|Os03g0115300|8	Os03t0115300-00	83.879	86.5958	124.677	104.594	73.6252	64.4843	28.8445	42.1968	44.9389	56.1647	65.9743	47.9359
4	14	Os07g0663000|COMBINER|CI239180|6	CI239180	503.518	819.597	725.99	649.691	788.115	448.541	267.131	278.569	403.147	264.993	325.966	255.206
4	15	Os06g0179800|mRNA|AK065817|CDS+3'UTR	Os06t0179800-02	7.22674	10.3684	13.7986	9.67333	11.8174	7.51569	6.61943	8.61742	10.8711	5.24732	5.66771	5.51803
4	16	Os08g0322600|mRNA|AK069839|CDS+3'UTR	Os08t0322600-01	800.207	1216.31	1164.25	757.581	1015.73	802.362	679.976	719.627	857.381	656.137	817.51	754.887
4	17	Os02g0777400|mRNA|AK060260|CDS+3'UTR	Os02t0777400-01	4521.24	6404.03	6215.68	4601.83	4386.25	4482.22	3376.16	4509.27	5204.91	4576.69	4492.07	4563.13
4	18	Os06g0715700|mRNA|AK121440|CDS+3'UTR	Os06t0715700-01	264.319	475.698	387.233	248.827	367.167	266.653	264.762	315.633	353.827	249.544	278.036	260.371
4	19	osa-miR390|Os03|5'seq	CA765998	7.29884	17.8788	13.4709	9.70704	11.7432	7.56991	6.47505	8.70341	10.9524	5.32232	5.73247	5.58532
4	20	Os09g0324000|mRNA|AK119722|CDS+3'UTR	Os09t0324000-01	7.31094	9.97314	13.3852	9.7005	26.769	7.58773	6.44548	8.7269	10.9755	26.0423	20.5222	19.6
4	21	Os03g0616600|COMBINER|CI484050|x	Os03t0616700-01	1691.35	2086.7	2090.08	1973.67	2068.29	1390.6	1217.72	1368.39	1723.15	1303.37	1450.74	1321.64
4	22	Os01g0843900|COMBINER_EST|Os01g0843900|8	Os01t0843800-00	319.472	402.686	452.909	418.236	405.502	285.309	279.407	359.551	387.262	322.22	358.897	407.812
4	23	Os01g0589300|mRNA|AK058846|CDS+3'UTR	Os01t0589300-02	2104.44	3165.19	2696.53	2033.49	2937.54	1989.21	2694.88	2768.16	2876.06	2232.2	2426.01	2171.67
4	24	Os03g0310500|mRNA|AK068123|CDS+3'UTR	Os03t0310500-01	7137.17	8970.02	8796.14	6389.1	8437.09	6792.05	6370.7	5709.6	7593.22	6257.64	7141.47	6319.25
4	25	Os03g0151900|mRNA|AB032761|CDS+3'UTR	Os03t0151900-01	3037.87	4593.55	3857.36	2886.09	4259.15	2528.28	3053.92	3223.04	4292.19	3455.18	3752.39	3514.48
4	26	Os09g0468900|mRNA|AK120990|CDS+3'UTR	Os09t0468900-01	4532.12	6390.22	6319.79	4445.9	6494.63	4197.42	4434.72	4481.8	5635.82	4409.3	4810.72	4608.82
4	27	Os06g0163200|mRNA|AK068888|CDS+3'UTR	Os06t0163200-01	10394.3	13022.3	13142.5	11260.5	12215.8	9317.98	8392.2	9338.92	10905.4	9552.98	10108.1	9208.98
4	28	Os11g0549600|mRNA|AK060533|CDS+3'UTR	Os11t0549600-01	2352.98	3004.28	2954.75	2443.74	2830.18	1857.55	1465.91	1640.76	2055.15	1685.14	1992.31	1772.07
4	29	Os04g0459700|mRNA|AK109192|5'UTR+CDS	Os04t0459700-01	3193.94	2923.38	3715.47	3907.91	2825.67	2706.28	1683.16	1892.04	2404.56	2078.52	2320.04	1923.6
4	30	Os01g0804400|mRNA|AK070931|CDS+3'UTR	Os01t0804400-01	8278.85	11582.7	10557.4	8908.72	11086.6	7501.81	6264.86	6989.38	7489.69	6160.38	7116.12	6527.26
4	31	Os02g0164800|mRNA|AK062817|CDS+3'UTR	Os02t0164800-01	3516.08	4612.55	4312.33	3331.18	4505.4	3443.92	4397.31	3985.77	5070.26	4199.19	4459.06	4498.11
4	32	Os12g0569200|COMBINER_EST|CI551303|0	Os12t0569200-01	18945.2	22906.8	23249.3	12562.2	11319.7	22467.1	15126.6	22720.7	21882.8	19821.7	17912	21446.3
4	33	Os07g0573300|mRNA|AK071682|CDS+3'UTR	Os07t0573300-01	5569.96	7607.43	7265.1	4801.99	7383.9	5504.54	6992.62	7509.2	9047.44	7076.28	7332.75	7508.68
4	34	Os03g0214200|mRNA|AK100623|CDS+3'UTR	Os03t0214200-01	2144.79	2392.92	2037.28	2233.34	3331.23	1913.01	9777.29	10581.4	9045.69	8402.11	8056.81	9459.08
4	35	Os01g0106900|mRNA|AK099702|CDS+3'UTR	Os01t0106900-02	18828.8	22452.7	21592.8	14643.3	19430.6	15246.4	14156	16733.2	18415.4	14593.5	17710.1	16758.9
4	36	Os03g0644200|COMBINER_EST|CI375353|0	Os03t0644200-01	2171.12	2122.08	2537.6	2115.32	1906.59	1706.56	1157.54	1331.01	1541.99	1310.32	1596.41	1339.3
4	37	Os06g0543200|mRNA|AK073606|CDS+3'UTR	Os06t0543200-01	1618.52	1678.33	1905.85	1513.39	1616.4	1337.35	836.879	1031.6	1159.58	1028.83	1191.64	1196.95
4	38	Os07g0275300|mRNA|AK067254|CDS+3'UTR	Os07t0275300-01	987.598	1365.87	1399.69	1078.76	1370.15	1079.6	1002.2	1169.22	1488.75	1191.14	1268.19	1163.01
4	39	Os10g0343400|mRNA|AK110467|CDS+3'UTR	Os10t0343400-01	7.02606	8.36234	11.5278	8.71999	10.3017	8.19801	6.27235	9.27719	11.6638	5.6261	5.98272	6.02003
4	40	Os06g0202700|mRNA|AK107741|CDS+3'UTR	Os06t0202700-01	361.494	398.402	353.975	293.571	453.756	286.594	718.643	775.781	1016.8	794.804	779.026	989.684
4	41	Os10g0522700|mRNA|AK068326|CDS+3'UTR	Os10t0522700-01	976.197	1130.06	1361.62	938.488	1334.87	1137.78	794.109	919.716	1266.2	907.736	1248.36	1153.02
4	42	Os02g0653300|mRNA|AK099958|CDS+3'UTR	Os02t0653300-01	554.827	619.559	730.754	624.348	634.682	518.829	338.501	432.395	579.111	504.394	490.904	443.846
4	43	Os07g0618600|mRNA|AK121137|CDS+3'UTR	Os07t0618600-01	2767.18	3321.12	3265.46	2439.89	3206.85	2779.31	2867.07	3226.33	3262.25	2961.63	3341.49	3480.72
4	44	Os10g0127900|mRNA|AK121817|CDS+3'UTR	Os10t0127900-02	819.883	972.721	1029.27	744.293	940.435	872.454	1218.83	1655.99	1439.05	1440.48	1380.34	1783.7
4	45	Os01g0118000|mRNA|AK099387|CDS+3'UTR	AK099387	5616.79	6753.22	6474.73	5967.67	7079.02	5471.56	4650.46	5581.23	5980.04	4754.26	5664.16	5368.31
4	46	Os01g0872400|COMBINER|CI554899|x	Os01t0872400-01	52.841	71.529	55.1173	55.2285	54.6864	38.8329	21.1231	27.0243	31.8232	28.4546	38.3075	40.8992
4	47	Os02g0742200|mRNA|AK069345|CDS+3'UTR	AK069345	5159.89	6933.75	6507.9	4454.97	6610.4	5509.78	4331.93	5113.95	6574.23	5151.42	5342.27	5409.82
4	48	Os08g0135500|mRNA|AK109912|CDS+3'UTR	Os08t0135500-01	33.166	60.9934	43.326	42.4439	50.2094	29.9571	27.5179	33.6542	45.1649	51.7314	54.498	55.7032
4	49	Os01g0218900|mRNA|AK065476|CDS+3'UTR	Os01t0218900-01	1079.51	1440.78	1459.36	1100.26	1357.63	1193.31	955.964	1242.69	1474.84	1226.98	1397.48	1299.72
4	50	Os06g0328800|mRNA|AK065974|CDS+3'UTR	Os06t0328800-01	2502.72	2984.76	3048.53	2370.43	2968.8	2951.12	2098.51	2806.02	3266.94	2403.83	2579.34	2377.76
4	51	Os09g0568000|mRNA|AK120601|CDS+3'UTR	Os09t0568000-02	724.508	876.189	865.529	884.763	964.049	752.269	672.057	899.747	1006.07	822.292	717.812	747.4
4	52	Os02g0110200|mRNA|AK105694|CDS+3'UTR	Os02t0110200-01	74.5944	78.1968	97.9806	66.6267	99.0179	105.363	28.0852	53.2072	66.1731	46.0472	77.0883	54.6568
4	53	Os07g0658400|mRNA|AK068130|CDS+3'UTR	Os07t0658400-02	78765.2	91338	93183.3	82416.9	88658.2	80159.2	50396.9	64015.7	76396	58523.5	65478.6	67323.3
4	54	Os06g0550000|COMBINER_EST|AU083369|7	Os06t0550000-00	9421.48	11683.6	10897.4	8735.16	9566.87	10424	6758.59	8693.29	9658.08	8189.15	8661.7	8731.07
4	55	RC1	RC1	6.20202	7.20903	9.83404	7.45714	9.19835	9.09	6.5031	9.74996	12.5743	6.09671	6.16841	6.63584
4	56	Os01g0215100|COMBINER_EST|Os01g0215100|8	Os05t0582800-02	194.178	189.835	269.964	243.44	188.776	267.582	237.597	266.432	315.426	322.479	354.524	409.657
4	57	Os03g0323100|mRNA|AK062803|CDS+3'UTR	Os03t0323100-01	457.957	588.055	642.502	520.196	662.799	541.63	197.52	269.561	448.484	357.077	443.651	340.308
4	58	Os02g0792900|mRNA|AK104731|CDS+3'UTR	Os02t0792900-02	23725.8	28315.6	27235.9	20958.2	26733.3	25989.5	22202.3	25792.8	30100	23355.7	24748.7	26890.5
4	59	Os01g0206800|mRNA|AK100525|CDS+3'UTR	Os01t0206800-01	109.256	139.616	124.468	103.117	112.167	117.665	83.7685	116.289	144.132	118.531	136.438	145.379
4	60	Os03g0390600|mRNA|AF467728|CDS+3'UTR	Os03t0390600-02	132848	139156	144008	117269	134450	139217	120084	142623	157917	129370	128358	140403
4	61	Os08g0271600|COMBINER_EST|Os08g0271600|8	Os08t0271600-00	5.86366	6.87714	9.28501	7.09079	8.99144	9.49301	6.65341	9.89411	12.9728	6.37472	6.27567	6.94064
4	62	Os03g0239400|mRNA|AY072930|CDS+3'UTR	Os03t0239400-01	1616.09	2153.4	2183.37	1854.67	2129.65	1983.65	1493.67	1768.45	2242.54	1822.23	1982.09	2044.66
4	63	Os03g0329500|mRNA|AK102748|CDS+3'UTR	Os03t0329500-01	3415.66	4096.49	4020.43	3002.59	4520.19	3902.08	3680.55	4093.25	4956.2	4311.07	4104.82	4900.32
4	64	Os06g0363900|COMBINER|CI138399|6	Os01t0516600-01	2010.52	2256.46	2186.53	1778.65	2304.3	2317.35	1371.82	1740.53	2511.1	1925.29	1863.17	2340.38
4	65	Os06g0308200|mRNA|AK058998|CDS+3'UTR	Os06t0308200-01	1722.34	2508.84	2577.01	1653.2	2440.16	1991.92	1631.34	2077.35	2048.29	2414.49	2603.22	2620.1
4	66	Os01g0917400|mRNA|AK111958|CDS+3'UTR	Os01t0917400-03	5302.4	6571.23	6378.16	5564.09	6838.63	6352.9	3661.2	4817.16	5632.14	4464.57	5036.89	5108.49
4	67	Os09g0406500|COMBINER|CI343198|1	Os09t0405300-01	6.25091	13.7213	8.83573	8.37233	8.93842	9.91657	6.83763	10.0104	13.3811	6.71606	6.42637	7.27769
4	68	Os10g0487400|mRNA|AK064407|CDS+3'UTR	Os10t0487400-01	1944.51	2366.23	2305.96	1863.93	2365.61	2537.18	1977.24	2235.34	2570.67	2201.67	2241.32	2377.74
4	69	Os03g0231600|mRNA|AK105963|CDS+3'UTR	Os03t0231600-01	992.209	1774.76	1411.88	1143.74	2112.73	1840.55	3306.59	3192.56	2933.58	3735.8	2220.32	3046.3
4	70	Os04g0367000|COMBINER|CI413726|x	Os04t0367000-01	974.948	1206.83	1363.68	1082.9	1307.21	1758.71	639.437	564.614	1109.26	1052.86	1107.88	989.785
4	71	Os03g0612400|COMBINER|CI418969|x	TA72688_4530	23.7793	34.2756	21.4318	20.9265	33.7386	29.2808	22.1238	31.8116	33.7552	30.9881	32.6096	32.5176
4	72	Os08g0161500|mRNA|AK060630|CDS+3'UTR	Os08t0161500-01	1001.25	1226.94	1185.88	1038.93	1085.34	1189.15	575.482	648.135	926.91	866.422	873.725	877.989
4	73	Os06g0173100|mRNA|AK065612|CDS+3'UTR	Os06t0173100-01	989.325	1277.42	1075.05	919.037	1230.14	1432.31	1363.03	1481.91	1756.65	1715.31	1579.62	1655.79
4	74	Os02g0777100|mRNA|AK100528|CDS+3'UTR	Os02t0777100-03	438.127	851.702	930.733	939.386	1049.15	874.082	509.449	699.503	1542.8	1142.16	872.237	804.164
4	75	Os04g0168000|mRNA|AK109174|CDS+3'UTR	Os04t0168000-01	5.2772	10.6483	8.4518	6.79358	9.15076	10.4897	7.14407	35.2229	13.9111	7.26481	6.73686	7.75617
4	76	Os09g0483600|mRNA|AK101709|CDS+3'UTR	Os09t0483600-01	243.212	303.223	266.012	243.078	292.748	360.454	300.901	362.851	403.451	317.096	321.894	348.281
4	77	DarkCorner	DarkCorner	5.23431	6.33838	8.4046	6.84133	9.26073	10.6289	7.23275	24.0404	14.034	7.41638	6.84163	7.87489
4	78	DarkCorner	DarkCorner	5.21887	6.32226	8.39028	6.87638	9.32731	10.6982	7.2806	20.6175	14.0955	7.49686	6.89842	7.93562
4	79	DarkCorner	DarkCorner	5.20691	6.31052	8.38161	6.91885	9.39894	10.7666	7.32807	10.1352	14.1553	7.57309	6.95948	7.99202
4	80	DarkCorner	DarkCorner	5.19897	6.30038	8.3791	6.96994	9.47607	10.8308	7.37761	10.1385	14.2109	7.65207	7.02326	8.0495
4	81	DarkCorner	DarkCorner	5.1952	6.29348	8.38381	7.03031	9.56237	10.8986	7.42818	10.1405	14.2692	7.73269	7.09245	8.10611
4	82	DarkCorner	DarkCorner	5.19575	6.28783	8.39484	7.09892	9.65567	10.9611	7.48152	10.1415	14.323	7.81414	7.16671	8.16199
4	83	DarkCorner	DarkCorner	5.20182	6.28616	8.41387	7.1791	9.75676	11.0268	7.53725	10.1412	14.3745	7.89526	7.24135	8.21268
4	84	DarkCorner	DarkCorner	5.21221	6.28609	8.44087	7.26872	9.8641	11.0884	7.59505	10.1389	14.4255	7.97897	7.3281	8.2668
4	85	DarkCorner	DarkCorner	5.2286	6.28972	8.4755	7.36997	9.98236	11.1477	7.65392	10.1363	14.4721	8.06075	7.40956	8.31737
5	1	DarkCorner	DarkCorner	6.75306	11.1966	14.938	8.70547	10.7751	7.53122	7.65401	8.48811	10.7361	4.74595	5.40543	5.22566
5	2	DarkCorner	DarkCorner	6.79025	11.1586	14.8466	8.81386	610.745	7.52038	7.54858	8.4881	10.7381	4.7967	5.42374	5.25256
5	3	DarkCorner	DarkCorner	6.82736	11.117	14.7628	8.91333	234.818	66.7674	7.44679	8.48752	10.7419	4.84495	5.44235	5.27894
5	4	DarkCorner	DarkCorner	6.86414	11.0721	14.6779	9.00603	78.7883	524.079	7.35425	8.49139	10.7462	4.88957	5.46085	5.30269
5	5	DarkCorner	DarkCorner	6.90082	11.0226	14.5933	2969.91	11.3024	7.49575	7.26616	8.4972	10.7514	4.93284	5.4799	5.3263
5	6	DarkCorner	DarkCorner	6.93708	10.971	14.511	9.18052	11.401	7.49044	7.18173	8.50244	10.7577	4.97233	5.498	5.34836
5	7	DarkCorner	DarkCorner	6.97257	10.9173	14.4323	9.2574	11.4909	7.48695	7.10351	8.51126	10.765	5.01136	5.51642	5.36981
5	8	DarkCorner	DarkCorner	7.0073	10.8596	14.3527	9.32958	11.5701	7.48437	7.03112	8.52086	10.7734	5.04556	5.53478	5.39048
5	9	DarkCorner	DarkCorner	7.041	10.8003	14.2746	9.39316	11.6378	7.48409	6.9611	8.53054	10.7825	5.07842	5.55276	5.41042
5	10	Os11g0689500|COMBINER|CI138407|6	Os09t0363200-01	86.584	92.0565	87.1604	71.0963	78.3026	50.0086	31.4303	40.7602	41.9065	74.9089	78.5743	67.1916
5	11	Os02g0213000|COMBINER|CI396876|6	Os10t0578050-01	61.7565	96.6673	99.5301	61.6191	85.4355	47.7874	42.131	41.7736	65.2302	63.3434	71.3821	70.3591
5	12	Os06g0176900|COMBINER|CI276595|6	TA52933_4530	1441.55	2184.76	2256.33	1531.42	1868.43	1409.76	1107.73	1096.93	1368.92	1124.24	1326.44	1225.82
5	13	Os06g0483500|mRNA|AK066173|CDS+3'UTR	Os06t0483500-01	1478.43	1890.03	1883.52	1361.5	1598.74	1207.04	750.914	892.362	1035.69	745.819	977.768	881.555
5	14	Os03g0629800|mRNA|AK071513|CDS+3'UTR	Os03t0629800-01	7.1875	10.4635	13.8808	9.62205	11.8133	7.50422	6.67984	8.60258	10.8464	5.21604	5.64055	5.50152
5	15	Os07g0635200|COMBINER_EST|CI392738|6	NM_001066919	92.0475	155.414	110.76	72.6462	138.304	138.152	94.7301	96.3532	126.121	106.83	124.373	106.271
5	16	Os05g0239900|mRNA|AK121499|UTR	Os05t0239900-01	1259.16	1656.24	1870.2	1190.79	1426.76	1214.65	831.061	945.69	1277.15	982.794	1152.85	1070.96
5	17	Os12g0631800|mRNA|AK063915|CDS+3'UTR	Os12t0631800-02	1463.74	1995.61	2023.68	1411.18	1559.16	1388.57	902.697	1007.41	1230.12	1187.95	1294.51	1296.9
5	18	Os05g0378800|mRNA|AK058210|CDS+3'UTR	Os05t0378800-03	5103.15	7477.48	7440.94	5219.18	6325.02	5219.67	4115.74	4361.35	5541.78	4615.3	5034.44	4767.07
5	19	Os07g0573800|mRNA|AK072835|CDS+3'UTR	Os07t0573800-02	8493.96	11552.6	10548.2	8670.63	11217.1	7286.43	8138.01	8236.05	9485.34	7792.51	8692.39	7948.63
5	20	Os02g0639800|mRNA|AK062859|UTR	Os02t0639800-03	628.003	872.926	883.399	714.499	883.599	596.292	731.666	720.714	888.994	807.524	829.842	825.825
5	21	Os07g0586500|mRNA|AK072668|CDS+3'UTR	Os07t0586500-01	8556.33	13186.1	12440	8129.76	11344.4	8610.88	6994.27	7784.82	10367.1	7637.94	9506.86	8965.11
5	22	Os02g0215400|mRNA|AK102434|CDS+3'UTR	Os02t0215400-01	430.802	512.728	517.876	493.685	460.863	327.447	340.784	360.802	431.833	391.75	443.296	435.027
5	23	Os02g0552200|COMBINER_EST|Os02g0552200|8	Os02t0552200-00	17.3676	26.0218	13.1327	14.4273	21.7403	7.63608	10.9902	8.79959	15.7006	15.7286	12.6375	18.5591
5	24	Os10g0578100|mRNA|AK070183|CDS+3'UTR	TA51060_4530	26.6671	37.4936	40.9935	38.5167	40.3906	36.3927	39.2032	32.9148	26.1719	36.7091	37.9579	37.3103
5	25	Os03g0127600|mRNA|AK103695|CDS+3'UTR	Os03t0127600-01	389.146	499.948	528.265	386.673	409.928	354.034	275.317	318.224	331.912	355.346	371.485	349.931
5	26	Os12g0168900|mRNA|AK104011|CDS+3'UTR	Os12t0168900-01	32002.9	37609.3	34905.7	29335.6	37091	27298.7	37474.7	35048.5	39893.7	33600	33401.1	34986.1
5	27	Os03g0301800|mRNA|AK106465|CDS+3'UTR	Os03t0301800-01	3137.16	4194.54	4124.86	3143.81	4016.66	3039.66	2033.97	2682.8	3414.15	2462.6	2635.7	2577.06
5	28	Os10g0540100|mRNA|AK074016|CDS+3'UTR	Os10t0540100-01	482.372	739.709	682.78	627.36	729.255	497.356	393.011	409.619	613.612	556.962	653.778	631.118
5	29	Os10g0522800|mRNA|AK072776|CDS+3'UTR	Os10t0522800-01	866.618	982.542	1107.14	895.039	1090.84	865.708	752.146	819.566	1150.96	847.371	1023.74	996.554
5	30	osa-miR164c|Os05|5'seq	CK056547	7.28528	9.1546	12.4791	9.35921	11.1051	7.82247	6.27351	8.99238	11.2553	5.47099	5.87272	5.78538
5	31	Os08g0344700|COMBINER_EST|Os08g0344700|8	TC401540	10.1641	31.2929	22.2333	9.30204	47.5892	7.85466	6.26634	9.02233	17.6165	26.1217	32.3117	28.6828
5	32	Os08g0296700|mRNA|AF456244|5'UTR+CDS	Os08t0296700-01	7.24928	8.98298	12.2807	9.24167	10.9431	7.8892	6.26057	9.05166	11.3293	5.49834	5.89596	5.82899
5	33	Os01g0798200|mRNA|AK109272|CDS+3'UTR	Os01t0798200-01	192.373	201.769	211.226	185.616	262.626	194.927	431.512	408.367	324.815	379.68	341.014	391.554
5	34	Os01g0173600|COMBINER_EST|Os01g0173600|8	Os01t0173600-00	7.20229	43.087	13.1332	11.0248	22.4728	7.96109	6.25402	9.11235	11.4089	18.0417	17.4708	16.7988
5	35	Os08g0119800|mRNA|AK060602|CDS+3'UTR	Os08t0119800-01	160826	179224	188796	172972	170684	126874	81098.7	107792	114913	98355.4	127431	111291
5	36	Os07g0564200|mRNA|AK072771|CDS+3'UTR	Os07t0564200-01	3724.26	4078.87	4495.24	3716.7	3868.38	3762.68	3397.82	4130.83	4488.81	4047.11	4199.53	3772.72
5	37	Os01g0918300|mRNA|AB016030|CDS+3'UTR	Os01t0918300-02	32433.2	34160.6	33849.2	29070.1	29508.7	27108	25582.8	26271.7	28512.4	25370.8	27978.2	25834.8
5	38	Os01g0379600|COMBINER|CI018213|6	AK061973	2103.22	2427.79	2498.89	1945.53	1961.27	1904.59	995.869	1113.93	1680.81	1339.42	1709.73	1583.73
5	39	Os09g0484300|mRNA|AK100330|CDS+3'UTR	Os09t0484300-03	530.494	598.975	592.542	490.035	643.402	438.063	728.414	871.254	899.262	760.535	760.325	778.086
5	40	Os01g0179700|mRNA|AK059888|CDS+3'UTR	Os01t0179700-01	25349.2	28811	27178.7	24002.7	28279	21560.3	28808.6	31511.7	33829.1	24564	26786.4	27638.5
5	41	Os07g0467200|mRNA|AK070358|CDS+3'UTR	Os07t0467200-01	29634.2	32195.2	30577.6	26726.2	32277.1	24243	21808.5	24777.3	29454.3	21800.5	26197.8	24216.2
5	42	Os02g0701900|mRNA|AK060640|CDS+3'UTR	Os02t0701900-01	1139.95	1352.45	1365.54	1008.97	1136.2	1033.38	896.693	1019.07	1255.37	989.633	1042.15	1056.59
5	43	Os12g0563600|mRNA|AK060891|CDS+3'UTR	Os12t0563600-02	36957.8	38316.5	45064.1	37366.2	42676.4	39346.9	26060.8	35093.6	37152.9	28320.3	35472.3	33659.9
5	44	Os01g0736900|mRNA|AK065226|CDS+3'UTR	Os01t0736900-02	39143.4	43793.4	43191	35918.2	42161.6	36296.8	41246	48196.9	44651.9	40719.3	46848.9	47279.3
5	45	Os01g0873200|mRNA|AK109463|CDS+3'UTR	Os01t0873200-01	61.6715	98.0131	85.6208	92.8612	96.6349	59.3252	40.8871	62.3021	62.5241	67.5291	81.5275	78.9129
5	46	Os03g0760900|COMBINER|CI265000|6	TA73835_4530	52.7157	71.17	71.4489	58.672	79.3278	56.6912	44.8901	46.9522	61.3657	54.8096	58.965	72.1605
5	47	Os03g0272400|mRNA|AK070454|CDS+3'UTR	Os03t0272400-01	3317.83	3967.28	3895.35	2829.53	3816.81	3090.63	2265.36	2863.75	3337.16	2713.97	3170.93	3089.64
5	48	Os09g0386500|mRNA|AK099307|CDS+3'UTR	Os09t0386500-01	9932.51	12000.3	12798	10475.2	12240.9	10227.3	8750.57	10500.8	12177.1	10378.8	10745.9	11130.6
5	49	Os02g0130200|mRNA|AK106802|CDS+3'UTR	Os02t0130200-01	125.112	168.151	166.472	129.508	147.324	128.983	84.3887	124.868	164.401	140.52	157.048	147.329
5	50	Os01g0256300|COMBINER_EST|Os01g0256300|8	NP160664	14.3262	31.5113	16.9563	36.8101	9.50308	8.73518	6.38706	9.6001	12.2204	5.88493	7.64593	6.38893
5	51	Os01g0550700|COMBINER_EST|Os01g0550700|8	TC430138	6.456	7.49684	10.2752	7.77506	9.43903	8.79307	6.40337	9.62902	12.2805	5.91801	6.09947	6.43009
5	52	Os01g0840700|COMBINER_EST|CI562569|1	AK242641	7803.74	9447.24	8599.18	7563.69	8330.41	7816.13	5634.59	6732.4	6998.31	6530.12	7817.07	6875.88
5	53	Os04g0194500|mRNA|AK121164|CDS+3'UTR	Os04t0194500-01	504.529	760.277	729.93	384.15	697.521	718.04	488.979	603.675	814.872	621.006	659.387	725.238
5	54	Os05g0149600|mRNA|AK073947|CDS+3'UTR	Os05t0149600-01	25324.1	29987.4	28580.8	19978.8	27964.5	27581.3	22920.5	27698.7	29858.7	25834.6	27035.4	28297
5	55	Os01g0571900|COMBINER|CI137437|6	Os04t0607400-01	4987.72	5871.19	6127.25	4735.67	5556.88	5598.94	4148.76	4899.79	6175.07	4804.65	5350.55	5431.06
5	56	Os05g0563400|mRNA|AB071290|CDS+3'UTR	Os05t0563400-01	3535.21	4126.42	4342.02	3301.65	4708.89	4059.1	3925.63	5206.3	6367.63	5423.28	5100.92	5393.29
5	57	Os12g0573800|mRNA|AK106961|CDS+3'UTR	Os12t0573800-01	38.622	51.6425	37.3709	43.7285	51.9188	33.8169	41.0853	54.0164	63.6439	74.3764	44.8788	56.6757
5	58	Os11g0696900|COMBINER_EST|CI424604|0	Os11t0696900-01	6.05798	7.06508	9.58528	7.28122	9.09605	9.23537	6.55353	9.81549	12.7232	6.19335	6.1999	6.75303
5	59	Os04g0371600|COMBINER_EST|CI419570|3	Os04t0371600-01	30.0998	39.603	37.2027	28.942	29.6232	26.4386	17.5232	27.7064	15.011	29.9452	28.9515	26.0256
5	61	Os09g0511600|mRNA|AK121679|CDS+3'UTR	Os09t0511600-01	21170.8	26907.4	22585.8	15101.7	22606	20580	15382.4	16388.1	17578.5	13806.6	17148	16999.3
5	62	Os03g0757000|COMBINER_EST|Os03g0757000|8	TC406021	38.9038	55.7131	36.1176	39.8911	36.9616	24.9044	16.0449	26.6921	26.8424	24.5808	26.0258	28.9522
5	63	Os01g0136200|mRNA|AK121025|CDS+3'UTR	Os01t0136200-01	1297.04	1646.53	1340.54	1051.83	1347.87	1110.6	858.867	731.483	984.126	831.765	958.591	919.255
5	64	Os05g0190500|mRNA|AK109335|CDS+3'UTR	Os05t0190500-02	29097.3	33861	36799.9	25600.6	34987.3	39514.6	27714.4	34054.2	39900.5	31713.2	32240.8	37903.5
5	65	Os05g0387300|mRNA|AK059416|CDS+3'UTR	Os05t0387300-01	5.6834	6.7191	9.00287	6.92354	8.94232	9.71695	6.74851	9.96878	13.1927	6.55105	6.34714	7.12709
5	66	Os03g0745000|mRNA|AK069579|CDS+3'UTR	Os03t0745000-01	19.551	28.5216	22.6461	26.624	36.6568	21.1397	44.9541	53.5341	44.1221	91.1835	47.8523	59.0401
5	67	Os07g0529600|mRNA|AB110170|CDS+3'UTR	Os07t0529600-02	231760	246555	248706	225468	223770	300496	221124	227325	267192	247900	234842	282466
5	68	Os01g0384800|mRNA|AK120910|CDS+3'UTR	Os01t0384800-01	1100.88	1360.11	1311.18	1092.42	1507.14	1124.64	2654.93	2499.05	5528.08	2837.39	2152.02	3086.32
5	69	Os06g0692700|mRNA|AK101257|CDS+3'UTR	Os06t0692700-01	235.782	290.981	324.601	261.846	371.236	337.327	261.149	332.83	368.543	352.186	312.637	316.373
5	70	Os07g0666900|mRNA|AK064004|CDS+3'UTR	Os07t0666900-01	4909.02	6289.77	5208.13	4261.6	6996.9	6986.14	22638.4	22260.4	22586.2	24500.2	18355.5	30246.6
5	71	Os03g0225900|mRNA|AK066138|CDS+3'UTR	Os03t0225900-01	1598.21	2177.59	1906.85	1791.71	2697.21	2344.57	2668.82	4381.27	4368.69	2496.28	2213.09	2575.5
5	72	Os07g0249800|mRNA|AK110647|CDS+3'UTR	Os07t0249800-01	31.6308	37.0188	28.0012	24.4131	41.3731	47.2805	46.37	69.5378	59.4161	87.1489	128.946	93.4394
5	73	Os03g0857500|mRNA|AK062332|CDS+3'UTR	Os03t0857500-02	2288.32	2915.14	2789.07	2238.32	2681.13	3046.98	1508.04	2018.08	2311.05	1880.7	2019.99	2134.47
5	74	Os06g0187200|mRNA|AK106963|CDS+3'UTR	Os06t0187200-01	14.7504	28.2004	14.0402	17.6192	21.1423	29.3367	17.1161	41.3854	28.9349	19.1474	26.2776	21.6165
5	75	Os02g0751100|mRNA|AK120012|CDS+3'UTR	Os02t0751100-02	31.4309	53.7758	26.7661	22.08	30.4278	39.6887	21.852	80.1751	36.2409	41.4781	42.0177	42.9581
5	76	Os03g0791800|mRNA|AK120251|CDS+3'UTR	Os03t0791800-01	69249.1	84764.6	80139.4	68958.8	82066.3	91041.4	80703	84525.9	94269.6	92566.4	87600.8	100066
5	77	Os08g0201100|COMBINER|CI557177|x	Os08t0201100-01	12.7478	10.3341	8.41881	11.7605	16.6936	14.8747	19.0673	56.0994	27.7142	21.0968	15.3029	22.8791
5	78	DarkCorner	DarkCorner	5.23292	6.34165	8.40183	6.85391	9.29665	10.6348	7.24684	22.6975	14.0497	7.43532	6.85865	7.89245
5	79	DarkCorner	DarkCorner	5.21878	6.32899	8.39101	6.89424	9.36491	10.7038	7.29514	10.1402	14.1091	7.5145	6.91771	7.95065
5	80	DarkCorner	DarkCorner	5.20947	6.31803	8.38573	6.94075	9.44	10.7729	7.34463	10.1447	14.1662	7.59135	6.97923	8.00889
5	81	DarkCorner	DarkCorner	5.20405	6.30915	8.38816	6.99651	9.52038	10.8358	7.39388	10.1476	14.2238	7.67198	7.04537	8.06586
5	82	DarkCorner	DarkCorner	5.20275	6.30335	8.39638	7.0624	9.61103	10.8992	7.44725	10.1502	14.2789	7.75182	7.11741	8.12007
5	83	DarkCorner	DarkCorner	5.20689	6.30033	8.41257	7.13603	9.70743	10.9657	7.50082	10.151	14.3321	7.83292	7.19351	8.1742
5	84	DarkCorner	DarkCorner	5.21528	6.29988	8.43637	7.22355	9.81422	11.0283	7.55692	10.151	14.3848	7.91434	7.26912	8.22701
5	85	DarkCorner	DarkCorner	5.22848	6.30284	8.46819	7.31677	9.92746	11.0881	7.61429	10.1485	14.4338	7.9967	7.35316	8.27837
6	1	DarkCorner	DarkCorner	6.77239	11.1613	14.8622	8.75719	10.8621	7.64471	7.59403	8.5079	10.7438	4.77805	5.41636	5.25058
6	2	DarkCorner	DarkCorner	6.8095	11.1216	14.7736	8.85859	315.854	46.6046	7.48915	8.5073	10.7462	4.82652	5.43448	5.27712
6	3	DarkCorner	DarkCorner	6.84575	11.0783	14.685	8.95634	84.405	166.753	7.39236	8.50904	10.7494	4.87291	5.45306	5.30302
6	4	DarkCorner	DarkCorner	6.88184	11.0315	14.6031	1199.82	11.2529	388.514	7.30108	8.51278	10.7536	4.91648	5.47117	5.32562
6	5	DarkCorner	DarkCorner	6.91844	10.9815	14.5193	9.13274	11.3606	7.49932	7.21568	8.51793	10.759	4.9575	5.48939	5.34836
6	6	DarkCorner	DarkCorner	6.95361	10.9293	14.44	9.21045	11.4547	7.49448	7.13683	8.52449	10.7654	4.99632	5.50774	5.3697
6	7	DarkCorner	DarkCorner	6.98841	10.8731	14.3594	9.28301	11.5376	7.49139	7.06024	8.5328	10.7729	5.0322	5.5255	5.39045
6	8	DarkCorner	DarkCorner	7.02212	10.8151	14.2817	9.35116	11.6104	7.48951	6.9895	8.54155	10.7816	5.06619	5.54375	5.41065
6	9	Os01g0113000|COMBINER_EST|CI273081|6	TA59488_4530	941.25	1695.05	1598.56	930.846	1161.99	1022.16	704.028	773.872	1120.04	841.343	1051.97	938.695
6	10	Os10g0189600|mRNA|AK103411|CDS+3'UTR	Os10t0189600-01	3265.78	5387.68	4804.57	3240.55	4513.12	3126.49	4567.29	4244.53	4577.04	3172.44	3759.69	3397.45
6	11	Os06g0335500|mRNA|AK063854|CDS+3'UTR	Os06t0335500-01	13156.2	22702.3	22622	15141.9	19660.6	15220.2	13133.4	12962.4	15981	10822.2	13269	11682.1
6	12	Os11g0294300|mRNA|AK108665|CDS+3'UTR	Os11t0294300-02	16782.1	22.0619	24.9514	18.4102	23.0241	10.7848	13.5454	8.75496	15.5277	21.793	16.4202	23.6888
6	13	Os05g0170000|mRNA|AK100216|CDS+3'UTR	Os05t0170000-02	49.7975	27.5575	13.8866	15.6026	45.3043	9.73287	11.0226	20.3437	23.0237	60.0163	54.4759	53.6699
6	14	Os04g0210700|COMBINER_EST|Os04g0210700|8	Os04t0210800-00	7.19562	18.8268	13.8083	9.62007	11.8189	7.51058	6.65079	8.62615	10.8548	5.22911	5.64731	5.51849
6	15	Os02g0122300|mRNA|AK106553|CDS+3'UTR	Os02t0122300-01	4396.27	7147.9	6563.39	4323.73	6335.55	4737.59	5307.67	5279.43	5936.05	5153.1	5356.82	4662.99
6	16	Os04g0174200|COMBINER_EST|AU091794|7	AU091794	7.52104	10.2629	13.6473	9.65961	11.8123	7.53003	6.5662	8.66297	10.8888	5.27058	5.67995	5.55164
6	17	Os11g0490100|mRNA|AK108872|CDS+3'UTR	Os11t0490100-01	672.582	810.89	735.919	727.513	1102.62	517.347	2402.43	2117.28	2362.43	1802.52	1939.89	1800.44
6	18	Os03g0616300|mRNA|AK102930|CDS+3'UTR	Os03t0616300-02	7.27491	10.1063	13.4827	9.67425	11.7734	7.55546	6.49359	8.70417	10.9274	5.30708	5.7112	5.58424
6	19	Os03g0174600|mRNA|AK059155|CDS+3'UTR	Os03t0174600-02	1295.89	1775.12	1703.62	1309.04	1591.49	1168.18	796.129	831.988	1110.85	997.932	1154.81	1048.08
6	20	Os10g0546400|mRNA|AK069919|CDS+3'UTR	Os10t0546400-01	477.972	632.319	606.14	459.077	654.05	492.385	4061.48	3463.21	3262.02	4814.37	2502.53	3482.87
6	21	Os08g0191800|COMBINER_EST|Os08g0191800|8	NM_001067708	33.3295	42.1152	38.1578	30.5117	26.5048	26.5019	33.8071	26.6272	36.3455	34.6304	33.3668	33.71
6	22	Os12g0152800|mRNA|AK072885|CDS+3'UTR	Os12t0152800-02	1672.68	1987.97	2157.4	1763.35	1927.17	1351.7	1370.41	1533.5	1638.41	1352.09	1411.36	1272.17
6	23	Os02g0150200|mRNA|AK121324|UTR	Os02t0150200-01	7.3204	9.69616	13.0535	9.61008	11.5579	7.64535	6.35913	8.82211	11.0463	5.38318	5.78431	5.66753
6	24	Os02g0259100|mRNA|AK068099|CDS+3'UTR	Os02t0259100-02	2197.15	2534.96	3462.99	4043.92	2692.19	1978.88	1794.64	1939.98	2194.18	1964.26	1944.73	2063.25
6	25	POsControl0044|art	art	7.32024	9.5271	12.8729	9.54699	11.4348	7.69191	6.32147	8.87434	11.1026	5.40978	5.81111	5.70301
6	26	Os10g0468500|mRNA|AK120876|CDS+3'UTR	Os10t0468500-01	471.374	678.866	605.774	449.772	805.142	365.209	1111.73	1160.77	1157.17	840.255	818.522	831.47
6	27	Os08g0522400|mRNA|AK065893|CDS+3'UTR	Os08t0522400-01	754.282	1156.35	976.126	760.228	1095.08	791.697	428.83	409.938	818.95	663.078	834.351	581.962
6	28	Os01g0162500|COMBINER|CI528626|x	Os01t0162500-01	18.8917	37.4284	21.1829	19.2382	55.2493	15.0461	46.1558	58.2672	50.5203	68.7006	35.6655	65.5554
6	29	Os05g0326100|COMBINER|CI259794|6	Os12t0446301-01	4808.38	4759.98	5464.02	4490.8	4673.83	4027.77	4179.89	4387.66	5709.86	4764.31	5330.03	5651.15
6	30	Os03g0577200|mRNA|AK104547|CDS+3'UTR	AK061735	7332.01	9447.42	9028.61	7557.44	8978.33	6439.28	6469.35	6899.52	7999.93	6497.37	7385.55	7091.69
6	31	Os05g0412900|mRNA|AK061020|CDS+3'UTR	Os05t0412900-01	47.6869	89.4437	68.7769	72.2897	111.574	40.8785	31.1861	54.8014	59.2763	66.7437	70.623	70.014
6	32	Os01g0253900|mRNA|AK072113|CDS+3'UTR	Os01t0253900-01	580.143	461.891	541.077	489.635	776.902	616.907	2278.28	2032.4	1950.56	2991.39	1693.2	1988.69
6	33	Os12g0257800|COMBINER_EST|Os12g0257800|8	Os12t0257600-00	7.20922	21.5026	12.0988	9.12477	30.058	7.93631	6.24756	16.8621	11.381	17.9712	24.861	26.0774
6	34	Os03g0425100|mRNA|AK070206|CDS+3'UTR	Os03t0425100-01	1112.94	1506.7	1759.69	1810.03	1531.69	991.974	698.867	829.795	1075.58	971.485	1217.51	989.301
6	35	Os03g0114100|mRNA|AK108265|CDS+3'UTR	Os03t0114100-01	211.971	310.682	261.825	231.474	264.355	158.333	139.649	158.578	202.909	142.385	181.805	165.63
6	36	Os10g0580100|COMBINER|CI405191|6	COMBINER	658.474	896.861	959.889	905.564	878.706	557.205	264.458	366.934	510.301	410.55	540.03	452.299
6	37	Os04g0602000|COMBINER_EST|CI207644|6	Os04t0601800-01	7394.84	8490.87	9084.07	6775.46	6675.41	6600.47	4258.42	5190.84	5825.53	4581.83	5845.78	5347.07
6	38	Os01g0825700|mRNA|AK070492|CDS+3'UTR	Os01t0825700-01	2247.83	2869.49	2729.13	2113.8	2632.84	2057.47	2286.66	2609.81	3286.41	2783.67	2677.29	2762.89
6	39	Os03g0729200|mRNA|AK059020|CDS+3'UTR	Os03t0729200-01	34568.6	42248.1	38122.2	35134.3	40277.6	29880.6	27878.8	30779.7	35238.8	26540	30720.5	29008.4
6	40	Os04g0482700|mRNA|AK111072|CDS+3'UTR	Os04t0482700-01	1779.09	2187.25	2158.51	1916.77	2080.47	1556.61	1211.83	1498.99	1730.14	1438.36	1744.11	1463.74
6	41	Os12g0170600|mRNA|AK067033|CDS+3'UTR	Os12t0170600-01	3861.14	4488.28	4269.07	3399.85	4671.08	3886.88	4656.59	5338.4	5435.75	4479.7	5228.96	5049.99
6	42	Os01g0567300|COMBINER_EST|Os01g0567300|8	NP421731	31.2952	32.3311	11.1551	14.3367	10.0505	8.31928	6.27965	9.37878	11.7917	5.67547	10.4653	6.11432
6	43	Os03g0119000|mRNA|AK104225|CDS+3'UTR	Os03t0119000-01	5570.68	6769.94	6426.07	5179.57	6652.72	4489.87	5402.83	6056.23	6552.86	5347.32	6565.08	6642.02
6	44	Os08g0159900|mRNA|AK071070|CDS+3'UTR	Os08t0159900-02	4739.98	4413.72	5473.97	4356.97	4409.52	4030.53	2717.02	3401.81	4299.32	3614.52	4248.16	4318.47
6	45	Os03g0702700|mRNA|AK103495|CDS+3'UTR	Os03t0702700-01	2019.49	2005.96	2397.41	2191.45	2057.78	2050.87	1610.72	1950.05	2022.35	1682	2042.98	1944.45
6	46	Os04g0549500|COMBINER_EST|Os04g0549500|8	NM_001060019	36.3579	62.8171	37.6393	27.6662	35.2289	11.9451	12.2449	14.7945	17.4342	19.494	24.0299	37.3222
6	47	Os05g0556600|COMBINER_EST|AU082976|6	Os05t0556600-01	1715.61	1985.34	2120.18	1839.19	1779.83	1414.79	1204.57	1426.83	2148.42	1536.13	1661	1798.04
6	48	Os09g0266300|mRNA|AK121026|CDS+3'UTR	Os09t0266300-01	204.893	323.675	373.48	377.593	360.392	291.374	142.017	171.685	207.619	167.319	227.845	172.6
6	49	Os04g0284600|mRNA|AK071386|CDS+3'UTR	Os04t0284600-01	512.086	616.903	633.923	539.558	606.577	525.462	348.996	438.317	597.819	479.269	543.881	560.649
6	50	Os05g0189300|mRNA|AK067327|CDS+3'UTR	Os05t0189300-01	9576.51	12793.9	12902.3	9457.89	13492.4	12077.2	7729.79	10608	13252.4	8454.69	9818.91	10387.2
6	51	Os12g0464200|mRNA|AK109841|CDS+3'UTR	mRNA	8.39284	7.46171	10.2055	7.7225	9.4101	8.80886	6.4052	9.64533	12.2967	5.92489	6.09731	6.44988
6	52	Os09g0365900|COMBINER_EST|CI557753|0	Os09t0365900-01	73.1203	78.1585	103.007	77.6038	116.369	89.3884	134.896	476.109	260.592	108.126	102.777	117.415
6	53	Os07g0658300|mRNA|AK064580|CDS+3'UTR	Os07t0658300-02	55.4667	64.0963	62.1192	46.8392	60.548	47.2592	32.6864	37.5698	53.8982	38.2007	49.6774	41.3208
6	54	Os03g0802800|mRNA|AK059670|CDS+3'UTR	Os03t0802800-01	5930.28	6850.28	6906.39	5702.22	6366.33	6102.6	5027.49	6014.23	6829.24	5722.37	5909.62	6249.49
6	55	Os01g0167100|mRNA|AK063153|CDS+3'UTR	Os01t0167100-02	687.9	856.351	757.739	651.994	749.093	625.306	501.749	645.059	800.149	662.741	742.264	684.005
6	56	Os03g0828600|COMBINER|CI143867|6	CI143867	6.14227	7.15086	9.71273	7.36653	12.5634	9.1177	15.303	24.6142	12.6103	12.2078	6.16676	8.66004
6	57	Os07g0281000|mRNA|AK111689|CDS+3'UTR	Os07t0281000-01	1966.14	2496.38	2312.31	1744.45	2148.86	2121.83	1652.49	1907.76	2108.84	2032.66	2053.63	2146.77
6	58	Os08g0165200|COMBINER_EST|Os08g0165200|8	NP928879	225.961	257.359	265.168	248.008	252.553	207.663	106.563	156.656	191.997	159.803	177.466	175.791
6	59	POsControl0001|genome	genome	1624.02	2285.23	2264.12	1695.45	2096.54	1749.69	1723.3	2053.11	1885	2026.94	2265.03	2283.3
6	60	Os10g0502600|mRNA|AK069511|CDS+3'UTR	Os10t0502600-01	28211	37499.6	36718.3	34000.1	36195.8	31493.1	19508.7	23104.8	34519.1	27671.6	31648.4	31663.4
6	61	Os01g0920000|mRNA|AK060073|CDS+3'UTR	Os01t0920000-02	4313.74	5002.38	4707.4	4137.59	5157.02	5166.57	4180.75	4620.8	4914.47	4873.53	5226.22	5792.31
6	62	Os05g0191700|COMBINER_EST|CI467183|1	NM_001061385	1980.74	2290.81	2368.28	2330.41	1940.65	2207.79	1322.98	1770.5	2126.77	2017.23	1544.16	1968.16
6	63	Os09g0345000|mRNA|AK059121|CDS+3'UTR	Os09t0345000-01	3356.55	3999.87	3881.78	3393.03	3975.42	3441.59	2984.84	3442.44	4150.54	3429.51	3544.89	3829.41
6	64	Os01g0106600|mRNA|AK061314|CDS+3'UTR	Os01t0106600-01	1536.88	1730.41	1581.55	1327.99	1805.54	1824.62	2083.3	1988.9	2137.36	1983.61	1903.61	2111.99
6	65	Os03g0360700|mRNA|AK068764|CDS+3'UTR	Os03t0360700-01	8456.93	11417.2	9854.91	7252.32	11324.1	11034	8095.51	8959.74	11305	9510.79	9805.13	10645.9
6	66	Os01g0301700|mRNA|AK064223|CDS+3'UTR	Os01t0301700-02	53.9754	70.1686	58.6757	49.6837	50.9397	47.9457	30.8097	32.8265	42.315	39.5299	44.2332	47.8265
6	67	Os03g0106300|mRNA|AB158462|CDS+3'UTR	Os03t0106300-00	14.5936	8.71413	8.8288	6.83303	8.9426	19.3636	6.8199	10.017	13.347	7.34451	7.59607	7.26014
6	68	Os10g0124000|mRNA|AK121991|CDS+3'UTR	Os10t0124000-01	2384.9	3086.88	2737.09	2272.96	2550.72	3040.08	1964.27	2480.91	2712.12	2786.51	2665.01	2865.91
6	69	Os04g0412300|mRNA|AK121151|CDS+3'UTR	Os04t0412300-02	590.055	708.932	666.673	626.609	787.266	756.552	1356.29	1245.14	1606.37	933.937	998.038	1220.98
6	70	Os02g0305200|COMBINER|CI155889|6	Os02t0798900-01	430.745	545.64	553.532	556.259	569.758	656.114	512.375	592.234	732.21	653.719	640.436	701.833
6	71	Os05g0472300|mRNA|AK103712|CDS+3'UTR	Os05t0472300-02	6680.26	10767.5	10058	8084.1	10141.6	8573.06	6722.51	8050.44	9650.24	9755.66	9708.32	10960.4
6	72	Os04g0630900|mRNA|AK067744|CDS+3'UTR	Os04t0630900-01	138.639	167.861	155.292	178.603	139.726	158.171	101.348	112.94	178.63	141.724	162.387	199.675
6	73	Os06g0542200|mRNA|AK058589|CDS+3'UTR	Os06t0542200-01	393.878	559.947	505.161	460.272	604.293	552.674	324.111	460.296	614.64	464.776	473.752	502.135
6	74	Os08g0410900|mRNA|AK106713|UTR	Os08t0410900-01	8.49981	8.0108	8.48751	9.30467	12.3201	10.3679	7.0838	35.1347	13.8118	7.15589	6.66875	7.67516
6	75	Os07g0490100|mRNA|AK072018|CDS+3'UTR	Os07t0490100-01	95.6727	112.678	74.0289	105.258	206.673	131.791	126.574	183.288	258.813	163.033	157.508	205.034
6	76	Os01g0616100|mRNA|AK058983|CDS+3'UTR	Os01t0616100-02	4153.81	4612.91	4541.62	3930.04	4932.75	5293.3	4954.81	5685.67	6072.37	5232.68	5314.44	5918.49
6	77	Os05g0556700|mRNA|AK059663|CDS+3'UTR	Os05t0556700-01	2801.43	3776.83	3312.58	2901.59	3277.74	3524.85	2013.96	2523.95	2961.88	2759.59	2889.17	2782.24
6	78	DarkCorner	DarkCorner	5.23193	6.34653	8.40121	6.86839	9.33143	10.6461	7.26227	23.1002	14.0595	7.45306	6.87547	7.90852
6	79	DarkCorner	DarkCorner	5.22102	6.33462	8.39364	6.9126	9.40341	10.7104	7.31032	10.1499	14.1212	7.53263	6.93786	7.96541
6	80	DarkCorner	DarkCorner	5.21365	6.32623	8.39325	6.96414	9.48226	10.7792	7.36052	10.154	14.1793	7.61008	7.00201	8.02209
6	81	DarkCorner	DarkCorner	5.21061	6.32001	8.39963	7.02566	9.56703	10.8432	7.41224	10.157	14.2363	7.69018	7.06729	8.07783
6	82	DarkCorner	DarkCorner	5.21234	6.31528	8.41273	7.09551	9.66178	10.9065	7.46481	10.159	14.2906	7.771	7.13954	8.13181
6	83	DarkCorner	DarkCorner	36.8255	6.31429	8.43362	7.17506	9.76116	10.9701	7.51975	10.1601	14.3445	7.8508	7.22069	8.18586
6	84	DarkCorner	DarkCorner	5.23034	6.31697	8.46142	7.26378	9.86881	11.0309	7.57657	10.1593	14.3941	7.93409	7.29874	8.23697
6	85	DarkCorner	DarkCorner	5.24704	6.32115	8.49706	7.36996	9.98883	11.0907	7.63553	10.1581	14.4428	8.01201	7.38287	8.28847
7	1	DarkCorner	DarkCorner	6.75459	11.1648	14.8749	8.70164	10.7903	7.54916	7.63868	8.52766	10.7495	4.75775	5.40907	5.24898
7	2	DarkCorner	DarkCorner	6.79097	11.1248	14.7851	8.80661	36.6709	9.49691	7.53365	8.52603	10.751	4.80797	5.42706	5.27532
7	3	DarkCorner	DarkCorner	6.82799	11.0833	14.6993	8.90285	77.0092	58.0388	7.43388	8.52703	10.7533	4.85697	5.44551	5.30042
7	4	DarkCorner	DarkCorner	6.86437	11.0393	14.6129	8.9972	45.9275	260.241	7.33909	8.52868	10.7567	4.8999	5.46285	5.32494
7	5	DarkCorner	DarkCorner	6.89921	10.9898	14.5281	2036.71	11.3137	7.50917	7.25155	8.53264	10.7612	4.94258	5.48124	5.34772
7	6	DarkCorner	DarkCorner	6.93539	10.9401	14.4451	9.16472	11.4146	7.50292	7.16849	8.53696	10.7661	4.9817	5.49887	5.36974
7	7	DarkCorner	DarkCorner	6.96943	10.8848	14.3686	9.24025	11.5017	7.49876	7.09014	8.54445	10.7728	5.01896	5.51677	5.39082
7	8	DarkCorner	DarkCorner	7.00419	10.8261	14.285	9.31032	11.5798	7.49536	7.01722	8.55197	10.7801	5.0539	5.53474	5.41073
7	9	Os09g0246100|COMBINER|CI403079|x	AK240804	109.996	158.536	160.306	98.067	124.401	91.9617	94.86	101.935	139.144	107.374	128.921	126.652
7	10	Os07g0229200|mRNA|AK058412|CDS+3'UTR	Os07t0229200-01	80.2268	113.264	99.9381	83.5152	67.9082	49.5006	39.8352	33.9478	46.2506	40.0654	59.465	41.6434
7	11	Os03g0248600|mRNA|AK073611|CDS+3'UTR	Os03t0248600-01	4862.02	6714.92	6035.65	3843.24	5289.41	4767.05	5013.69	4730.3	5674.92	4590.86	5461.73	5170.74
7	12	Os01g0848400|mRNA|AK060936|CDS+3'UTR	Os01t0848400-01	4386.12	6999.29	6761.26	5313.07	5931.47	4062.7	4541.82	4621.77	5039.93	4346.33	4661.16	4583.07
7	13	Os08g0476700|COMBINER|CI172808|6	Os02t0598400-01	314.836	497.159	438.558	272.614	328.773	300.443	213.218	217.149	290.814	233.759	256.243	250.954
7	14	Os05g0481900|mRNA|AK119626|CDS+3'UTR	Os05t0481900-01	124.316	178.139	157.198	106.502	160.14	119.006	81.1843	80.0835	100.976	71.3813	89.2756	84.0155
7	15	PZmControl0003|mRNA|X12539|3'UTR	mRNA	33.9867	29.0419	30.0366	26.712	33.0502	10.9574	6.71629	11.5744	21.8862	19.9415	18.5925	21.7893
7	16	Os05g0106100|mRNA|AK063178|CDS+3'UTR	Os05t0106100-01	4035.47	6384.39	5832.15	4129.86	5525.22	3950.72	4218.61	4189.93	5335.14	4212.77	4829	4752.04
7	17	Os05g0426200|mRNA|AK065065|CDS+3'UTR	Os05t0426200-01	17505.7	26148.1	23631.2	16805.1	25565.6	19574.9	19746.1	19734.2	24357.5	17073.6	19255.2	19532.3
7	18	Os02g0197900|mRNA|AK059082|CDS+3'UTR	Os02t0197900-02	1263.12	1936.79	1797.25	1440.71	1739.81	1286.1	1342.25	1481.42	1920.2	1480.24	1494.77	1607.48
7	19	Os10g0507000|mRNA|AK069829|CDS+3'UTR	Os10t0507000-01	1220.43	1669.03	1746.54	1272.47	1408.03	1135.7	723.511	857.506	1084.82	841.919	1010.27	965.98
7	20	Os04g0379300|mRNA|AK059313|CDS+3'UTR	Os04t0379300-02	2141.85	2791.18	2979.53	2363.97	2349.05	1811.11	1184.7	1447.36	1650.22	1534.95	1658.01	1529.05
7	21	Os05g0427300|mRNA|AK073321|CDS+3'UTR	Os05t0427300-04	7090.62	10043.7	8347.51	4896.14	8195.1	5953.94	8529.13	8583.01	8872.69	7189.54	7603.23	7446.84
7	22	Os02g0317700|mRNA|AK068024|CDS+3'UTR	Os02t0317700-01	3200.44	4445.08	4525.49	4053.82	4268.02	3072.97	4387.07	4422.05	4386.37	4148.11	4539.12	4405.74
7	23	Os03g0431800|COMBINER_EST|AU094106|7	TA50811_4530	4264.02	6207.13	6012.22	4134.89	5336.17	4336.79	3185.31	3638.88	4524.53	3687.63	4333.22	4020.14
7	24	Os04g0653200|mRNA|AK073795|CDS+3'UTR	Os04t0653200-01	3494.2	4284.69	4194.94	3875.03	4344.48	3015.32	3378.14	3730.97	4214.82	3235.52	3463.62	3474.4
7	25	Os08g0387500|mRNA|AK105106|CDS+3'UTR	Os08t0387500-01	6885.48	9654.72	9318.56	8100.6	8579.87	6884.21	6584.75	7263.05	7572.39	6456.71	6545.95	6241.12
7	26	Os02g0616100|mRNA|AK106204|CDS+3'UTR	Os02t0616100-01	26498.5	38905.7	42295.3	39563.6	56030.1	35565.1	16190.9	43844.5	33921.4	32781.2	27657.9	30339.5
7	27	Os05g0132700|COMBINER_EST|CI562776|3	Os05t0132700-01	7.30693	22.811	22.736	9.46867	33.0678	7.95803	20.0359	17.5349	20.8267	19.7956	10.8406	16.8722
7	28	Os06g0523900|COMBINER_EST|CI270521|6	TA67674_4530	347.985	508.546	455.389	370.678	409.219	328.805	298.922	340.501	362.585	304.651	385.086	348.219
7	29	Os09g0322000|mRNA|AK102510|CDS+3'UTR	Os09t0322000-01	2427.57	3530.87	3406.6	2565.84	3501.39	2614.13	2152.28	2355.4	2821.44	2700.39	2699.22	2644.36
7	30	Os01g0191800|mRNA|AK061360|CDS+3'UTR	Os01t0191800-01	1168.23	1789.45	1393.95	984.989	937.157	1175.64	1006.39	1576.69	1360.63	1350.88	1268.38	1315.1
7	31	Os02g0833400|mRNA|AK073112|CDS+3'UTR	Os02t0833400-01	12132.1	16036.6	16128.4	13089.9	15806.8	11362.7	8269.49	9677.07	10466.1	8887.75	11673.5	10236
7	32	PZmControl0001|mRNA|X12538|3'UTR	mRNA	7.23727	14.0965	12.2202	9.20185	10.9378	7.87759	6.24627	9.0642	11.3141	5.49144	5.8847	5.83609
7	33	Os04g0262800|COMBINER_EST|Os04g0262800|8	TC401454	26.2072	42.7146	26.8978	23.6148	39.1792	14.0752	13.4051	27.1781	23.6921	40.8267	39.755	40.0976
7	34	Os06g0257200|mRNA|AK068347|CDS+3'UTR	Os06t0257200-01	6783.06	8650.24	8351.47	7435.69	7911.22	6208.11	5619.72	6402.98	7255.57	6087.84	7177.48	6551.98
7	35	Os03g0138400|COMBINER|CI469206|x	Os03t0138400-01	2117.6	2670.57	2911.24	2561.69	2532.67	2053.53	1976.51	2215.6	2138.75	1946.33	2299	2142.1
7	36	Os02g0700600|mRNA|AK100966|CDS+3'UTR	Os02t0700600-05	14225.6	17224	17787	13902.4	16444.5	13159.9	9945.59	11951.9	14941.3	10792.5	13131.6	12777.1
7	37	Os05g0135200|COMBINER_EST|CI551260|0	Os05t0135200-01	7.10126	8.5446	11.711	8.85776	10.5115	8.064	6.24026	9.21391	11.5185	5.56508	5.9376	5.95573
7	38	POsControl0021|genome	genome	23.5335	57.3463	41.4385	40.4801	50.2489	8.68312	19.9061	26.3931	28.1708	32.8688	39.5548	31.2621
7	39	Os02g0726400|mRNA|AK107913|5'UTR+CDS	Os02t0726400-02	556.899	557.631	712.764	737.472	658.802	568.132	726.854	861.437	827.917	716.742	695.437	641.417
7	40	Os03g0841100|mRNA|AK120279|CDS+3'UTR	Os03t0841100-01	928.626	1163.94	1220.91	766.574	1041.38	979.347	857.643	1001.13	1154.12	1032.63	1076.78	1125.57
7	41	Os03g0568800|mRNA|AK099276|CDS+3'UTR	Os03t0568800-01	6.94921	25.0564	11.2922	8.54703	10.1714	8.23728	6.25984	9.33632	87.9429	5.63766	8.80754	6.06775
7	42	Os10g0150400|mRNA|AK061529|CDS+3'UTR	TA34540_4530	31666.5	30184.8	35252.9	30231.1	34240.6	31246.8	27244	36930.5	40755.8	32103.3	24760.9	31130.1
7	43	Os05g0129300|mRNA|X57325|CDS+3'UTR	Os05t0129300-03	21644.6	28335.1	27924.1	17881.5	28288.2	23354.2	25075	27585.2	37306.9	23093.3	28220.4	31562.2
7	44	Os08g0305300|mRNA|AK105754|CDS+3'UTR	Os08t0305300-02	14402.5	16631.2	16023.8	10451.3	15387.1	13855.2	13375	15517.7	17779.1	13254.4	14930	15460
7	45	Os04g0457500|COMBINER_EST|CI372510|4	Os04t0457500-01	9338.89	10481.5	10052.9	6975.34	9852.19	8605.09	6432.33	7278.66	8345.96	7368.68	8336.88	8410.83
7	46	(-)3xSLv1	NegativeControl	6.71742	7.84275	10.7619	8.14213	9.77708	8.48485	6.31097	9.48777	11.9635	5.75195	6.02762	6.23212
7	47	Os05g0280700|mRNA|AK100616|CDS+3'UTR	Os05t0280700-02	27.1491	25.2663	20.8237	19.2151	11.3885	17.576	6.32444	9.51717	14.647	12.5543	14.7735	19.8271
7	48	Os11g0524300|mRNA|AK106093|CDS+3'UTR	Os11t0524300-01	7385.31	8713.08	9245.94	6270.62	8262.11	7441.21	5168.78	6158.98	7698.74	5759.35	6691.19	7259.37
7	49	Os03g0120900|mRNA|AK106367|CDS+3'UTR	Os03t0120900-01	393.694	423.462	445.272	477.236	441.721	375.757	300.458	389.295	522.853	382.075	420.432	433.423
7	50	Os02g0736400|mRNA|AK065229|CDS+3'UTR	Os02t0736400-01	5820.34	7044.05	6827.65	6061.96	10439.9	6650.19	48784.3	43890.7	55867.8	66701.9	33175.5	57541.6
7	51	Os07g0649300|COMBINER_EST|Os07g0649300|8	NM_001067012	10.7692	14.0323	10.2412	8.38339	9.43917	8.76377	6.38745	9.63313	12.2502	5.89869	6.08313	6.42454
7	52	Os06g0183900|mRNA|AK109370|CDS+3'UTR	Os06t0183900-01	9711.6	11447.9	11883.1	8399.88	11131.8	10781	10698.7	12543.6	13945.2	10731.1	10991	11222.2
7	53	Os03g0250200|mRNA|AK068940|CDS+3'UTR	Os03t0250200-02	2221.35	2336.94	2529.39	2552.59	2368.78	2183.79	1463.07	2157.26	2671.77	1787.79	1946.66	2033.44
7	54	Os02g0236000|mRNA|D67042|CDS+3'UTR	Os02t0236000-01	2935.37	3370.31	3280.74	2821.81	3181.44	2749.44	1707.01	2246.96	2638.56	2175.4	2402.57	2308.95
7	55	Os02g0250700|mRNA|AK065073|UTR	Os02t0250700-01	3860.91	4962.18	4900.25	3856.88	4522.99	4139.67	2276.11	3163.61	4659.11	3503.74	4128.23	4193.03
7	56	Os08g0509100|mRNA|AF095896|CDS+3'UTR	Os08t0509100-01	72.5294	94.2874	115.275	70.0562	142.925	122.357	390.12	1076.56	540.35	258.322	238.636	320.264
7	57	Os09g0248000|mRNA|AK100378|CDS+3'UTR	Os09t0248000-04	9.6998	9.35146	9.65336	7.32132	9.13569	9.13348	6.51277	9.79411	12.6255	6.12505	7.43817	6.69525
7	58	Os03g0786100|mRNA|AF022740|CDS+3'UTR	Os03t0786100-01	128698	145088	138017	128983	138378	128081	82342.1	102340	131611	100832	110547	111589
7	59	Os11g0429200|mRNA|AK073173|UTR	Os11t0429200-02	1763.14	1864.94	1913.32	1665.8	1959.8	1761.26	1168.88	1585.64	2082.39	1609.17	1821.1	1790.43
7	60	Os03g0260100|mRNA|AK066143|CDS+3'UTR	Os03t0260100-01	1387.44	1611.25	1482.99	1005.28	1612.05	1611.9	1430.09	1647.85	2211.03	1837.96	1948.67	2048.97
7	61	Os01g0726000|mRNA|AK063360|CDS+3'UTR	TA68585_4530	1152.24	1553.15	1587.67	1342.68	1503.5	1489.01	1100.55	1220.65	1640.74	1483.39	1482.64	1551.53
7	62	Os02g0738800|COMBINER_EST|CI161162|6	COMBINER_EST	7244.88	6903.81	8807.82	11618	8382.46	8261.08	5475.44	7170.17	9289.21	7348.42	8127.5	9366.69
7	63	Os07g0421000|mRNA|AK071522|CDS+3'UTR	Os07t0421000-01	781.36	1039.59	1010.94	754.288	836.53	902.225	459.553	607.348	714.568	629.465	617.541	641.246
7	64	Os02g0272800|mRNA|AK111345|CDS+3'UTR	Os02t0272800-01	306.466	365.747	407.586	366.85	449.91	413.493	290.731	381.51	509.271	422.192	385.292	447.25
7	65	Os04g0611500|mRNA|AK064469|CDS+3'UTR	Os04t0611500-01	2824.41	3897.24	3550.41	3094.17	3491.91	3606.51	2203.72	2680.4	3235.49	2737.82	3122.08	3221.86
7	66	Os01g0730100|mRNA|AK064757|CDS+3'UTR	Os01t0730100-01	5.63939	11.2552	8.9231	8.24792	8.94138	12.4706	7.04739	11.619	13.227	11.3232	9.29718	8.11582
7	67	Os01g0503400|mRNA|AK122122|CDS+3'UTR	Os01t0503400-01	209.583	247.496	295.919	271.698	378.344	379.045	222.141	277.814	415.068	345.889	292.179	275.32
7	68	Os03g0266300|mRNA|AK119239|CDS+3'UTR	Os03t0266300-02	1649.39	2053.93	2101.05	1675.1	2028.85	2300.93	3490.16	3102.85	3680.49	4697.3	3583.17	4881.37
7	69	Os02g0793500|COMBINER_EST|CI440025|6	Os02t0793500-01	508.846	746.628	717.867	506.378	667.065	740.856	381.421	446.934	622.734	565.622	562.685	623.286
7	70	Os04g0323500|mRNA|AK061480|CDS+3'UTR	Os04t0323500-01	1865.56	2219.2	2409.3	2578.24	2410.64	2373.64	1661.77	1850.77	2432.2	2229.84	2172.55	2159.95
7	71	Os04g0519000|COMBINER|CI138407|6	Os09t0363200-01	56.4961	81.135	86.6052	91.9546	88.437	93.9213	41.7161	61.9744	80.734	88.3614	85.8085	98.2984
7	72	Os07g0260900|COMBINER|CI340059|6	Os05t0198100-01	3646.27	5247.41	4744.98	3833.47	4779.57	4850.18	3181.7	3968.39	5191.63	4720.2	4563.6	5126.69
7	73	Os05g0125000|mRNA|AK105290|CDS+3'UTR	Os05t0125000-01	5169.69	6558.64	6429.8	5598.31	7031.17	6760.64	5039.71	5579.3	7457.16	6108.45	6115.02	6844.61
7	74	Os02g0806400|mRNA|AK107867|5'UTR+CDS	Os02t0806400-02	114.613	123.815	203.072	227.692	152.217	188.028	98.7035	147.866	146.445	138.301	126.157	120.719
7	75	Os07g0298100|mRNA|AK071774|CDS+3'UTR	Os07t0298100-01	5.30532	6.41482	8.47395	6.77131	9.13349	10.3777	7.09642	31.6105	13.8267	7.17283	6.67977	7.69243
7	76	Os05g0541100|mRNA|AK107193|CDS+3'UTR	Os05t0541100-01	410.07	603.892	489.466	449.077	787.906	477.684	1843.22	1972.33	1995.73	1984.91	1235.49	1464.12
7	77	Os01g0494400|COMBINER|CI274096|6	Os03t0221150-01	445.591	550.127	496.295	445.009	577.881	671.607	386.329	514.318	655.694	594.165	590.568	623.514
7	78	Os07g0632600|mRNA|AK058943|CDS+3'UTR	Os07t0632600-02	10544.8	14418.7	13471.2	12308.9	14730.8	13373.1	9591.86	11346.5	13683	12192.4	12057.1	12562.2
7	79	DarkCorner	DarkCorner	5.23235	6.35161	8.40195	6.88582	9.36888	10.6513	7.27737	10.1535	14.075	7.4729	6.89291	7.92423
7	80	DarkCorner	DarkCorner	5.22347	6.34199	8.39873	6.93502	9.44239	10.7183	7.32626	10.1586	14.1371	7.54989	6.9548	7.9814
7	81	DarkCorner	DarkCorner	5.21882	6.33405	8.40273	6.99155	9.52311	10.7829	7.37726	10.1625	14.1933	7.62978	7.02127	8.03674
7	82	DarkCorner	DarkCorner	5.21889	6.3303	8.41274	7.05502	9.61323	10.8474	7.42868	10.1653	14.2493	7.70913	7.09255	8.09165
7	83	DarkCorner	DarkCorner	5.22317	6.32786	8.43102	7.13223	9.70859	10.9116	7.48294	10.168	14.3025	7.78899	7.16508	8.14517
7	84	DarkCorner	DarkCorner	5.23206	6.32881	8.45632	7.21852	9.81766	10.9712	7.54009	10.1681	14.354	7.87004	7.24299	8.19679
7	85	DarkCorner	DarkCorner	5.24791	6.33222	8.48912	7.31372	9.92943	11.0326	7.59784	10.1682	14.4041	7.95005	7.32645	8.24781
8	1	DarkCorner	DarkCorner	6.77397	11.1284	14.7984	8.74899	18.6693	7.55115	7.58054	8.54593	10.7562	4.78956	5.41996	5.27354
8	2	DarkCorner	DarkCorner	6.80991	11.0877	14.712	8.84942	19.8599	43.9596	7.47684	8.54388	10.7575	4.83868	5.43745	5.29967
8	3	DarkCorner	DarkCorner	6.84594	11.0443	14.625	8.94497	19.5521	64.2294	7.38015	8.54401	10.7599	4.88336	5.45538	5.32447
8	4	DarkCorner	DarkCorner	6.8813	10.9983	14.5382	1684.2	11.2688	72.4039	7.28894	8.54638	10.7632	4.92654	5.47306	5.34652
8	5	DarkCorner	DarkCorner	6.91588	10.9479	14.4543	9.11744	11.3699	7.51242	7.20389	8.55129	10.7676	4.96679	5.49067	5.37023
8	6	DarkCorner	DarkCorner	6.95091	10.8958	14.3727	9.19284	11.464	7.50682	7.12335	8.55671	10.7732	5.00532	5.50818	5.39096
8	7	DarkCorner	DarkCorner	6.98517	10.8384	14.2912	9.26589	11.5437	7.50214	7.04629	8.5639	10.7793	5.04066	5.52554	5.41028
8	8	Os03g0725000|mRNA|AK059294|CDS+3'UTR	Os03t0725000-02	1999.07	3145.51	2921.27	2204.93	2410.06	1846.69	1624	1602.52	1849.42	1542.22	1840.91	1630.58
8	9	Os02g0720700|mRNA|AK101764|CDS+3'UTR	Os02t0720700-01	2137.55	3167.12	3014.4	2102.87	2823.26	1890.28	1988.96	1959.27	2482.04	1575.91	2041.64	1895.1
8	10	Os12g0133800|mRNA|AK059577|CDS+3'UTR	Os12t0133800-01	69.1491	127.129	96.5983	47.2156	31.891	66.8646	42.3623	78.9152	56.6495	74.4017	50.275	56.6159
8	11	Os10g0481000|COMBINER_EST|Os10g0481000|8	Os10t0481000-00	732.822	1118.75	1118.83	999.29	925.615	670.754	722.463	763.405	735.803	727.878	741.875	713.901
8	12	Os01g0124200|mRNA|AK067257|CDS+3'UTR	Os01t0124200-01	19525.1	30391.7	28933.8	22435	36980.1	27569.8	93461.4	86719.2	84529.1	87651	65751.5	80220.4
8	13	Os03g0673100|COMBINER_EST|Os03g0673100|8	CX106490	76.2744	101.28	103.835	62.2873	65.443	65.1274	59.1831	73.5052	93.1773	68.6082	57.1394	75.9003
8	14	Os07g0549600|COMBINER|CI515529|6	Os07t0549600-01	69.0875	93.5349	98.3019	67.6409	88.3106	73.6738	49.0988	56.7785	100.219	69.8893	63.6078	74.7862
8	15	Os05g0387200|mRNA|AK061359|CDS+3'UTR	Os05t0387200-02	13144.9	17467.4	18287.1	14819.8	16000	12475	8681.8	10220.2	11462.2	8500.85	10912.6	10446.3
8	16	Os11g0157100|mRNA|AK120409|CDS+3'UTR	Os11t0157100-01	8403.67	12330.6	11794.8	8539	11115.4	8385.27	8933.3	9176.08	10184.9	8165.64	9231.73	9089.49
8	17	Os07g0655300|mRNA|AK073258|CDS+3'UTR	Os07t0655300-01	14146.1	16870.4	17469.9	13796.3	16200.4	11520	20130.8	19962.8	19519.1	15631.2	16089.1	15712.9
8	18	Os08g0545500|COMBINER_EST|CI261507|6	CI261507	62.9885	99.2576	104.868	74.2123	146.614	58.7278	624.878	492.285	417.039	620.317	315.396	402.199
8	19	RC2	RC2	7.27822	9.99686	13.3292	9.63719	11.7408	7.56991	6.44909	8.74717	10.9439	5.32494	5.72031	5.61451
8	20	Os07g0546700|mRNA|U86017|CDS+3'UTR	AK241215	67875.1	90225.2	81904.7	65237.1	70887.9	58329.8	54089.7	63107.8	63820.8	57152.7	62962.4	60501.2
8	21	Os02g0481700|mRNA|AK120085|CDS+3'UTR	Os02t0481700-01	1289.56	1955.49	1873.72	1152.88	1843.22	1465.49	2473.64	2384.7	2408.14	2659.68	2186	2540.11
8	22	Os01g0680600|mRNA|AK060930|CDS+3'UTR	Os01t0680600-01	1843.72	2432.22	2530.24	2307.43	2162.27	1610.15	1194.67	1327.13	1496.72	1369.57	1496.03	1454.28
8	23	osa-miR395g|Os04|3'seq	osa-miR395g	7.30824	9.66913	12.9856	9.57213	11.5541	7.64132	6.34592	8.83943	11.0378	5.38178	5.77641	5.67932
8	24	Os06g0546000|mRNA|AK064215|CDS+3'UTR	Os06t0546000-01	8.61716	9.5864	12.8973	9.54241	11.4939	7.66263	6.32634	8.86502	11.0646	5.39468	5.78963	5.69611
8	25	Os03g0627300|mRNA|AK106686|CDS+3'UTR	Os03t0627300-01	1578.16	2239.85	2141.36	1648.29	1894.21	1421.72	1205.46	1355.96	1727.28	1418.61	1692.66	1624.17
8	26	Os03g0323200|mRNA|AK062262|CDS+3'UTR	Os03t0323200-03	15627.6	19280.7	19945.9	14100	17958.1	14190.2	7083.22	9911.81	10595.1	7848.77	11269.1	9025.73
8	27	Os05g0140000|mRNA|AK111588|CDS+3'UTR	Os05t0140000-01	163.1	213.905	200.22	175.188	204.749	125.165	142.685	163.983	175.142	174.689	207.961	203.569
8	28	Os10g0569500|COMBINER_EST|CI558172|0	Os10t0569500-01	123.362	200.665	169.281	161.764	287.318	106.205	76.1555	113.033	150.067	156.686	165.438	142.305
8	29	Os01g0937300|mRNA|AK106251|CDS	Os01t0937300-03	315.722	406.555	455.94	308.175	347.076	298.589	207.544	207.318	279.764	252.47	304.103	255.314
8	30	Os01g0769100|COMBINER_EST|CI275950|6	Os01t0769100-01	4185.94	5740.25	5474.88	4042.59	5216.9	3843.38	3066.23	3490.62	4106.89	3271.31	3871.8	3670.69
8	31	Os11g0598200|COMBINER|CI395394|x	Os11t0598200-01	538.582	610.468	712.566	641.658	570.772	446.463	337.17	400.211	502.152	428.25	499.739	486.703
8	32	Os12g0624000|mRNA|AK067757|CDS+3'UTR	Os12t0624000-01	116917	129999	135401	119110	133707	98314.1	90471.7	106101	120064	88257.8	107324	99588.4
8	33	Os05g0389500|mRNA|AK104776|CDS+3'UTR	Os05t0389500-01	1049.97	1315.47	1333.7	976.438	1279.84	992.816	727.241	825.15	978.973	823.854	1019.28	935.688
8	34	Os07g0670100|COMBINER|CI211665|6	Os07t0670100-00	1222.54	1378.93	1528.97	1162.78	1316.34	1143.51	973.986	1164.31	1282.56	1097.82	1273.42	1197.44
8	35	Os01g0681600|mRNA|AK067869|CDS+3'UTR	Os01t0681600-02	14502.9	17745.1	18832.2	12778.2	15491.2	14952.7	15696.4	16204.2	18596.9	16149.3	17936.6	17743.8
8	36	Os01g0948900|mRNA|AK100894|CDS+3'UTR	Os01t0948900-01	1589.22	1776.67	1830.68	1397.03	1558.81	1431.35	1002.17	1067.89	1440.76	1102.63	1382.17	1230.77
8	37	Os01g0592900|mRNA|AK102072|CDS+3'UTR	Os01t0592900-02	1462.82	1764.17	1777.15	1389.03	1456.74	1263.45	742.01	909.125	1301.89	1051.52	1335.66	1110.8
8	38	Os09g0511000|mRNA|AK061724|CDS+3'UTR	Os09t0511000-02	2322.88	2720.84	3095.56	2617.64	2770.19	2233.35	1503.21	1807.42	2541.43	2000.74	2412.86	2295.63
8	39	Os03g0168500|COMBINER_EST|CI476814|6	AK242697	8.15907	17.242	17.1603	14.3899	18.4875	8.85059	6.2423	9.29384	11.6214	15.4084	15.5592	13.9858
8	40	Os12g0143800|mRNA|AB046620|CDS+3'UTR	Os12t0143800-01	62.3354	69.517	72.7432	72.1894	72.1344	48.2204	43.1106	49.653	63.3618	65.7393	64.4043	72.364
8	41	Os05g0382900|mRNA|AK061728|CDS+3'UTR	Os05t0382900-01	8352.75	10792.1	9340.93	7738.48	10493.3	7277.66	7981.91	9113.85	10414.1	8001.88	9533.7	10119.6
8	42	osa-miR167c|Os03|5'seq	osa-miR167c	29.9232	23.9116	26.8855	21.3057	21.7959	14.0018	6.26479	9.38489	11.7678	9.15187	11.3382	9.15766
8	43	Os11g0528500|mRNA|AK058434|CDS+3'UTR	Os11t0528500-01	14033.1	15607.8	14245.4	12968	14657	10555.9	6546.71	7938.36	8017.21	6269.1	8133.25	6794.75
8	44	Os05g0489600|mRNA|D17760|CDS+3'UTR	Os05t0489600-02	59537.7	58195.8	60802.8	49794.5	59574.5	49309.2	52957.6	58630.6	58574.2	51731.4	57919.2	57402.7
8	45	Os03g0579200|COMBINER|CI425537|x	COMBINER	6.73741	7.87491	10.7913	8.16757	9.8135	8.44629	6.29696	9.47412	11.9238	5.7308	6.01473	6.21342
8	46	Os11g0659500|mRNA|AK068543|CDS+3'UTR	Os11t0659500-01	7680.28	7840.55	9424.1	9598.23	8079.72	7162.36	5765.43	7032.13	8569.87	6159.67	6843.37	6318.57
8	47	Os02g0719700|mRNA|AK119930|CDS+3'UTR	Os02t0719700-01	482.958	559.94	576.982	410.406	488.033	433.652	326.075	297.685	449.128	352.101	452.026	413.54
8	48	Os12g0136200|mRNA|AK059978|CDS+3'UTR	Os12t0136200-02	5789.97	6243.66	6762.34	5727.98	6229.82	5494.71	4005.2	4998.11	6607.04	5160.22	5992.1	6180.73
8	49	Os01g0783400|COMBINER_EST|Os01g0783400|8	CF986683	105.167	125.847	130.833	110.362	95.5725	95.3463	87.2695	129.427	129.696	122.501	120.091	136.708
8	50	Os06g0104200|mRNA|AK069423|CDS+3'UTR	Os06t0104200-01	214.535	268.302	262.058	189.886	268.652	207.88	168.23	257.596	290.208	209.179	214.921	235.567
8	51	Os12g0454800|mRNA|AY572461|CDS+3'UTR	Os12t0454800-01	814.822	745.709	854.87	857.713	813.556	652.415	369.543	557.169	578.32	485.595	533.477	466.921
8	52	POsControl0039|art	art	9.33355	7.39529	10.0718	7.62005	9.35146	8.83613	6.40798	9.6766	12.3275	5.93958	6.09285	6.48491
8	53	Os08g0460600|mRNA|AK103510|CDS+3'UTR	Os08t0460600-01	8583.88	7909.09	8448.53	7162.04	8163.6	7696.31	8407.73	10025.5	11665.4	10497.2	11356.5	12752
8	54	Os12g0284000|mRNA|AK065992|CDS+3'UTR	Os12t0284000-03	3637.19	4217.95	4096.22	3564.98	4441.92	3848.34	3803.47	4748.26	6057.66	5209.88	4586.43	4592.9
8	55	Os09g0543100|mRNA|AK058661|CDS+3'UTR	Os09t0543100-02	2543.54	2982.43	2919.14	2529.03	3127.71	2587.92	3491.06	4430.18	5084.49	4635.18	3752.8	4286.96
8	56	Os12g0526600|COMBINER_EST|CI387909|4	Os12t0526600-01	279.205	404.156	362.126	321.52	358.154	219.485	177.246	257.964	319.329	281.753	289.278	291.231
8	57	Os02g0173100|mRNA|AK066680|CDS+3'UTR	Os02t0173100-01	3938.76	4522.51	4933.25	4168.37	5145.47	4634.6	3402.09	4229.02	5790.38	4886.23	5132.85	5995.06
8	58	Os09g0478100|mRNA|AK102766|CDS+3'UTR	Os09t0478100-01	36620.8	46773.2	44252.4	34104.9	45081.1	42521.3	30661	34620.4	40449.8	34117.5	39020	40624.3
8	59	Os12g0572400|mRNA|AB110200|CDS+3'UTR	Os12t0572400-02	6497.86	8322.82	8191.62	6088.77	7422.88	7390.59	6789.87	7425.59	8956.12	8026.28	7828.74	8630.03
8	60	Os01g0706200|COMBINER|CI443961|x	Os01t0706200-01	33.0827	40.8698	38.5241	30.853	41.4387	33.8151	27.0317	42.5628	48.59	47.298	48.3381	58.331
8	61	Os04g0661600|mRNA|AK058715|CDS+3'UTR	Os04t0661600-01	7232.03	9228.49	9059.06	7644.45	9032.85	9347.66	5668.01	6695.25	8267.61	7012.56	7555.45	8825.33
8	62	Os01g0214500|mRNA|AK062484|CDS+3'UTR	Os01t0214500-01	1474.82	1935.22	1676.28	1550.96	3447.39	2010.64	16126.6	16574.3	13116.8	17221.3	10022.7	14021.4
8	63	Os07g0520400|COMBINER_EST|CI270136|6	Os07t0520400-01	6438.52	8324.08	8185.18	5552.47	7681.45	7682.78	4987.12	6264.61	7906.64	5828.58	6504.17	7014.37
8	64	Os05g0160300|COMBINER_EST|CI561152|0	Os05t0160300-01	23859	26705	28003.4	21031.2	27513.2	29003	15967.1	17174.5	20309.2	15749.2	18046.7	19046.1
8	65	Os02g0175000|mRNA|AJ491818|CDS+3'UTR	AJ491818	1331.79	1575.89	1495.02	1600.26	1628.98	1477.34	1645.97	1855.87	1928.92	1569.75	1884	1793.15
8	66	Os03g0276500|mRNA|AK099275|CDS+3'UTR	Os03t0276500-01	6328.97	9005.7	8260.69	6890.65	11966	10886.3	20833.2	22272.2	19052.8	16954.8	17087.2	18624.6
8	67	Os12g0586600|mRNA|AK100436|5'UTR+CDS	Os12t0586600-02	1007.49	820.572	1138.24	1720.83	1094.67	1129.01	932.012	1187.06	1228.52	1062.2	1032.65	1120.48
8	68	Os07g0676900|mRNA|AK072862|CDS+3'UTR	Os07t0676900-01	916.475	1273.92	1298.64	922.69	1283.14	1336.99	1420.05	1544.49	1793.23	1869.54	2445.61	2224.95
8	69	Os03g0758400|mRNA|AK111573|CDS+3'UTR	Os03t0758400-01	2918.98	3991.31	3850.74	3403.17	4128.34	4262.64	4136.34	4429.15	5608.74	6001.78	4758.65	5993.78
8	70	Os02g0105100|mRNA|AK106550|CDS+3'UTR	Os02t0105100-01	3104.2	4017.82	3829.29	3260.4	4026.09	4106.5	2911.64	3622.72	4518.43	3850.33	3961.04	4331.37
8	71	osa-miR440|Os11|3'seq	osa-miR440	9.80555	14.986	8.60587	12.1686	9.0089	11.3211	6.94666	10.084	13.5808	6.90832	6.52113	7.4745
8	72	Os07g0601100|mRNA|AK062499|CDS+3'UTR	Os07t0601100-01	912.528	1254.2	1113.02	923.308	1326.66	1333.54	801.583	964.404	1304.12	991.158	1067.14	1134.53
8	73	Os03g0762400|mRNA|AK071181|CDS+3'UTR	Os03t0762400-01	1112.56	1384.65	1375.67	1304.46	1597.35	1459.45	1598.99	1666.46	2031.94	2459.63	1410.51	1889.48
8	74	Os10g0136200|mRNA|AK106351|CDS+3'UTR	Os10t0136200-01	101.41	154.541	127.443	105.911	146.524	144.702	105.549	166.02	143.342	132.389	140.217	145.431
8	75	Os12g0277500|mRNA|AK119223|CDS+3'UTR	Os12t0277500-03	27135.7	28621.2	28303.7	26649.1	33341.7	35497.6	21454	28876.9	31746.3	24460	27917.3	29594.7
8	76	Os02g0469600|mRNA|AK098908|CDS+3'UTR	Os02t0469600-01	114555	133705	130820	127521	136121	159905	119014	125957	149747	139457	128590	137764
8	77	Os05g0215000|mRNA|AK104171|CDS+3'UTR	Os05t0215000-02	3450.58	3735.21	3664.82	4550.44	6732	6513.42	4499.61	7109.66	9108.29	7117.3	5615.87	6991.83
8	78	Os05g0108600|mRNA|AY335487|CDS+3'UTR	Os05t0108600-01	5412.01	6493.79	7186.24	6950.43	7867.13	7994.27	5775.17	6979.5	8750.58	7703.18	7402.9	8161.69
8	79	DarkCorner	DarkCorner	5.23367	6.35852	8.40526	6.90589	9.40681	10.6575	7.2918	10.1621	14.0869	28.9549	6.91488	7.9389
8	80	DarkCorner	DarkCorner	5.22763	6.34987	8.40649	6.95809	9.48636	10.7216	7.3412	10.1674	14.1458	7.56868	6.97511	7.99512
8	81	DarkCorner	DarkCorner	5.22535	6.34512	8.41377	7.0206	9.56943	10.7865	7.39393	10.1714	14.2047	7.64764	7.04388	8.05034
8	82	DarkCorner	DarkCorner	5.2278	6.34177	8.42904	7.09119	9.66472	10.8506	7.44691	10.1743	14.258	7.72753	7.11744	8.10335
8	83	DarkCorner	DarkCorner	5.23532	6.34086	8.4505	7.17223	9.76313	10.9147	7.50121	10.1763	14.3116	7.80707	7.19068	8.15704
8	84	DarkCorner	DarkCorner	5.24781	6.34525	8.48096	7.26121	9.87289	10.9734	7.5584	10.1773	14.3648	7.88913	7.27187	8.20733
8	85	DarkCorner	DarkCorner	5.26555	6.34979	8.52037	7.36495	9.99032	11.0306	7.6176	10.1765	14.4115	7.96938	7.35831	8.25684
9	1	DarkCorner	DarkCorner	6.75682	11.1308	14.8149	8.69609	10.8078	7.56606	7.62427	8.56644	10.7619	4.76929	5.4132	5.27018
9	2	DarkCorner	DarkCorner	6.79213	11.0924	14.7261	8.79768	10.9586	10.9821	7.51917	8.56233	10.7624	4.81909	5.43018	5.29652
9	3	DarkCorner	DarkCorner	6.8279	11.0511	14.6328	8.89257	28.153	32.946	7.42085	8.56198	10.7636	4.86617	5.44756	5.32163
9	4	DarkCorner	DarkCorner	6.86363	11.0058	14.5476	8.98438	11.2155	46.5109	7.32716	8.56289	10.7662	4.91178	5.46478	5.34575
9	5	DarkCorner	DarkCorner	6.89802	10.9566	14.4649	4548.86	11.3235	7.52235	7.23631	8.56611	10.7697	4.9519	5.483	5.36821
9	6	DarkCorner	DarkCorner	6.93201	10.9035	14.3789	9.14875	11.4247	7.515	7.15553	8.56916	10.7738	4.99055	5.49961	5.38884
9	7	DarkCorner	DarkCorner	6.96593	10.8505	14.2985	82.9285	11.5116	7.50929	7.07517	8.57525	10.779	5.02714	5.51687	5.4106
9	8	Os09g0570900|mRNA|AK071292|CDS+3'UTR	Os09t0570900-01	475.589	649.054	683.387	4021.35	561.06	486.204	329.192	368.364	499.209	391.276	434.386	377.539
9	9	Os09g0555500|mRNA|AY078162|CDS+3'UTR	Os09t0555500-01	7195.79	10554.4	8339.88	7164.89	10295	5513.81	35533.7	32616	36209.5	28825.8	22646.4	27160.9
9	10	(+)E1A_r60_3	E1A_r60_3	16.5309	10.6717	14.0579	9.40534	11.7056	7.50236	6.87208	8.60093	10.8017	5.95025	5.5681	6.21633
9	11	Os02g0246600|mRNA|AK121483|CDS+3'UTR	Os02t0246600-02	807.147	1279.24	1242.39	906.234	920.758	824.301	758.864	796.381	839.657	728.145	858.213	759.551
9	12	Os06g0542300|COMBINER_EST|CI551130|0	Os06t0542300-01	267.815	495.52	503.851	425.391	432.946	354.068	305.471	311.465	544.359	369.936	387.354	421.899
9	13	Os10g0371400|COMBINER|CI396069|6	AK288454	7.14617	10.4715	13.821	9.53316	11.8044	7.95278	10.5454	8.63975	12.4458	16.3575	6.8306	15.7464
9	14	Os02g0611200|mRNA|AJ251899|CDS+3'UTR	Os02t0611200-01	93561.1	117445	101480	84891.5	116487	74188.3	118547	113554	115330	88826.5	98711.9	111420
9	15	Os08g0435900|mRNA|AK060222|CDS+3'UTR	Os08t0435900-03	175980	224379	265372	216450	205468	130816	100164	108038	125932	95963.6	137993	115749
9	16	Os08g0112900|mRNA|AK069672|CDS+3'UTR	Os08t0112900-01	266.509	471.224	323.529	189.831	165.682	348.306	208.179	387.41	323.152	417.702	309.422	359.716
9	17	Os12g0502200|mRNA|AK064923|CDS+3'UTR	Os12t0502200-01	27913	39322.6	35702	23204.9	30366.9	25218.9	20400.4	21850.7	24279.6	19577.6	23380.5	21656.5
9	18	Os11g0312400|mRNA|D10335|CDS+3'UTR	Os11t0312220-00	8119.01	12504.9	11312.2	7825.9	10694.2	8261.41	7486.08	8055.44	8845.53	6546.83	7762.74	7337.91
9	19	Os11g0673100|mRNA|AK104131|CDS+3'UTR	Os11t0673100-01	1447.89	2172.35	2112.47	1596.56	2465.55	1690.29	4815.94	4178.94	3999.76	4317.11	3386.25	3783.49
9	20	Os02g0226300|COMBINER_EST|CI511260|1	NM_001052880	1209.04	1903.28	1783.98	1435.94	2122.57	1255.2	4093.87	3606.59	3768.81	3995.66	2624.4	3230.03
9	21	Os06g0702600|mRNA|AB071296|CDS	Os06t0702600-01	652.711	764.322	907.51	857.192	965.81	763.952	2100.25	2273.83	2153.95	1720.12	1601.01	2112.36
9	22	Os11g0210200|COMBINER_EST|Os11g0210200|8	TC420224	7.2958	9.7792	13.0814	9.58845	11.6331	7.61046	6.37297	8.81226	10.9964	5.36127	5.75221	5.66101
9	23	Os09g0508900|mRNA|AK066022|CDS+3'UTR	Os09t0508900-01	4459.82	5674.47	5399.58	4565.19	4922.19	3819.84	2976.76	3132.27	3748.09	2771.34	3712.71	3221.91
9	24	Os02g0115900|mRNA|AK066006|CDS+3'UTR	Os02t0115900-02	67639	97576.3	106317	77266.2	85441	66072.8	62234	64222.6	72179.1	71601.4	85166.9	71351.2
9	25	Os03g0214400|mRNA|AK067931|CDS+3'UTR	Os03t0214400-01	2400.84	3111.71	3137.37	2471.41	3058.12	2411.1	2250.59	2713.5	3070.31	2359.26	2621.03	2494
9	26	Os03g0146600|mRNA|AK062333|CDS+3'UTR	Os03t0146600-01	1682.17	2415.28	2477.54	1795.97	2337.54	1948.24	1796.98	2175.51	2573.43	2231.21	2472.4	2408.92
9	27	Os12g0463300|COMBINER|CI405888|6	NM_001188573	123.314	123.901	155.63	168.395	146.917	101.104	71.9045	72.3306	101.467	100.984	102.355	110.427
9	28	Os12g0496000|COMBINER|CI550886|6	CI550886	831.492	942.016	1253.52	987.159	805.856	810.582	451.691	509.357	642.146	591.537	714.344	635.009
9	29	Os12g0561200|mRNA|AK110847|CDS+3'UTR	Os12t0561200-01	800.176	733.172	1229.55	1528.36	833.214	866.24	819.029	982.136	877.365	858.418	838.564	792.545
9	30	Os02g0227700|COMBINER_EST|CI551769|0	Os02t0227700-01	7.26018	15.2458	12.3533	9.28055	17.6576	7.80256	6.71848	9.01844	11.2277	15.5716	14.2267	15.6309
9	31	Os11g0513500|mRNA|AY224562|CDS	Os11t0513500-00	436.094	487.889	581.994	604.087	622.092	494.019	575.979	550.366	541.222	508.724	540.892	403.271
9	32	Os12g0256900|mRNA|AK064488|CDS+3'UTR	Os12t0256900-01	466.868	615.648	678.678	509.209	538.819	414.104	270.493	351.441	469.989	393.767	486.75	450.268
9	33	Os09g0567600|mRNA|AK106807|CDS+3'UTR	Os09t0567600-01	45.5473	100.517	55.3092	45.8473	55.2665	30.7384	43.609	118.526	89.7845	38.124	45.1478	40.0062
9	34	Os06g0254300|mRNA|AK066241|CDS+3'UTR	Os06t0254300-02	31459.4	32958.6	31450.1	24104.6	29438.8	25850.9	22435	25279.2	29851.7	22924	28156.8	25031.5
9	35	osa-miR160c|Os08|5'seq	Os08t0130250-01	74.83	140.642	95.6074	88.0866	124.941	72.3142	64.4486	110.182	113.098	149.786	126.197	111.516
9	36	Os05g0506800|COMBINER|CI434600|x	Os05t0506800-01	7.12132	11.3152	11.7573	8.89372	12.2576	8.00725	6.2239	9.19222	11.4563	10.4001	13.2996	12.1718
9	37	Os08g0537200|mRNA|AK108234|UTR	Os08t0537200-01	7.08924	8.52789	11.6548	8.82124	10.5069	8.04703	6.22556	9.22171	11.4993	5.55485	5.92456	5.95922
9	38	Os12g0211400|COMBINER_EST|Os12g0211400|8	Os12t0211400-00	91.2449	123.044	105.238	100.304	79.663	73.1885	81.2714	93.056	108.547	96.1959	117.992	98.9945
9	39	Os06g0293500|mRNA|AK110449|CDS+3'UTR	Os06t0293500-01	7.01868	21.5667	12.4704	11.1634	25.2356	8.12912	7.33081	9.28173	11.588	8.64263	5.944	6.01206
9	40	Os03g0144300|mRNA|AK073950|CDS+3'UTR	Os03t0144300-01	6.97973	8.28784	11.3445	8.59093	10.2503	8.17252	6.2381	9.31164	11.6345	5.60602	5.95381	6.04001
9	41	Os02g0145600|mRNA|AK100547|CDS+3'UTR	Os02t0145600-01	5089.2	6706.34	7134.12	5567.33	5668.46	4857.7	3036.08	2986.81	5436.02	4196.18	5046.56	4932.8
9	42	Os06g0343100|mRNA|AK100422|CDS+3'UTR	Os06t0343100-01	158.172	192.53	189.245	131.943	200.484	168.569	162.073	202.91	222.882	184.947	203.751	190.369
9	43	Os01g0764900|mRNA|AK066328|CDS+3'UTR	Os01t0764900-01	4861.6	5447.04	5726.11	4703.65	4858.14	4455.47	2515.18	2850.73	3489.51	2634.68	3541.44	2833.79
9	44	Os10g0136100|mRNA|AK073424|CDS+3'UTR	Os10t0136100-01	418.432	535.631	564.923	384.372	574.133	437.667	384.306	474.196	558.482	426.672	566.187	542.154
9	45	Os08g0433400|mRNA|AJ495796|CDS+3'UTR	Os08t0433400-01	673.403	731.742	727.588	668.808	612.06	574.353	443.678	591.309	564.744	610.424	557.077	528.194
9	46	Os02g0152000|COMBINER_EST|CB656445|7	COMBINER_EST	53.6669	89.6292	40.446	56.7625	49.2244	30.3282	22.913	24.0725	88.137	34.9721	35.5922	24.6427
9	47	Os01g0576100|COMBINER_EST|Os01g0576100|8	Os01t0576100-00	6.65754	9.99347	10.6133	8.03072	9.70216	8.51223	6.30862	9.52057	11.9929	5.76112	8.91134	9.33865
9	48	Os03g0270000|mRNA|AK106069|CDS+3'UTR	Os03t0270000-02	115.776	127.948	117.832	119.344	162.95	121.494	275.695	259.683	273.974	266.095	199.556	249.873
9	49	Os07g0668900|mRNA|AK067054|CDS+3'UTR	Os07t0668900-01	2137.67	2574.77	2473.47	1825.04	2752.35	2186.93	4372.78	4855.68	5035.22	4799.98	4170.77	4750.78
9	50	Os04g0616400|mRNA|AK099657|CDS+3'UTR	Os04t0616400-02	989.252	1073.34	1169.67	1101.55	1163.08	1027.24	760.019	1018.45	1387.97	1029.58	1123.66	1115.24
9	51	Os04g0565200|mRNA|AK111866|CDS+3'UTR	Os04t0565200-01	66.6662	111.493	90.221	91.3994	147.78	99.6334	303.7	265.02	386.071	238.979	213.131	286.332
9	52	Os02g0697500|mRNA|AK105891|CDS+3'UTR	Os02t0697500-02	6412.6	8065.11	8045.31	4706.13	6974.8	7166.67	3418.51	4859.54	5831.03	4096.79	5527.39	4823.31
9	53	Os01g0922800|mRNA|AB003327|CDS+3'UTR	Os01t0922800-01	12890.8	14199.9	14187.2	10356.3	14063.1	13467.8	12438.7	13774.7	15778.4	11786.9	13581.7	13788.2
9	54	Os05g0445100|mRNA|AK105264|CDS+3'UTR	Os05t0445100-01	44.6309	59.1426	42.4187	41.3899	53.8756	30.7854	40.5472	58.5346	70.536	59.1303	53.2171	58.7189
9	55	Os05g0183300|COMBINER_EST|CI341631|6	CI341631	6.22177	7.24029	9.81478	7.42928	9.22323	8.97257	6.45092	9.7442	12.4672	6.02077	6.11814	6.59115
9	56	Os02g0137200|mRNA|AK099849|CDS+3'UTR	Os02t0137200-01	32979.7	39041.4	39202.9	36721.5	47379.4	39647.8	24924.3	36380.6	43579.9	30084.3	33373.9	36112.2
9	57	Os03g0293000|mRNA|AK063376|CDS+3'UTR	Os03t0293000-01	1709.55	2050.87	2217.32	1981.3	2517.5	2058.68	2806.46	2929.66	3037.15	3429.24	2935.95	2943.07
9	58	Os05g0422300|mRNA|AK111886|CDS+3'UTR	Os05t0422300-01	871.242	1046.45	1064.53	764.238	1019.29	885.044	664.12	759.424	933.544	740.198	924.042	856.754
9	59	Os01g0743500|mRNA|AY444338|CDS+3'UTR	Os01t0743500-01	65.2232	87.1342	70.5311	71.489	83.3218	46.1113	49.8815	60.5331	84.0965	89.1337	65.0627	78.2899
9	60	Os05g0402700|mRNA|AK061050|CDS+3'UTR	Os05t0402700-01	24496.7	28722.2	27126.5	23294.3	27602.5	28797.5	22411.9	26969.1	28491.5	24029.6	26022.8	27830
9	61	Os05g0296800|mRNA|AK108441|CDS+3'UTR	Os05t0296800-01	66.2425	105.601	100.143	92.8363	86.3631	53.9441	40.7758	63.4507	69.126	64.8953	60.3875	68.7709
9	62	Os01g0952200|mRNA|AK122134|CDS+3'UTR	Os01t0952200-01	2409.04	2717.28	2733.28	2180.14	2579.29	2541.57	1847.66	2271.45	2682.58	2177.47	2275.92	2433.79
9	63	Os06g0690700|mRNA|AK058451|CDS+3'UTR	Os06t0690700-01	6197.01	8900.9	8075.01	6051.4	8108.33	7331.23	4257.59	5648.61	7298.57	5371.33	6565.01	6777.71
9	64	Os08g0132100|COMBINER_EST|Os08g0132100|8	TC406883	49.8704	77.611	66.175	63.326	66.6426	41.5091	26.46	43.1428	47.1621	40.8039	45.8433	46.9108
9	65	Os09g0305300|mRNA|AK105016|CDS+3'UTR	Os09t0305300-01	1050.95	1380.01	1403.61	1113.11	1257.85	1263.57	568.559	608.252	686.179	688.413	792.071	800.914
9	66	Os01g0788800|mRNA|AK121338|CDS+3'UTR	Os01t0788800-01	219.638	273.215	232.352	219.773	297.065	256.894	299.39	299.472	330.757	348.039	271.494	343.434
9	67	Os02g0135600|mRNA|AK069843|CDS+3'UTR	Os02t0135600-01	1978.28	2608.64	2264.29	1640.9	2571.86	2423.76	1725.78	2003.13	2719.03	2139.36	2331.61	2344.35
9	68	Os01g0115300|mRNA|AK107581|UTR	Os01t0115300-01	1602.24	1851.81	1983.38	1508.57	1667.91	2095.29	1168.27	1398.95	1940.25	1683.26	1811.19	2077.06
9	69	Os05g0529900|COMBINER_EST|AU075410|7	AU075410	11.4704	29.1283	8.72988	6.7765	8.9614	9.90728	6.84519	10.0486	13.3956	9.38242	6.42301	7.3194
9	70	Os01g0377000|COMBINER_EST|CI545010|0	NM_001049617	5.47278	6.55892	8.67671	9.90821	8.97707	9.97855	7.41271	10.0643	13.4623	6.79333	6.45647	8.88611
9	71	Os04g0283900|mRNA|AK065012|CDS+3'UTR	Os04t0283900-01	2070.27	2651.48	2444.02	2160.44	2777.79	2559.59	1568.29	1855.37	2326.58	1638	1796.27	1927.99
9	72	Os02g0534400|mRNA|AY342319|CDS	Os02t0534400-01	3094.93	3590.53	3629.36	3379.88	4051.27	3667.07	5959.01	6270.52	7076.2	5163.37	4826.74	5711.93
9	73	Os06g0167200|mRNA|AK100240|CDS+3'UTR	Os06t0167200-01	852.38	1055.4	1016.01	934.168	1155.4	1184.14	890.933	1127.73	1350.68	1076.77	1116.23	1294.56
9	74	Os02g0184100|mRNA|AK073734|CDS+3'UTR	Os02t0184100-02	12063.9	15887.5	14798.4	14717.6	16618.7	16082.1	12321.8	15531.2	18118.8	15720.4	15748.3	17437.7
9	75	Os10g0571900|COMBINER_EST|Os10g0571900|8	TC409954	5.31473	6.43306	8.47799	6.76111	9.13727	10.3277	7.07884	29.3896	13.7927	7.13411	6.65773	7.6684
9	76	Os01g0706000|mRNA|AK059936|CDS+3'UTR	Os01t0706000-01	306.222	420.402	341.649	299.445	464.682	417.496	435.837	483.059	490.858	488.678	436.642	478.131
9	77	Os06g0121800|COMBINER_EST|CI141089|6	TA48671_4530	372.424	760.614	460.671	449.508	499.289	576.103	402.087	623.54	646.501	572.151	531.944	534.533
9	78	(+)eQC-40	EQC	56.4537	69.193	79.3881	89.2793	84.3925	118.018	37.7961	73.3962	69.8823	75.9396	93.6388	76.589
9	79	osa-miR531|Os11|3'seq	CK013817	5.24482	6.37381	8.41215	6.87913	9.37293	10.5987	7.25932	10.1645	14.0429	7.43237	6.86925	7.89811
9	80	DarkCorner	DarkCorner	5.23669	6.36499	8.41064	6.92702	9.44735	10.6652	7.30922	10.1709	14.0988	7.50889	6.93099	7.95476
9	81	DarkCorner	DarkCorner	5.23253	6.35876	8.41658	6.98459	9.52981	10.7301	7.35794	10.1762	14.1581	7.58842	6.99658	8.0091
9	82	DarkCorner	DarkCorner	5.23326	6.35572	8.4281	7.05095	9.61821	10.7923	7.4113	10.1805	14.2156	7.66667	7.06758	8.06355
9	83	DarkCorner	DarkCorner	5.23876	6.35398	8.44747	7.12686	9.71495	10.8544	7.46757	10.1831	14.2704	7.74652	7.1414	8.11662
9	84	DarkCorner	DarkCorner	5.24923	6.35586	8.47495	7.21272	9.82003	10.917	7.52245	10.1851	14.3222	7.83088	7.21714	8.16678
9	85	DarkCorner	DarkCorner	5.26464	6.36021	8.50928	7.3102	9.93004	10.9784	7.57995	10.1858	14.3723	7.90909	7.30041	8.21865
10	1	DarkCorner	DarkCorner	6.77496	11.094	14.7366	8.74184	10.89	7.56711	7.564	8.58263	10.7674	4.8006	5.42364	5.29547
10	2	DarkCorner	DarkCorner	6.80956	11.0543	14.6472	8.84028	11.0335	7.55377	7.46232	8.58011	10.7677	4.84785	5.44004	5.31972
10	3	DarkCorner	DarkCorner	6.84471	11.0108	14.5557	8.93324	11.1622	63.1505	7.36789	8.57912	10.7694	4.89341	776.525	5.3445
10	4	DarkCorner	DarkCorner	6.87948	10.9625	14.474	1999.52	11.2802	7.53284	7.2752	8.58027	10.7716	4.93663	5.47479	5.36753
10	5	DarkCorner	DarkCorner	6.91373	10.914	14.388	9.10113	11.381	7.52458	7.18932	8.58333	10.7751	4.97557	5.49139	5.38943
10	6	DarkCorner	DarkCorner	6.94793	10.8599	14.3061	51.9393	11.4745	7.51766	7.10889	8.58748	10.7794	5.01605	5.50844	5.4112
10	7	Os02g0125800|mRNA|AK121932|CDS+3'UTR	Os02t0125800-01	1173.15	1881.6	1814.95	295338	1486.5	1298.19	1222.32	1293.5	1495.54	1244.77	1304.18	1334.65
10	8	Os01g0363300|mRNA|AK059622|CDS+3'UTR	Os01t0363300-02	1288.84	1487.94	1553.63	1459.95	1483.9	1254.42	1421.98	1342.38	1577.83	1334.45	1432.24	1420.24
10	9	Os04g0588800|COMBINER|CI155889|6	Os02t0798900-01	491.952	647.234	655.872	607.513	601.892	519.488	551.692	529.544	597.459	561.167	592.117	581.684
10	10	(-)3xSLv1	NegativeControl	7.07378	10.6219	13.9836	9.41723	11.7301	7.50594	6.83341	8.62003	10.8074	5.14062	5.5752	5.48553
10	11	Os07g0249200|mRNA|AK102619|CDS+3'UTR	Os07t0249200-02	1292.83	2034.01	1921.78	1430.3	1720.02	1324.88	960.215	1039.46	1278.71	1020.83	1259.58	1102.1
10	12	Os08g0519100|mRNA|AK063287|CDS+3'UTR	Os08t0519100-01	7.12916	10.4883	13.8232	9.4996	11.7947	7.50937	6.72178	8.64542	10.8282	5.1923	5.60762	5.51931
10	13	Os01g0189700|mRNA|AK071329|CDS+3'UTR	Os01t0189700-02	406.563	586.067	719.191	571.432	522.95	460.671	224.796	258.722	328.486	313.362	351.024	301.28
10	14	Os03g0142800|mRNA|AK064325|CDS+3'UTR	Os03t0142800-01	6292.35	8928.64	8473.6	7649.44	9146.04	5914.76	12829	12019	11895.4	11185.8	10112	11304.9
10	15	Os11g0591200|mRNA|AK120567|CDS+3'UTR	Os11t0591200-01	4352.52	5992.95	6671.73	5576.07	6260.21	5492.39	3393.89	4228.62	4587.03	3811.47	4428.61	4657.21
10	16	Os03g0822200|mRNA|AK104151|CDS+3'UTR	Os03t0822200-01	15139.2	20422.2	19412.5	15221.6	18628.5	14457.5	14610.2	13992.3	15522	12914	14213.9	13570.5
10	17	Os01g0120400|mRNA|AK067022|CDS+3'UTR	Os01t0120400-01	3623.04	6024.59	5412.72	3673.9	5266.85	3617.94	5022.56	4808.66	5845.99	4430	4647.28	4681.97
10	18	Os08g0235600|COMBINER_EST|Os08g0235600|8	NM_001067849	7.2535	10.0445	13.3419	9.60407	11.7691	7.55631	6.4668	8.74545	10.9186	5.3102	5.69947	5.61289
10	19	Os02g0265900|mRNA|AK072628|CDS+3'UTR	Os02t0265900-04	12975.3	18304.9	17130.7	13477.1	16968.8	11790.5	16061.8	16292.4	18604.9	16460.8	15637.2	16560.2
10	20	Os06g0289900|COMBINER_EST|CI000741|0	Os06t0289900-01	37825	50746.6	42292.4	48282.9	57430	33968.1	21438.5	27098.9	31071.2	16875.5	23980.5	21440.7
10	21	Os04g0652600|mRNA|AK107489|CDS+3'UTR	Os04t0652600-01	119.621	123.302	123.408	96.9153	136.384	66.8475	86.26	75.1111	85.3569	119.957	148.879	128.808
10	22	Os04g0455900|mRNA|AK063763|CDS+3'UTR	Os04t0455900-01	3546.69	5191.73	4621.21	3684.82	4856.49	3476.68	3635.73	4189.43	4300.38	3453.1	3988.71	3548.01
10	23	Os12g0632700|mRNA|AK065955|CDS+3'UTR	Os12t0632700-01	135.935	126.391	126.724	112.124	179.887	150.473	244.018	209.189	249.118	280.832	249.175	254.639
10	24	Os05g0154800|mRNA|AK102716|CDS+3'UTR	Os05t0154800-01	6817.21	8199.96	7844.54	7024.8	7580.57	5813.05	5612.8	6302.44	6625.34	5825.55	6434.44	6089.12
10	25	Os04g0477500|mRNA|AK067372|CDS+3'UTR	Os04t0477500-02	18.8713	35.6036	29.5331	14.2066	59.7336	14.5541	22.7624	27.2291	40.2553	42.8956	48.1557	42.4334
10	26	Os06g0292100|COMBINER_EST|Os06g0292100|8	Os06t0292100-00	7.2901	9.3916	12.6486	9.42886	19.4375	7.70299	6.27841	8.93024	11.1098	5.416	5.80571	5.74087
10	27	Os03g0122600|mRNA|AY332476|CDS+3'UTR	Os03t0122600-01	6913.82	8464.4	8979.92	8307.9	8146.35	6144.02	5335.84	6489.07	6914.76	5884.68	6372.6	6335.49
10	28	Os04g0408600|mRNA|AK121434|CDS+3'UTR	Os04t0408600-01	4404.72	5121.05	4910.98	4915.1	6477.73	4099.35	1990.64	2843.47	3576.25	2078.23	2878.97	2452.83
10	29	Os05g0530400|mRNA|AB050098|CDS+3'UTR	AB050098	161.406	221.111	237.6	175.408	303.088	115.007	145.022	221.289	475.613	218.5	208.562	190.543
10	30	Os03g0815100|mRNA|AK067690|CDS+3'UTR	Os03t0815100-01	2515.55	2598.8	2991.78	2063.81	3512.27	2144.51	15021	10665.3	13773.3	20667.7	8758.36	12365.8
10	31	Os07g0502000|COMBINER_EST|CI479716|6	CF293186	222.565	304.85	319.639	310.69	338.901	181.408	95.2998	143.948	191.078	202.228	229.362	205.975
10	32	Os04g0309100|mRNA|AK069240|CDS+3'UTR	Os04t0309100-01	65.9897	96.9178	114.254	81.7996	90.6672	74.3064	36.9525	56.2188	77.0789	65.1567	80.3055	72.6894
10	33	Os02g0223200|mRNA|AK100220|CDS+3'UTR	Os02t0223200-01	99.2597	126.221	137.139	107.487	134.011	114.818	86.7872	111.052	126.485	131.103	143.85	148.875
10	34	Os03g0440900|mRNA|AK061730|CDS+3'UTR	Os03t0440900-02	3199.53	3936.12	3431.25	3053.68	4740.83	2916.68	4564.49	5228.07	4772.21	3991.17	4006.45	3424.57
10	35	Os02g0742900|mRNA|AK064545|5'UTR+CDS	Os02t0742900-01	26.307	33.7964	15.7807	17.8851	10.6315	9.43761	6.21607	16.7098	14.4695	17.6088	8.3355	11.227
10	36	Os05g0589700|mRNA|AK068031|CDS+3'UTR	Os05t0589700-01	432.45	577.172	651.322	578.747	633.287	564.591	277.22	410.213	617.613	528.173	584.611	640.956
10	37	Os09g0467400|mRNA|AK061667|CDS+3'UTR	Os09t0467400-02	11610.2	14131.8	14581.5	10049.9	13352.9	11943.2	8600.12	9185.98	12025.2	9857.99	10996.1	10236.9
10	38	Os04g0677100|COMBINER_EST|CI201966|6	CI201966	15.4022	32.695	28.1585	13.8705	20.0979	13.2413	7.73371	9.26911	11.7514	14.2966	17.4175	12.7097
10	39	Os07g0568000|mRNA|AK073639|CDS+3'UTR	Os07t0568000-02	2590.17	3038.58	3097.76	2214.96	2614.88	2563.49	1598.61	2190.13	2516.33	1910.21	2214.79	2123.27
10	40	Os09g0503400|mRNA|AK099796|CDS+3'UTR	mRNA	4152.78	4207.57	4673.56	4389.33	3970.51	3712.16	2810.62	3451.92	3614.59	2964.96	3663.12	3358.75
10	41	Os04g0692600|mRNA|AK105888|CDS+3'UTR	Os04t0692600-03	34412.3	40079.8	44690.2	38430.8	42015.5	34387.5	22511.6	29925.1	34518.8	26859.4	31659.5	29361
10	42	Os01g0204000|mRNA|AK101572|CDS+3'UTR	Os01t0204000-02	660.639	721.949	797.321	607.106	723.038	639.975	591.643	684.083	842.364	663.571	704.259	739.587
10	43	Os01g0835900|COMBINER_EST|C98314|6	TA34799_4530	2299.46	2938.44	2638.84	1721.45	2358.97	2133.29	2089.82	2626.51	2903.15	2279.34	2591.64	2610.18
10	44	Os10g0363700|COMBINER_EST|CI514936|6	Os10t0363650-01	3504.48	3743.04	3859.11	2823.54	3696.88	3343.05	2323.11	2914.48	3862.74	2676.05	2974.86	2979.62
10	45	Os05g0405900|mRNA|AK061891|CDS+3'UTR	Os05t0405900-02	4345.14	4927.81	5125.36	3807.48	5174.03	4116.1	4360.72	5171.56	6068.27	4915.27	4872.6	5218.65
10	46	Os10g0407000|mRNA|AK101494|CDS+3'UTR	Os10t0407000-01	12880.8	14172.6	13845.1	11334	13233.4	9982.87	8273.06	9515.73	10385.7	8332.51	9477.04	8749.52
10	47	Os03g0178200|mRNA|AK106024|CDS+3'UTR	Os03t0178200-01	11341.1	11294	12838.4	10690.2	12071.8	10769.7	5420	7626.83	8605.04	5975.73	8107.5	8488.15
10	48	Os07g0194800|mRNA|AK101244|CDS+3'UTR	Os07t0194800-02	144.733	136.479	174.399	247.81	188.896	114.306	213.425	293.287	392.365	271.185	244.884	282.012
10	49	Os03g0833900|mRNA|AK104068|CDS+3'UTR	Os03t0833900-01	13187.5	15610	15281.9	14067.2	16776.9	13530	9569.7	10894.9	13216.2	9565.4	11760.9	11939.6
10	50	Os11g0460800|mRNA|AK066902|CDS+3'UTR	Os11t0460800-01	2647.62	3419.2	3960.78	3065.79	4048.81	3667.84	2032.21	2969.73	3512.82	2635.08	3147.17	3267.73
10	51	Os08g0425800|mRNA|AK061339|CDS+3'UTR	Os08t0425800-01	15169.4	17978.9	15736.1	13847.2	19505.2	16032.4	31166.8	32861.7	35626.8	31714.9	26810.8	32890.7
10	52	Os05g0268500|mRNA|AK064671|CDS+3'UTR	Os05t0268500-02	14.7771	12.8457	13.6492	7.59213	30.0269	21.9878	32.0416	53.8933	43.0305	36.1547	37.9554	42.0228
10	53	Os06g0221100|mRNA|AK102978|CDS+3'UTR	Os06t0221100-01	5292.27	6355.8	6851.94	5663.62	6222.51	5855.76	3901.84	4845.45	6122.96	4825.59	5260.32	5314.9
10	54	Os04g0429800|mRNA|AK099191|CDS+3'UTR	Os04t0429800-01	4554.6	5220.15	4983.4	3800.63	5435.19	4850.57	5461.37	6395.39	7667.59	6059.9	6055.67	6296.48
10	55	Os12g0527900|mRNA|AK099985|CDS+3'UTR	Os12t0527900-01	940.365	1241.91	1165	913.825	1124.41	996.852	712.029	887.633	1062.19	832.47	1001.41	997.498
10	56	Os06g0168000|mRNA|AK059250|CDS+3'UTR	Os06t0168000-01	2284.49	2624.28	2537.94	2062.85	2360.49	2203.55	1409.24	1833.14	13331.4	1721.26	1916.98	1882.59
10	57	Os11g0639300|mRNA|AK102044|CDS+3'UTR	Os11t0639300-01	2907.9	3052.62	3147.02	2744.57	2688.99	2485.5	1585.07	1755.82	2088.86	1775.97	2104.14	1915.43
10	58	Os12g0135200|COMBINER|CI517270|5	Os12t0135200-01	169.552	218.897	211.569	174.669	204.131	171.032	115.465	172.335	227.123	162.458	167.089	182.589
10	59	(-)3xSLv1	NegativeControl	5.9722	6.99423	9.39851	7.13647	9.04885	9.23931	6.54821	9.85712	12.7401	6.19906	6.18102	6.79892
10	60	Os08g0187900|COMBINER_EST|Os08g0187900|8	Os08t0187900-00	21.7935	89.852	53.3471	39.5269	29.5267	25.9836	17.547	23.1709	19.0995	18.5197	19.3294	25.489
10	61	Os03g0192700|mRNA|AB012107|CDS+3'UTR	Os03t0192700-01	30143	36654.8	32461.6	26920.3	37786.7	29812.8	58078.1	62952	62513.2	55802.6	47464.6	60701
10	62	Os11g0682000|COMBINER|CI468703|x	Os11t0682000-01	2153.49	2810.88	2712.89	2043.6	2504.97	1990.53	2139.33	2665.11	2122.08	2156.17	2702.83	2482.38
10	63	Os03g0441000|mRNA|AK120625|CDS+3'UTR	Os03t0441000-01	1054.83	1416.57	1331.89	1009.17	1318.76	1393.17	934.708	1200.38	1563.74	1234.19	1286.06	1318.15
10	64	Os10g0540200|mRNA|AK106808|CDS+3'UTR	Os10t0540200-01	621.654	754.504	823.713	562.764	769.552	724.499	411.809	577.131	859.373	692.944	723.96	676.932
10	65	Os03g0563300|mRNA|AK070720|CDS+3'UTR	Os03t0563300-03	28.0892	35.4053	18.8308	24.641	25.3268	22.3652	6.71965	17.0582	13.5403	14.6192	16.6134	11.777
10	66	Os10g0578800|mRNA|AK065615|CDS+3'UTR	Os10t0578800-02	7925.08	10962.6	11054.7	8747.39	11037.3	9662.84	7212.65	7892.23	12701.7	6720.33	7817.57	7737.78
10	67	Os03g0183000|mRNA|AK060929|CDS+3'UTR	Os03t0183000-03	8969.68	10950.7	10874	8242.13	12066.4	13635	10614	10682.5	13315	12850.8	10688.2	11434.8
10	68	Os02g0104400|COMBINER_EST|CB645227|7	CR283562	13.2127	18.1087	8.75377	6.77914	8.95651	12.6801	6.81826	10.0417	18.1832	7.3579	6.39624	10.8271
10	69	Os03g0424800|mRNA|D29730|5'UTR+CDS	Os03t0424800-00	21474.8	24241.4	27552.3	29530.7	24467.3	27177.7	19065	23417	24862.5	23075.8	22129.7	22816.3
10	70	Os05g0380300|mRNA|AK120094|CDS+3'UTR	Os05t0380300-01	1712.45	2197.37	1897.68	1275.93	2162.59	2313.89	1061.36	1310.94	1828.86	1627.15	1732.82	1765.23
10	71	(+)E1A_r60_a20	E1A_r60_a20	16.0609	31.3567	13.2606	11.3425	14.7292	10.0589	6.92832	10.8256	13.5447	7.23362	13.1163	12.8646
10	72	Os11g0183700|mRNA|AK066941|CDS+3'UTR	Os11t0183700-01	1753.31	2245.56	2031.46	1648.07	2376	2416.99	1817.61	2184.72	2618.5	2180.83	2165.52	2273.04
10	73	Os09g0452700|COMBINER_EST|C97117|6	Os09t0452700-00	8.37373	14.8464	8.52403	12.565	15.3543	11.4786	7.00704	10.4071	13.6763	7.26759	11.3281	15.6262
10	74	Os06g0142400|COMBINER_EST|CI050172|0	Os06t0142400-01	418.792	559.067	584.584	461.356	669.299	524.588	496.604	412.549	586.499	647.393	684.202	701.638
10	75	Os06g0107800|mRNA|AK062921|CDS+3'UTR	Os06t0107800-01	5.30778	6.43309	8.46698	6.76379	9.16315	10.3341	7.0904	33.4481	13.8066	7.15138	6.66967	7.68478
10	76	Os02g0298100|mRNA|AK099932|CDS+3'UTR	Os02t0298100-01	380.722	497.031	529.205	477.955	551.285	674.678	402.739	533.749	658.222	567.049	609.336	683.024
10	77	Os07g0616500|mRNA|AK071738|CDS+3'UTR	Os07t0616500-01	8534.16	10937.9	10600.2	9732.86	11166.1	10572.9	7917.74	9367.86	13908.3	11291.5	11754.7	13077
10	78	Os10g0504600|mRNA|AK064441|CDS+3'UTR	Os10t0504600-01	6286.4	7921.49	7857.62	6340.82	8065.95	8822.83	4705.59	5988.4	7389.43	5772.62	6175.69	6508.3
10	79	Os08g0558000|mRNA|AK061522|CDS+3'UTR	Os08t0558000-01	21295.8	25875.4	23068.4	19120.7	25138.1	27702	22232.2	24944.4	28141	26937.2	26162.5	26776.5
10	80	DarkCorner	DarkCorner	5.24064	6.3735	8.41832	6.9501	9.48844	10.6682	7.32389	10.1791	14.1112	7.52646	6.95061	7.96791
10	81	DarkCorner	DarkCorner	5.23947	6.36895	8.42804	7.01319	9.57395	10.7339	7.37608	10.184	14.1697	7.60465	7.01791	8.02259
10	82	DarkCorner	DarkCorner	5.24277	6.36701	8.44555	7.08523	9.66808	10.7944	7.42793	10.1881	14.2251	7.68369	7.09077	8.07535
10	83	DarkCorner	DarkCorner	5.25097	6.36812	8.46926	7.16759	9.7661	10.8568	7.48408	10.1911	14.2793	7.7659	7.16571	8.12784
10	84	DarkCorner	DarkCorner	5.26416	6.37192	8.50082	7.25744	9.87264	10.9179	7.5407	10.1925	14.3316	7.84375	7.24702	8.17782
10	85	DarkCorner	DarkCorner	5.28245	6.37802	8.54152	7.36101	9.99387	10.9772	7.5999	10.1939	14.3821	7.92322	7.32996	8.22669
11	1	DarkCorner	DarkCorner	6.75756	11.0957	14.7541	8.68771	10.8255	7.5819	7.61008	8.60116	10.773	4.78014	5.41699	5.29187
11	2	DarkCorner	DarkCorner	6.79211	11.0576	14.6571	8.7896	10.9709	7.5682	7.5058	8.59717	10.7725	4.8294	5.43369	5.31996
11	3	DarkCorner	DarkCorner	6.82652	11.0167	14.5713	8.8827	11.1058	31.8279	7.40473	8.59523	10.7729	4.87634	327.866	5.3442
11	4	DarkCorner	DarkCorner	6.86154	10.9672	14.4843	8.97051	11.2279	7.54428	7.31009	8.5951	10.7743	4.91951	717.594	5.36591
11	5	DarkCorner	DarkCorner	6.8956	10.9203	14.3965	2275.03	11.3362	7.53428	7.22377	8.59685	10.7767	4.96125	5.48339	5.38857
11	6	DarkCorner	DarkCorner	6.92844	10.8698	14.3134	13.2457	11.4326	7.52673	7.14223	8.60003	10.78	4.99921	5.50004	5.40932
11	7	Os10g0459900|mRNA|AK110981|CDS+3'UTR	Os10t0459900-01	84.5953	120.657	106.951	166.499	90.59	66.4223	78.9554	69.0307	78.9821	66.4885	73.0152	69.0556
11	8	osa-miR528|Os03|Mature	osa-miR528	51.4696	172.123	84.4173	40.759	42.937	51.3011	15.7692	12.2285	47.9249	23.4226	36.3013	20.2339
11	9	Os11g0209400|COMBINER|CI407110|6	Os11t0209400-01	7.02511	10.6965	14.0668	9.32695	11.6566	7.5116	6.92073	8.61882	10.7963	5.10037	5.54967	5.4675
11	10	Os03g0101800|mRNA|AK103196|CDS+3'UTR	Os03t0101800-01	7130.64	10350.7	10193.1	7801.2	8670.84	6862	8351.09	7885.78	8528.57	6966.57	7760.25	7808.34
11	11	Os08g0562200|mRNA|AK099629|CDS+3'UTR	Os08t0562200-01	8075.83	12946.9	12147.9	8170.9	11038.5	8267.74	9981.52	9960.99	11604	9314.63	10260	9953.95
11	12	Os01g0844800|mRNA|AK102882|5'UTR+CDS	Os01t0844800-02	664.541	711.474	1292.95	1420.41	792.732	874.334	661.299	787.644	722.277	790.342	720.675	553.392
11	13	Os02g0794500|mRNA|AK112076|CDS+3'UTR	Os02t0794500-02	371.891	553.789	481.014	384.698	414.848	392.653	280.378	368.291	410.151	318.109	347.198	388.946
11	14	Os10g0400200|mRNA|X06149|CDS+3'UTR	Os10t0400200-01	951.838	1506.28	1364.54	976.996	1212.63	809.927	666.217	819.024	906.669	764.687	930.759	860.054
11	15	Os02g0451900|mRNA|AK061194|CDS+3'UTR	Os02t0451900-01	960.1	1474.88	1470.13	1023.27	1252.26	958.112	661.258	753.935	859.909	759.55	917.493	768.431
11	16	Os09g0375400|COMBINER_EST|CI549143|4	Os09t0375400-01	4400.67	6497.52	6538.14	4997.92	5868.84	4436.45	3553.77	4347.87	5166.15	4077.01	4601.55	4470.69
11	17	Os08g0465400|mRNA|AK068332|CDS+3'UTR	Os08t0465400-01	68.0612	99.0287	107.26	94.1471	101.451	75.9777	73.4492	96.0016	108.678	102.536	100.933	123.432
11	18	Os03g0289400|COMBINER_EST|CI428311|6	CI428311	9612.99	12189.4	13028.2	11093.4	11605.6	9624.91	5058.26	6657.56	6976.12	4836.81	6446.51	6119.18
11	19	POsControl0029|random	random	45.931	44.8652	23.2955	18.096	42.1233	10.6303	14.8626	20.1358	26.8616	35.9227	31.27	31.1561
11	20	Os11g0600600|mRNA|AK110531|UTR	Os11t0600600-01	91.2575	143.251	131.085	109.696	207.952	105.318	80.0623	101.223	113.34	86.9137	87.428	97.2939
11	21	Os01g0740300|mRNA|AK121893|CDS+3'UTR	Os01t0740300-01	452.722	544.466	597.86	538.487	527.187	495.217	328.804	417.818	437.95	382.787	415.271	321.64
11	22	Os05g0157300|mRNA|AK058852|CDS+3'UTR	Os05t0157300-03	3248.49	4724.41	4722.39	3557.16	3949.09	3357.35	2057.68	2378.8	3320.52	2686.78	3344.29	2934.19
11	23	Os02g0800600|mRNA|AK065568|CDS+3'UTR	Os02t0800600-01	2019.2	2360.9	2799.24	2224.98	2146.41	1916.25	1416.08	1724.98	1991.4	1706.8	1953.37	1803.02
11	24	Os03g0688300|mRNA|AK105102|CDS+3'UTR	Os03t0688300-01	2443.85	3798.98	3170.42	2235.85	3613.35	2528.08	3240.97	3198.48	3747.56	2498.93	3102.14	3001.82
11	25	Os12g0270200|COMBINER_EST|CI259123|6	Os12t0270200-01	4306.15	5481.67	5716.43	4495.06	4126.83	3273.6	1764.79	2214.67	2403.45	2067.39	2410.92	2150.63
11	26	Os05g0116100|mRNA|AK070895|CDS+3'UTR	Os05t0116100-02	1872.21	2403	2109.78	1429.05	2297.9	1546.1	2864.39	2608.53	3583.3	2772.24	2797.4	3098.73
11	27	Os12g0172500|mRNA|AK101515|CDS+3'UTR	Os12t0172500-01	8492.89	10642.9	11115.6	9763.66	10362.2	8167.44	7548.13	8920.81	10135.2	8129.96	9192.05	8462.14
11	28	Os11g0287100|COMBINER_EST|Os11g0287100|8	TC433727	7.27167	9.25359	12.4774	9.3422	11.2424	7.7365	6.2514	8.97529	11.1481	5.43099	5.81863	5.77162
11	29	Os01g0362800|mRNA|AK071457|CDS+3'UTR	Os01t0362800-01	44.7504	69.6998	70.6433	46.7365	74.2957	59.4777	49.227	62.4297	81.8127	58.865	75.4657	73.2363
11	30	Os03g0390200|mRNA|AB125302|CDS+3'UTR	Os03t0390200-01	4080.06	5057.95	4782.32	3653.42	5364.04	4324.85	6604.4	7437.92	7701.66	7103.95	7025.73	8068.57
11	31	Os07g0258000|mRNA|AK109782|CDS+3'UTR	Os07t0258000-01	703.909	876.051	1012.04	841.598	941.512	704.655	460.841	592.227	677.013	541.206	710.691	659.128
11	32	Os01g0207700|COMBINER_EST|Os01g0207700|8	Os01t0207700-00	29.3164	46.5558	37.8368	23.666	36.1147	12.1279	10.6356	23.5242	11.281	25.4954	28.0932	33.3953
11	33	Os04g0385600|COMBINER_EST|CI195643|6	TA67579_4530	294.428	467.775	472.692	395.787	589.055	351.848	997.406	1038.24	1398.65	1266.84	947.94	1080.48
11	34	Os02g0218400|mRNA|AK068947|CDS+3'UTR	Os02t0218400-01	7.16416	27.0597	19.5277	13.6214	31.5057	7.91875	6.2103	9.1409	12.712	18.0319	22.0861	18.9797
11	35	Os02g0524500|COMBINER_EST|CI250458|6	Os02t0524550-00	1015.29	1411.57	1372.4	1201.78	1302.99	982.785	802.474	985.143	1369.91	1177.81	1226.56	1252.38
11	36	Os07g0684100|mRNA|AK104552|CDS+3'UTR	Os07t0684100-01	2339.23	2836.8	3006.81	2394.76	4575.33	3111.8	5805.67	6361.23	10802.9	7594.22	6560.12	8937.83
11	37	Os04g0471300|mRNA|AK069769|CDS+3'UTR	Os04t0471300-01	2066.98	2710.63	2640.68	2125.14	2675.5	1980.36	2387.33	2892.49	3498.52	2720.68	2468.99	2771.53
11	38	Os06g0139700|mRNA|AK106116|CDS+3'UTR	AK103245	2218.38	2833.81	2893.5	2534.62	2857.42	2260.36	2301.43	2761.08	3319.78	2744.32	3016.96	2997.17
11	39	Os04g0435500|mRNA|AK060125|CDS+3'UTR	Os04t0435500-02	723.078	858.674	751.569	625.497	1158.14	630.151	2847.82	2954.86	3183.26	2251.71	2021.11	2349.88
11	40	Os12g0501900|mRNA|AK108423|CDS+3'UTR	Os12t0501900-01	112.559	148.465	164.045	137.726	159.395	144.713	110.079	197.973	202.71	138.476	165.583	203.164
11	41	Os06g0195900|mRNA|AK101986|CDS+3'UTR	Os06t0195900-01	13915	14128	15622.9	12551.9	12143.5	12916.9	10843.5	12927.5	13171.2	11271.2	13610.7	12475.5
11	42	Os01g0708100|mRNA|AK101457|CDS+3'UTR	Os01t0708100-01	7181.77	8384.62	7980.89	5827.65	8088.48	7234.82	6524.32	7544.19	8137.17	6474.77	7308.7	7028.43
11	43	Os09g0555800|COMBINER_EST|CI218546|6	COMBINER_EST	6.84059	8.044	10.9806	8.31714	9.99988	8.28696	6.24589	146.781	11.7559	5.65172	5.96815	6.12883
11	44	Os10g0508500|COMBINER_EST|Os10g0508500|8	Os10t0508500-00	1110.47	1131.51	1260.01	1170.99	1076.78	1019.9	701.557	950.258	935.832	865.06	1100.55	1119.81
11	45	Os10g0464300|COMBINER_EST|CI469962|1	NM_001071328	49.4602	56.7231	54.1481	54.4348	62.8447	28.9466	28.0207	36.0542	39.6692	41.2754	48.2274	48.0241
11	46	Os03g0429800|mRNA|AK073276|CDS+3'UTR	Os03t0429800-04	12381.4	13655.2	15362.9	13469	15298	13554.8	13013.4	15476.8	17141.4	14613.6	15878.1	16166.1
11	47	Os05g0376200|COMBINER_EST|CI227069|6	TA56046_4530	1038.09	1232.05	1207.81	1124.78	1254.92	921.123	697.267	978.743	1140.39	916.926	1086.65	1038.3
11	48	Os06g0678700|mRNA|AK107560|CDS+3'UTR	Os06t0678700-02	6.59708	12.5015	10.4712	11.5344	9.62861	8.53755	6.30581	9.55105	12.0206	6.74764	10.399	14.4548
11	49	Os06g0538900|mRNA|AK122046|CDS+3'UTR	Os06t0538900-01	33475.3	38052.9	36740.5	28836	35769.2	31978.3	28909.2	31213.4	38857	27652.2	29595.9	32906.6
11	50	Os07g0615400|mRNA|AK119233|CDS+3'UTR	Os07t0615400-01	1619.25	1802.07	2050.34	1616.31	1860.04	1893.07	1641.91	1865.04	2252.66	1932.2	2276.94	2350.74
11	51	Os04g0648200|mRNA|AK110734|CDS+3'UTR	Os04t0648200-01	29.1317	37.3158	33.6319	36.4183	53.752	35.3732	24.7811	31.9481	46.6257	49.1217	44.2533	48.1478
11	52	Os07g0471200|mRNA|AK111455|CDS+3'UTR	Os07t0471200-01	10.4504	11.4489	10.0746	7.6158	9.37748	8.75912	6.37379	9.66285	12.2506	5.89154	6.06193	10.9585
11	53	Os09g0281800|mRNA|AK105291|CDS+3'UTR	Os09t0281800-01	89.182	128.026	122.175	90.1107	108.871	120.253	55.3745	68.8165	98.6433	89.976	101.957	100.859
11	54	Os06g0133900|mRNA|AF413082|CDS+3'UTR	Os06t0133900-01	10577.4	11609.2	11549.5	12832.1	14967.6	10602.5	13141.4	16216.5	17533.2	11946.4	14127.5	14404
11	55	Os02g0186300|COMBINER_EST|Os02g0186300|8	TC415405	29.252	39.9916	30.2065	34.9582	40.9758	27.0576	14.8112	20.795	32.7673	26.7494	27.8231	31.4606
11	56	Os11g0163500|mRNA|AK101154|CDS+3'UTR	Os11t0163500-01	604.467	808.197	787.899	594.854	748.909	727.554	414.433	604.686	756.008	690.712	661.385	639.816
11	57	osa-miR159a|Os01|5'seq	Os01t0507000-02	398.601	457.904	547.393	516.921	479.462	463.181	295.337	440.363	430.882	399.181	363.057	284.916
11	58	Os07g0536400|COMBINER|CI135251|6	Os07t0536400-00	509.901	750.111	702.657	563.377	606.806	527.161	319.855	410.632	485.649	431.394	531.466	492.313
11	59	Os04g0691600|mRNA|AK099298|CDS+3'UTR	Os04t0691600-02	27140.4	30277.8	29264.3	26796.2	34360.7	28160.1	19344.3	27854.4	28629.7	21405.4	23777.2	25006.1
11	60	Os10g0538500|COMBINER|CI273660|6	Os03t0745400-01	9668.81	12341	11921.5	8284.72	10878.5	10329.8	6369.4	8454.98	11874.4	9433.02	10737.5	10343.1
11	61	Os01g0851400|COMBINER_EST|CI433650|0	Os01t0851400-01	364.259	450.189	486.053	488.117	492.378	458.578	331.796	405.753	437.798	398.123	417.769	404.776
11	62	POsControl0031|random	random	5.84009	6.8754	9.18554	6.99693	8.98749	9.38354	6.60689	9.91426	12.8865	6.30532	6.21972	6.91964
11	63	Os10g0329300|mRNA|AK070755|CDS+3'UTR	Os10t0329300-01	4166.3	5568.55	5282.71	3965.5	5362.05	5164.48	3338.26	4155.86	5296.65	4310.04	4342.67	4608.98
11	64	Os10g0167900|COMBINER_EST|Os10g0167900|8	Os10t0167900-00	5.73988	6.78802	9.03773	6.90879	8.9575	9.51705	6.66493	9.95727	13.0208	6.40834	6.26421	7.02428
11	65	ETG05_66023	ETG05_66023	34.8662	42.3522	32.7023	36.2561	38.8581	29.1692	22.0577	38.3095	29.6088	38.5245	30.6576	39.9554
11	66	Os04g0469800|mRNA|AK106528|CDS+3'UTR	Os04t0469800-01	663.355	757.954	766.032	632.602	815.621	830.61	547.49	629.037	798.786	716.626	661.194	689.281
11	67	Os07g0633300|COMBINER|CI005252|6	Os07t0633200-02	246.479	301.865	262.665	301.446	462.448	294.286	1623.55	1672.01	1397.92	1639.58	1239.97	1503.03
11	68	Os03g0795400|COMBINER_EST|CI003019|6	CI003019	649.298	906.878	817.672	550.044	854.758	829.916	525.869	663.2	881.215	673.246	737.936	701.227
11	69	Os11g0495200|COMBINER_EST|Os11g0495200|8	NP1430630	7.1799	6.60302	8.7237	6.76192	8.96371	9.8597	6.82728	10.0512	13.3583	7.98841	6.40222	7.29998
11	70	Os01g0386600|COMBINER|CI212549|6	Os01t0386600-00	433.421	487.943	517.262	539.247	562.65	470.678	618.671	639.28	813.327	634.35	580.4	731.682
11	71	Os02g0612600|mRNA|AK062519|CDS+3'UTR	Os02t0612600-01	119.323	131.89	132.329	136.521	154.841	198.401	127.317	157.555	232.041	206.6	188.412	222.175
11	72	Os08g0122400|mRNA|AK071781|CDS+3'UTR	Os08t0122400-01	5.40825	6.51669	8.58182	6.73092	9.02729	10.0681	6.93839	10.0975	13.5589	6.88954	6.50783	7.47195
11	73	Os08g0216300|mRNA|AK064284|UTR	Os08t0216300-01	31.987	39.1117	31.4025	33.9779	39.0722	37.2378	18.4492	26.7295	36.0443	36.5012	30.2079	36.3649
11	74	Os01g0769900|mRNA|AK065563|CDS+3'UTR	Os01t0769900-01	5611.6	6645.68	6931.23	6164.48	6961.03	7764.76	4383.13	5621.68	6463.23	5333.89	6175.78	6378.63
11	75	Os02g0780800|COMBINER_EST|CI081363|6	Os02t0780800-01	1445.9	1959.22	1835.38	1671.2	1969.64	1786.37	1082.61	1409.34	2025.94	1681.68	1860.47	1988.26
11	76	Os12g0270900|mRNA|AK071840|CDS+3'UTR	Os12t0270900-01	10.7493	17.2064	8.4575	11.3873	25.9256	23.9374	20.9175	56.4136	26.7129	27.1563	26.8079	33.904
11	77	Os09g0545400|mRNA|AK064274|CDS+3'UTR	Os09t0545400-01	151.597	179.082	181.596	169.611	200.347	209.65	141.379	201.555	238.812	248.32	229.506	274.684
11	78	Os01g0880800|mRNA|AK120809|CDS+3'UTR	AK120809	41.7919	47.9847	35.2196	38.3188	60.064	44.9992	41.3735	79.5496	73.1103	60.0267	53.4891	64.7917
11	79	osa-miR390|Os03|3'seq	CA765998	15.7437	15.0919	8.42182	19.3514	24.2579	14.352	8.12721	11.747	18.6482	13.1366	11.2399	16.8796
11	80	DarkCorner	DarkCorner	5.24918	6.38716	8.42199	6.91984	9.44988	10.6099	7.29106	10.1805	14.0659	7.46722	6.90721	7.92754
11	81	DarkCorner	DarkCorner	5.24623	6.38215	8.42856	6.97734	9.5308	10.671	7.3393	10.1869	14.124	7.54542	6.97484	7.98161
11	82	DarkCorner	DarkCorner	5.24765	6.37928	8.44252	7.04436	9.62115	10.7355	7.3939	10.1921	14.1805	7.62287	7.04122	8.0353
11	83	DarkCorner	DarkCorner	5.25404	6.3795	8.46354	7.11929	9.71574	10.797	7.4478	10.1962	14.2378	7.70236	7.11543	8.08759
11	84	DarkCorner	DarkCorner	5.26524	6.38364	8.49284	7.20777	9.82174	10.8594	7.50265	10.1989	14.29	7.78169	7.19545	8.1381
11	85	DarkCorner	DarkCorner	5.28132	6.38793	8.5309	7.30492	9.93435	10.9214	7.56182	10.2007	14.3398	7.86069	7.275	8.18753
12	1	DarkCorner	DarkCorner	6.77484	11.0607	14.6733	8.73293	10.9073	7.58212	7.54937	8.61677	10.7774	4.81091	5.42623	5.31688
12	2	DarkCorner	DarkCorner	6.80879	11.0203	14.5821	8.82786	11.047	7.56786	7.44768	8.61314	10.7772	4.86051	74.6655	5.34109
12	3	DarkCorner	DarkCorner	6.84262	10.9752	14.494	8.91993	11.1734	7.55553	7.34918	8.61203	10.7774	4.90298	551.129	5.36446
12	4	DarkCorner	DarkCorner	6.87613	10.9275	14.4049	3310.61	11.2891	7.54486	7.25942	8.61174	10.7787	4.94506	136.383	5.38719
12	5	DarkCorner	DarkCorner	6.90981	10.8764	14.3185	9.08413	11.3884	7.53556	7.17587	8.61365	10.781	4.98421	5.49197	5.40881
12	6	Os12g0592500|mRNA|AK073068|CDS+3'UTR	Os12t0592500-01	91.2073	106.105	73.5801	12403	94.5414	48.8445	57.1421	58.3147	73.3706	89.7921	101.565	89.0712
12	7	Os04g0451000|mRNA|AK110238|CDS+3'UTR	Os04t0451000-01	10.7539	16.9064	14.1538	9.91042	13.3018	7.52178	26.4855	20.7497	10.7889	29.2733	23.0906	20.6212
12	8	Os11g0701000|mRNA|AB027424|CDS+3'UTR	Os11t0701000-01	50.3466	63.4731	53.2823	45.6514	52.4543	26.2941	81.1484	68.062	73.8662	103.04	70.2485	124.741
12	9	Os07g0231700|COMBINER_EST|AU082505|7	Os07t0231700-00	761.644	991.821	1156.02	805.141	749.035	647.968	553.825	556.196	546.006	513.625	735.399	625.629
12	10	Os04g0468100|COMBINER_EST|Os04g0468100|8	Os08t0147001-00	602.99	699.019	783.216	687.626	654.612	423.73	417.045	448.62	404.744	405.843	470.649	443.99
12	11	Os11g0264200|mRNA|AK100912|CDS+3'UTR	Os11t0264200-01	14.9943	16.2644	17.7285	9.43551	11.7695	11.9393	15.2012	11.1063	11.3182	14.379	14.6421	13.1518
12	12	Os01g0706500|COMBINER_EST|Os01g0706500|8	Os01t0706500-00	10821.2	13679.5	13419.1	13199.9	11467.1	8303.2	7378.73	8400.37	8644.22	7314.85	8292.51	7692.53
12	13	Os10g0459600|mRNA|AK110989|CDS+3'UTR	Os10t0459600-01	7.1449	10.3842	13.6732	9.50338	11.8116	7.51748	6.65691	8.68164	10.8387	5.21965	5.61981	5.55128
12	14	Os04g0673300|mRNA|AK059734|CDS+3'UTR	Os04t0673300-01	987.679	1261.47	1096.79	1005.11	2076.73	1228.14	4067.87	5347.14	5443.02	4349.58	3649.97	4329.04
12	15	Os01g0955700|COMBINER_EST|AU075970|7	TA59993_4530	1812.14	2644.9	2233.18	1666.56	2788.2	1749.38	4249.82	4220.87	3765.82	3404.83	2973.92	3285.97
12	16	osa-miR413|Os12|5'seq	CB683283	7.20859	10.1659	13.4333	9.55978	11.8074	7.53595	6.52538	8.72803	10.8788	5.27854	5.66485	5.59701
12	17	Os03g0305500|mRNA|AK070233|CDS+3'UTR	Os03t0305500-01	6805.2	10700	9954.03	6411.61	8817.61	7211.81	6000.39	7112.39	7692.81	6610.43	7556.78	7048.08
12	18	Os05g0208000|mRNA|AK063666|5'UTR+CDS	Os05t0208000-02	4337.7	5119.48	7550.83	8072.51	5302.06	4292.49	3580.31	4491.74	3907.43	3511.03	3554.36	2617.47
12	19	Os03g0811700|mRNA|AK059288|CDS+3'UTR	Os03t0811700-02	4402.99	6337.17	5561.86	4060.34	5433.85	3954.38	4936.38	5274.29	5589.3	4539.94	4744.27	4615.1
12	20	Os01g0810000|mRNA|AK102143|CDS+3'UTR	Os01t0810000-02	2374.67	3021.51	3177.95	2426.4	2748.55	2267.86	1621.32	1892.76	2326.34	1790.43	1991.39	1771.87
12	21	Os04g0601500|COMBINER_EST|CI240262|6	COMBINER_EST	519.579	880.884	838.774	700.434	817.556	576.9	436.02	510.638	681.007	553.828	585.732	553.215
12	22	Os04g0132300|mRNA|AK121974|CDS+3'UTR	Os04t0132300-01	1706.3	2505.55	2353.52	1773.4	2071.63	1771.6	1220.88	1444.39	1678.77	1439.14	1688.01	1505.65
12	23	Os09g0125700|COMBINER|CI529264|x	NM_001188789	7.28193	9.61215	12.8463	9.49424	14.128	7.63191	8.77106	8.86994	11.0181	5.37792	6.69259	11.5725
12	24	Os03g0235000|mRNA|AK103019|CDS+3'UTR	Os03t0235000-01	111.171	115.187	144.653	128.732	164.177	129.474	144.664	108.906	134.411	119.759	143.63	143.532
12	25	Os12g0189300|mRNA|AK068710|CDS+3'UTR	Os12t0189300-01	23960.7	35934.3	31502.1	23124.3	31246.4	25140.2	19616.7	24631.2	25273.1	16017.4	21118.4	20011
12	26	Os06g0229200|mRNA|AK070606|CDS+3'UTR	Os06t0229200-01	8819.93	11490.4	11289.7	10265	11706.7	8520.4	10555	12002.7	12845.9	8844.67	11187.1	10847.5
12	27	Os01g0733500|mRNA|AK065358|CDS+3'UTR	Os01t0733500-01	20597.2	27876.4	29396.7	23900.9	28429	24390.6	20361	24378.9	28678.1	21759.2	27860.1	25934.8
12	28	Os10g0495300|mRNA|AK103856|CDS+3'UTR	Os10t0495300-01	6362.3	7626.54	7532.24	7019.03	7143.1	5294.47	5608.61	6635.48	7368.58	5616.41	6440.84	6238.34
12	29	Os01g0109700|mRNA|AY224549|CDS	Os01t0109700-01	83.0375	88.2808	146.231	142.734	87.0443	101.168	99.0349	115.859	87.0637	120.958	75.6594	68.9863
12	30	Os04g0462400|COMBINER_EST|CI191134|6	Os04t0462400-01	1365.4	1650.66	1718.84	1298.99	1108.01	1000.09	383.237	418.303	567.79	432.206	601.959	422.724
12	31	Os07g0546000|mRNA|AK065871|CDS+3'UTR	Os07t0546000-01	12004.8	15711.3	14130.8	10033.7	12617	10475.5	8960.42	9660.34	10403.7	8046.2	9948.47	9493.01
12	32	Os07g0112700|mRNA|AK073121|CDS+3'UTR	Os07t0112700-01	5624.86	6429.52	6342.42	5245.9	5512.24	4703.34	2535.18	3290.6	4486.53	2963.49	3549.04	3440.07
12	33	Os03g0698400|mRNA|AK058933|UTR	Os03t0698400-01	977.411	1314.3	1258.41	1021.02	1238.16	988.981	777.814	935.03	1140.84	861.899	1061.33	913.254
12	34	Os01g0606400|mRNA|AK070799|CDS+3'UTR	Os01t0606400-01	324.08	431.083	367.325	301.717	398.099	272.28	190.1	287.363	355.027	281.711	366.086	361.472
12	35	Os03g0245700|mRNA|AK111566|CDS+3'UTR	Os03t0245700-02	8927.36	11180.8	12883.2	11393.2	12574.6	11531.2	6535.63	8644.36	9869.07	7238.1	8225.58	8541.27
12	36	Os01g0646800|mRNA|AK101336|5'UTR+CDS	Os01t0646800-01	1891.6	2172.8	2298.53	1855.61	1927.79	1814.86	1150.11	1390.79	1841.31	1355.05	1636.01	1556.02
12	37	Os05g0337000|COMBINER|CI415840|6	CI415840	991.127	1091.29	1191.78	1028.92	1088.98	982.304	1037.93	1266.62	1606.6	1229.6	1376.63	1446.02
12	38	Os04g0671100|COMBINER_EST|CI421822|6	Os04t0671100-01	2941.7	3798.03	3321.1	2479.38	3579.37	2483.45	4276.44	4483.8	5045.02	3377.59	3693.01	3953.45
12	39	Os04g0521900|mRNA|AK105173|CDS+3'UTR	Os04t0521900-01	811.243	901.202	858.785	657.849	871.801	776.263	859.324	916.846	1296.15	837.26	785.974	1033.89
12	40	Os07g0563400|mRNA|AK106307|CDS+3'UTR	Os07t0563400-01	504.145	511.531	565.42	524.732	1090.85	471.057	2292.97	2545.99	3683.58	2038.93	2487.7	2697.57
12	41	Os01g0858700|mRNA|AK119765|CDS+3'UTR	NM_001051396	6.90012	20.0628	11.1139	8.41777	10.1176	8.20721	6.22456	9.36161	11.6698	5.94613	8.42379	6.08347
12	42	Os09g0462700|mRNA|AK060597|CDS+3'UTR	Os09t0462700-02	3483.12	4659.64	4375.78	2915.19	3934.9	3847.51	3566.1	4639.93	5130.01	4252.83	4217.09	4758.45
12	43	Os07g0224000|COMBINER_EST|C98364|6	AK243438	25864.9	29285.1	28072.8	26165	27251.9	24458.3	18053.9	21768.3	24741.6	18741.2	24070.5	22479.6
12	44	Os08g0533600|mRNA|AK098885|CDS+3'UTR	Os08t0533600-01	4118.43	4953.94	5582.39	4458.99	4785.04	4427.82	2741.38	3341.66	5196.15	3567.85	4165.59	4479.12
12	45	Os06g0477400|mRNA|AK071157|CDS+3'UTR	TC426548	1059.15	1904.52	1708.6	1435.38	1732.54	1180.98	647.948	722.547	1398.3	1044.46	1377.08	1179.9
12	46	Os10g0529500|COMBINER_EST|CI555732|0	CT837535	34.1767	47.4786	24.2402	40.509	62.1931	29.7447	27.2056	47.2708	50.8095	42.4425	40.7891	40.2994
12	47	Os12g0629600|COMBINER_EST|Os12g0629600|8	TC445392	51.7101	78.9297	65.1519	78.3762	65.9635	47.779	27.8345	39.6415	41.5196	41.8793	43.4489	41.7341
12	48	Os03g0126300|mRNA|AK100841|CDS+3'UTR	Os03t0126300-04	1951.41	2256.33	2379.68	1712.03	2457.64	1955.16	869.284	1316.52	1478.97	925.596	1264.51	1294.28
12	49	Os01g0652800|mRNA|AK058693|CDS+3'UTR	Os01t0652800-04	8228.22	9126.17	9633.64	8777.93	8748.97	8468.59	7416.81	9326.05	9885.57	7894.1	8573.59	8861.96
12	50	Os06g0152000|COMBINER_EST|CI561643|0	Os06t0152000-01	6662.74	7950.69	8145.07	7070.47	8162.96	6756.3	5932.29	7447.87	9921.1	7627.76	8030.32	8745.23
12	51	Os01g0191200|mRNA|AK060964|CDS+3'UTR	Os01t0191200-02	10698.4	11942.7	14556.7	13429.7	17155.7	16361.4	11510.1	18996.4	21663.4	17021	19322.9	19984.7
12	52	Os09g0373800|COMBINER_EST|Os09g0373800|8	Os09t0373800-00	14.2218	15.9616	15.4218	12.1616	9.62777	8.77086	6.37378	9.67704	12.2653	5.89816	6.05944	15.0556
12	53	Os01g0651500|COMBINER_EST|Os01g0651500|8	Os01t0651500-00	32.6912	47.2911	39.2338	46.9238	49.5836	23.266	16.0759	25.9122	36.9667	29.5439	38.132	44.6483
12	54	Os12g0595800|mRNA|AK072425|CDS+3'UTR	Os12t0595800-02	1455.68	1891.07	1718.92	1563.18	2216.52	1792.13	2121.53	2219.9	2993.71	2938.13	2348.46	2986.68
12	55	Os07g0669600|mRNA|AK066595|CDS+3'UTR	Os07t0669600-01	2925.7	3773.48	3316.63	2835.89	3704.28	4098.33	3621.69	4600.87	4973.04	3876.16	4136	4416.5
12	56	Os09g0474000|mRNA|AK108319|CDS+3'UTR	Os09t0474000-01	225.212	271.022	318.961	254.924	282.812	337.508	111.742	120.917	192.658	123.521	143.362	128.178
12	57	Os02g0773500|mRNA|AK062694|CDS+3'UTR	Os02t0773500-01	4686.98	5386.23	5516.74	4762.59	5544.5	5788.98	2873.93	3952.4	5127.19	3660.73	4406.34	4354.97
12	58	Os02g0829900|mRNA|AY224582|CDS	Os02t0829900-01	5882.29	6788.28	7104.99	6867.15	6558.01	5178.11	4164.98	5377.07	6408.68	4630.94	5195.8	5639.47
12	59	Os03g0329200|mRNA|AK064318|CDS+3'UTR	Os03t0329200-02	364.993	560.225	395.646	224.428	240.853	415.771	264.457	477.422	378.323	386.04	377.837	350.074
12	60	Os02g0709200|mRNA|AK099074|CDS+3'UTR	Os02t0709200-01	7991.86	9721.31	8876.05	7081.7	9164.79	8602.55	5919.19	6958.79	8973.76	7171.05	8204.02	8275.46
12	61	Os11g0629400|mRNA|AK099444|CDS+3'UTR	Os11t0629400-01	15483.6	18923.9	18391.2	15295.6	21111.9	18162	10160.5	12561.7	18097.2	10903.5	13302.3	13008.9
12	62	Os01g0213800|mRNA|AB071805|CDS+3'UTR	Os01t0213800-01	1936.25	3334.87	2564.71	1741.13	1964.66	2469.65	1698.31	2324.09	2887.47	2228.86	2328.32	2476.29
12	63	Os07g0499500|mRNA|AK108797|CDS+3'UTR	Os07t0499500-01	14.308	19.4209	13.7183	14.9953	17.208	12.5981	11.1675	11.9579	12.9687	13.8165	14.7353	14.1645
12	64	Os05g0562800|mRNA|AK064046|CDS+3'UTR	Os05t0562800-02	993.331	1481.05	1157.77	1035.26	1876.37	1293.52	997.309	1317.92	1677.89	1282.61	1212.14	1380.87
12	65	Os03g0784900|mRNA|AK099097|CDS+3'UTR	Os03t0784900-02	10342	13005	12052	9646.96	13017.8	11886.4	12521.8	14187.6	16427.9	13164.8	12317.2	12881.9
12	66	Os07g0673400|mRNA|AK073356|CDS+3'UTR	Os07t0673400-02	706.148	952.707	944.459	716.054	927.799	993.297	682.348	763.442	1020.34	836.677	922.529	1051.64
12	67	Os08g0380100|mRNA|AK103679|CDS+3'UTR	Os08t0380100-02	2733.47	3216.51	3111.79	2736.47	2986.58	3051.88	1766	2428.84	3039.64	2308.2	2061.22	2496.59
12	68	Os01g0275600|mRNA|AK061675|CDS+3'UTR	Os01t0275600-02	20055.9	22652.4	22459.9	18469.5	22742	23625.3	17082.8	21582.2	25096.5	22239.7	22483	24322.2
12	69	POsControl0003|genome	genome	5.49902	6.59345	8.69463	6.74615	8.97192	9.87162	6.83555	23.7846	13.3741	6.7137	6.40775	7.31929
12	70	Os01g0652800|mRNA|AK103547|CDS+3'UTR	Os01t0652800-03	5991.07	7623.71	7358.25	6314.33	7503.1	7441.85	6273.01	7631.16	8528.99	7431.12	7062.22	8105.41
12	71	Os04g0107500|mRNA|AK067010|CDS+3'UTR	Os04t0107500-02	4146.04	5403.46	5179.6	5041.89	5940.66	5503.82	4366.75	4902.78	6172.78	5292.98	5440.35	6165.9
12	72	Os04g0456700|mRNA|AK065178|CDS+3'UTR	Os04t0456700-01	11802.3	13509.5	12990	13962.5	18375.8	15389.9	13534.7	15265.1	20995.2	15799.3	16896.1	17972.9
12	73	Os02g0586800|mRNA|AK069595|CDS+3'UTR	Os02t0586800-01	310.344	392.726	353.271	341.372	401.829	345.879	260.411	295.11	386.211	338.041	338.441	372.618
12	74	Os02g0681700|mRNA|AK106773|CDS+3'UTR	Os02t0681700-01	419.625	572.494	500.181	422.593	611.868	603.41	332.65	413.917	710.058	491.1	470.378	506.356
12	75	Os01g0666400|COMBINER_EST|CI495248|6	Os01t0666400-01	5.31648	6.45055	8.4706	6.75375	9.16573	17.7869	7.38509	35.4428	13.768	7.55788	6.64729	7.66066
12	76	Os02g0445600|mRNA|AK063150|CDS+3'UTR	Os02t0445600-01	618.455	840.787	781.376	874.386	924.468	910.658	487.716	760.522	832.911	705.902	679.972	761.18
12	77	Os08g0192900|mRNA|AK103422|CDS+3'UTR	Os08t0192900-01	8819.4	12046.9	10728.2	8505.57	10347	11846.3	5351.39	7449.86	8984.91	8479.16	9073.93	9441.55
12	78	Os05g0247900|mRNA|AK071717|CDS+3'UTR	Os05t0247900-01	276.498	377.024	307.494	272.172	419.295	391.645	227.425	272.771	389.467	360.241	337.943	359.676
12	79	Os04g0531500|mRNA|AK102285|CDS+3'UTR	Os04t0531500-01	2729.91	3688.53	3461.89	3258.22	4660.49	3935.5	4396.71	4642.8	5121.39	4575.77	4112.72	4239.06
12	80	DarkCorner	DarkCorner	5.25349	6.39626	8.42999	6.9432	9.49166	10.6154	7.30594	10.1888	14.0757	7.48501	6.9264	7.93981
12	81	DarkCorner	DarkCorner	5.25317	6.3927	8.44112	7.00628	9.57694	10.678	7.35729	10.195	14.1335	7.56262	6.99569	7.99365
12	82	DarkCorner	DarkCorner	5.25723	6.39151	8.45955	7.07858	9.66865	10.7399	7.40968	10.2002	14.1907	7.6417	7.06441	8.0458
12	83	DarkCorner	DarkCorner	5.26641	6.39415	8.4842	7.1629	9.76707	10.8047	7.46501	10.2045	14.2456	7.71864	7.1395	8.09963
12	84	DarkCorner	DarkCorner	5.28078	6.39895	8.51823	7.25538	9.87781	10.8643	7.52247	10.2071	14.2978	7.79831	7.22004	8.14743
12	85	DarkCorner	DarkCorner	5.30108	6.40633	8.56117	7.35544	9.99286	10.9201	7.5816	10.2096	14.3493	7.87789	7.30313	8.19564
13	1	DarkCorner	DarkCorner	6.75743	11.0607	14.6915	8.67947	10.8395	7.59752	7.59525	8.63481	10.7828	4.79244	5.41951	5.31235
13	2	DarkCorner	DarkCorner	6.79114	11.0207	14.5967	8.77778	10.9861	7.5822	7.49025	8.62956	10.7814	4.83957	9.78291	5.3384
13	3	DarkCorner	DarkCorner	6.82452	10.9807	14.5047	8.8687	11.1169	7.56868	7.39058	8.62653	10.781	4.88709	196.763	5.36252
13	4	DarkCorner	DarkCorner	6.85771	10.9351	14.417	8.95572	11.2359	7.55641	7.29664	8.62671	10.7812	4.92862	383.439	5.38597
13	5	DarkCorner	DarkCorner	6.89131	10.8854	14.3313	9.03709	11.3403	7.54571	7.20976	8.62629	10.7827	4.96976	11.0756	5.40766
13	6	(+)E1A_r60_a97	E1A_r60_a97	6.92375	10.8338	14.2459	28.9046	11.4404	7.53664	7.12548	8.62852	10.785	5.00938	5.50113	5.42854
13	7	Os05g0275600|mRNA|AK108098|CDS+3'UTR	Os05t0275600-01	147.853	208.799	286.508	150.905	184.562	137.596	144.386	144.077	185.991	142.293	165.974	157.615
13	8	Os05g0148300|mRNA|AK062421|CDS+3'UTR	Os05t0148300-01	5781.23	9810.89	8679.12	5960.02	6765.63	6233.61	5813.06	5908.03	6208.61	5234.17	5880.44	5539.95
13	9	Os08g0160500|mRNA|AK109812|CDS+3'UTR	Os08t0160500-02	1599.29	893.171	455.762	537.004	1046.48	331.716	426.136	468.451	413.12	776.508	1002.09	865.335
13	10	Os02g0201800|mRNA|AK105703|UTR	Os02t0201800-01	13.8967	16.3554	13.9155	9.88048	11.7116	8.01323	12.4868	11.536	25.1422	18.6188	16.6601	22.7904
13	11	Os03g0565200|mRNA|AK065884|CDS+3'UTR	Os03t0565200-01	1876.68	2050.32	1990.51	1733.07	2096.34	1910.76	1755.27	1754.21	1947.32	1482	1925.54	1657.99
13	12	Os01g0734800|mRNA|AK061830|CDS+3'UTR	Os01t0734800-02	1303.41	1988.91	1730.26	1203.42	1506.53	1166.68	995.392	1153.68	1143.74	794.864	850.637	838.272
13	13	Os03g0720300|mRNA|AK120961|CDS+3'UTR	Os03t0720300-02	13779.5	21343.6	16520.5	12807.8	21724.2	14600	23945	23338.4	25529.9	21457.9	18993.9	23212.8
13	14	Os02g0461600|mRNA|AK064251|CDS+3'UTR	Os02t0461600-03	292.825	412.943	433.107	305.032	479.084	349.485	205.804	240.435	350.379	286.608	316.239	298.877
13	15	Os03g0307300|mRNA|AK112069|CDS+3'UTR	Os03t0307300-01	22.0219	16.4967	13.5186	9.52218	11.8177	7.5262	6.58047	8.71332	10.856	13.9144	15.5316	13.9804
13	16	Os05g0461400|mRNA|AK099763|CDS+3'UTR	Os05t0461400-01	29314.3	39499.7	38140.1	21354.1	34372	30328.9	28093.9	29375.5	34282.5	28896	31021.5	32085.9
13	17	Os10g0551900|mRNA|AK102086|CDS+3'UTR	Os10t0551900-01	7.21183	10.1105	13.3574	9.54717	11.7975	7.5407	6.49897	8.74549	10.8845	5.28789	5.66913	5.611
13	18	Os03g0743900|mRNA|AK099593|CDS+3'UTR	Os03t0743900-01	20802.9	32297	28294.9	27658	27221	22753.4	17425.9	18833.9	22973.8	17643	19161.8	16751.1
13	19	Os06g0687400|mRNA|AK072400|CDS+3'UTR	Os06t0687400-01	2677.08	3699.87	3669.83	2864.6	3415.98	2615.01	1957.69	2514.24	2998.33	2299.81	2741.89	2407.83
13	20	Os02g0278400|mRNA|AK065204|CDS+3'UTR	Os02t0278400-02	32.5059	66.4512	50.3652	44.245	43.6712	32.8223	28.2885	25.3758	40.3916	36.1032	42.6348	42.5443
13	21	Os11g0461000|mRNA|AK106123|CDS+3'UTR	Os11t0461000-01	1380.39	1552.52	1705.69	1646.31	1660.26	1393.28	1166.08	1477.86	1843.4	1489.25	1427.35	1413.31
13	22	Os04g0401100|mRNA|AK061279|CDS+3'UTR	Os04t0401100-01	195.368	218.582	216.738	191.117	354.711	258.529	147.104	214.864	308.248	165.139	178.444	201.979
13	23	Os09g0448100|mRNA|AK070628|CDS+3'UTR	Os09t0448100-02	1305.18	1777.26	1769.97	1311.78	1715.07	1389.1	1155.31	1245.79	1519.57	1195.49	1312.59	1264.6
13	24	Os07g0160300|mRNA|AK065685|CDS+3'UTR	Os07t0160300-01	3597.79	5537.6	6095.65	4469.92	5386.49	4420.39	2517.71	2818.02	4472.21	3586.15	4647.94	4253.17
13	25	Os07g0201300|COMBINER_EST|Os07g0201300|8	NP1110767	86.473	197.924	125.953	87.5175	145.39	65.9002	65.0107	94.3742	99.7476	98.9752	128.894	99.3309
13	26	Os11g0143300|mRNA|AK120926|CDS+3'UTR	Os11t0143300-02	1592.25	1549.69	1345.43	1683.27	2885.02	1569.71	2081.38	3388.05	3758.62	1981.53	2415.32	2294.98
13	27	Os10g0466500|mRNA|AK069224|CDS+3'UTR	Os10t0466500-01	43.2634	69.8506	76.3483	48.3754	73.6824	54.1495	62.8262	73.1035	107.618	81.3572	76.0346	72.4276
13	28	Os10g0475900|mRNA|AK101853|CDS+3'UTR	Os10t0475900-01	202.525	305.963	327.625	202.578	267.533	236.427	211.353	219.592	278.473	261.061	272.122	259.033
13	29	Os03g0237900|COMBINER_EST|CI366039|6	Os03t0237900-01	2867.88	3687.16	3862.45	3338.78	3698.91	2833.97	2365.32	2593.41	3588.63	2467.33	3291.55	3165.09
13	30	Os02g0639100|COMBINER_EST|Os02g0639100|8	NM_001054072	7.50364	23.0362	12.2229	9.19913	29.5465	7.78049	6.21588	9.03721	11.1956	13.3921	16.3099	18.6161
13	31	Os01g0169800|mRNA|AK061054|CDS+3'UTR	Os01t0169800-01	2325.14	3371.44	3185.42	2416.07	3236.26	2540.65	3283.85	3670.19	5298.99	3474.67	3976.47	3728.49
13	32	Os01g0543200|COMBINER|CI276250|6	CI276250	26.1574	34.7772	13.8346	11.7347	12.8243	8.90929	7.14714	9.09138	12.069	23.797	19.0195	15.5191
13	33	Os02g0725500|COMBINER_EST|AU101104|6	Os02t0725500-00	7.17406	8.81554	11.9389	9.01947	10.8319	7.87081	6.19783	9.11894	11.2987	5.48143	5.86062	5.87423
13	34	Os06g0183100|mRNA|AK102959|CDS+3'UTR	Os06t0183100-01	761.283	903.947	900.563	733.082	956.191	833.447	914.582	1068.35	1141.93	1000.23	1006.88	1033.58
13	35	Os01g0771300|mRNA|AK062308|CDS+3'UTR	Os01t0771300-01	548.874	742.464	732.171	595.924	656.122	545.37	458.327	542.049	689.518	581.682	675.411	669.768
13	36	Os04g0511600|mRNA|AK073609|CDS+3'UTR	Os04t0511600-02	6252.74	7629.81	7675.03	5877.88	7250.99	6307.77	6659.98	7261.31	8602.13	6518.26	7155.66	7354.27
13	37	Os03g0765800|COMBINER_EST|CI376312|2	NM_001057912	2774.47	3490.52	3510.1	3116.46	3467.15	2728.78	2112.64	2648.15	3269.15	2517.14	2740.27	2563.78
13	38	Os02g0531300|mRNA|AK068180|UTR	mRNA	7.02917	8.41199	11.4442	8.66834	10.4057	8.05007	6.19739	9.26092	11.4987	5.54863	5.90794	5.98881
13	39	Os02g0702500|mRNA|AK066639|CDS+3'UTR	Os02t0702500-02	4906.12	5451.91	5880.56	4647.19	5502.85	4854.21	3752.21	4554.44	5358.11	4103.85	4806.97	4785.89
13	40	Os03g0369100|mRNA|AK111061|CDS+3'UTR	Os03t0369100-01	6.9551	14.0287	11.2413	8.51695	11.1751	8.13048	6.20665	9.31871	11.5869	5.58093	10.5903	6.0413
13	41	Os08g0465800|mRNA|AY428025|CDS+3'UTR	Os08t0465800-01	21722.1	23768.6	24390.1	21846.1	27728.5	19254.8	26071.7	30361.3	37948.5	26520	32126.8	33210.6
13	42	Os01g0214800|mRNA|AK060120|CDS+3'UTR	Os01t0214800-01	16675.9	21264.5	19815	14878.9	21287.4	16335	14597.9	15289	19611.4	14222.9	16231.8	15547.8
13	43	Os12g0176200|mRNA|AK071874|CDS+3'UTR	Os12t0176200-01	29.396	53.6931	43.9847	44.6765	73.3632	30.2912	24.0222	33.5234	36.0728	55.9861	60.6609	60.5401
13	44	Os10g0405100|mRNA|AK102358|CDS+3'UTR	Os10t0405100-02	3675.65	4448.6	4692.4	3455.65	4167.88	3727.29	2568.72	3208.51	4467.47	3198.13	3979.2	3914.91
13	45	Os04g0514900|COMBINER|CI138407|6	Os09t0363200-01	62.8409	82.3259	91.8933	89.2876	92.5367	84.7231	39.4097	62.8168	70.3244	70.924	86.8079	86.4709
13	46	Os01g0580100|mRNA|AK069131|CDS+3'UTR	Os01t0580100-02	108.178	114.868	109.664	90.9597	122.558	115.186	81.6035	105.074	122.873	81.2845	102.652	91.3115
13	47	Os11g0145500|COMBINER_EST|Os11g0145500|8	Os11t0145700-00	99.6557	206.806	301.834	307.104	161.957	116.739	71.1966	93.5343	115.638	110.279	116.955	117.865
13	48	Os01g0897200|mRNA|AK100403|CDS+3'UTR	Os01t0897200-02	8112.34	10381.1	10408.4	8166.3	10514.6	9104.33	6994.05	7853.19	9639.31	7843.58	8158.42	7945.04
13	49	Os02g0119000|COMBINER_EST|Os02g0119000|8	Os02t0119000-00	170.304	185.461	238.067	261.692	181.146	188.73	120.712	184.207	195.679	160.751	186.425	177.886
13	50	Os09g0295000|mRNA|AK106741|CDS+3'UTR	Os09t0295000-01	6.48289	7.54308	10.2334	7.73524	9.49371	8.61675	6.32117	9.60696	12.103	5.80971	6.02251	6.36699
13	51	Os05g0119500|COMBINER_EST|Os05g0119500|8	COMBINER_EST	6.42997	7.47949	10.1367	7.6592	9.43173	8.67102	6.3381	9.63524	12.1609	5.83996	6.03362	6.40513
13	52	Os07g0445600|mRNA|AK074000|CDS+3'UTR	Os07t0445600-01	13390.9	16707.8	16781.8	12166.8	15032.9	14383.5	9028.87	10959.3	13705.2	9180	11314.3	10682.5
13	53	Os01g0600200|COMBINER_EST|CI042997|3	Os01t0600200-01	3797.45	5293.27	5326.21	3284.38	5140.46	4868.38	2831.26	3780.1	4834.64	3756.99	4252.78	3869.3
13	54	Os10g0415100|mRNA|AK119782|CDS+3'UTR	Os10t0415100-01	22.0638	20.9359	20.4235	15.9876	15.4217	16.3497	7.91339	10.6787	23.8428	11.5337	16.3569	30.114
13	55	Os03g0718800|COMBINER_EST|CI255934|6	Os03t0718800-01	14417.5	15890.6	14413.2	11629.1	15268.6	11052.2	21181.1	23328.2	24120.9	18547.6	20792.7	21708.3
13	56	Os01g0727600|COMBINER|CI550945|x	Os01t0727600-01	64.9351	72.3789	64.4689	75.0653	92.6854	63.0728	133.44	183.711	178.551	180.719	146.215	179.988
13	57	Os09g0525400|mRNA|AK066238|CDS+3'UTR	Os09t0525400-01	1755.47	2203.96	1990.1	1766.3	2370.95	1946.61	1053.11	1210.22	1522.89	1168.11	1391.71	1056.8
13	58	Os08g0162100|mRNA|AK111915|CDS+3'UTR	Os08t0162100-02	16946.3	21802.9	21057.2	16541.9	20805.8	20605.9	14857.7	18726.6	19982.8	15584.2	18222.6	19183.2
13	59	Os04g0272400|mRNA|AK121455|CDS+3'UTR	Os04t0272400-01	51.7881	30.9253	24.501	23.7586	31.9906	27.0231	21.8433	24.3382	25.3298	17.2731	17.9409	22.6918
13	60	Os12g0134200|mRNA|AK105296|CDS+3'UTR	Os12t0134200-01	4345.66	4839.42	5115.09	4352.53	4700.3	4707.69	3085.22	3953.47	4563.02	3773.79	4218.64	4278.4
13	61	Os05g0592100|mRNA|AK071333|CDS+3'UTR	Os05t0592100-01	33973.5	41620.5	37950.5	29025	38018.3	37018.2	23327.3	28978.9	35009.4	25894.1	30730.5	31358.8
13	62	Os06g0253600|COMBINER_EST|CI348737|6	TA75543_4530	142.34	195.34	182.363	139.15	182.375	149.464	85.2918	114.736	157.658	129.976	138.518	136.423
13	63	Os09g0541000|mRNA|AK067792|CDS+3'UTR	CT844211	44937.8	55993.1	42285.1	32346.5	43515.8	37440.1	17365.5	22496.8	24740.6	20836.5	28880.9	23561
13	64	Os02g0119400|mRNA|AK102774|CDS+3'UTR	Os02t0119400-02	1515.48	1949.8	1741.4	1413.15	2224.87	2186.18	2934.86	3159.96	3427.65	3061.39	2694.18	3066
13	65	Os09g0381800|COMBINER|CI435330|x	Os09t0381800-01	5.69301	6.75374	8.95478	6.85324	8.95006	9.54281	6.67713	9.97659	13.0503	6.43333	6.26906	7.06107
13	66	Os10g0463300|mRNA|AK109194|CDS+3'UTR	Os10t0463300-01	5.64716	6.71601	8.89049	6.81989	8.9466	9.60915	6.70791	9.9965	13.1189	6.48888	6.29477	7.11436
13	67	POsControl0039|art	art	9.23996	6.67992	8.82875	6.79105	8.94792	9.6772	6.74079	10.0157	13.1854	6.54495	6.32162	7.16977
13	68	Os03g0265700|mRNA|AK070221|CDS+3'UTR	Os03t0265700-02	9744.8	12566.5	11554.7	8459.88	12235.7	12116.5	10582.5	12960	14504.2	11791.6	11784.6	12359.2
13	69	Os02g0177800|mRNA|AK065684|5'UTR+CDS	Os02t0177800-01	1251.27	1483.79	1966.29	2020.08	1592.61	1803.48	1212.29	1281.58	1743.76	1502.72	1245.17	1238.68
13	70	Os03g0287800|COMBINER_EST|Os03g0287800|8	Os03t0287800-00	4325.27	5321.82	6374.16	6476.35	6064.27	5608.04	2955.15	3786.6	4567.59	3409.73	3692.41	3401.75
13	71	Os10g0542700|COMBINER|CI259878|6	TA73998_4530	667.201	893.191	782.032	775.865	986.506	716.694	717.9	781.212	1191.59	1012.07	789.45	1025.11
13	72	Os10g0183900|mRNA|AK072957|CDS+3'UTR	Os10t0183900-01	5322.48	6803.76	6446.03	5185.69	6680.04	7126.55	6024.32	6884.5	7697.04	7065.97	7093.21	7233.57
13	73	Os10g0558800|COMBINER_EST|Os10g0558800|8	Os10t0558800-00	157.311	195.497	213.731	211.666	209.479	199.792	108.518	124.304	156.704	133.723	156.639	166.422
13	74	Os07g0113200|mRNA|AK108787|CDS+3'UTR	Os07t0113200-01	2516.04	3433.9	3015.09	2441.66	3755.94	3200.09	1965.82	2097.17	3493.05	2823.2	2746.09	2780.43
13	75	Os03g0797900|COMBINER_EST|Os03g0797900|8	TC476647	2077.6	2850.43	3230.63	2347.46	2802.46	2158.21	1701.14	2345.15	1745.7	2005.43	2327.73	2350.36
13	76	Os04g0611400|mRNA|AK069344|CDS+3'UTR	Os04t0611400-01	594.893	816.406	759.059	854.639	1480.8	1067.81	1058.79	1100.5	1563.97	1283.52	1313.67	1157.57
13	77	Os07g0463400|mRNA|AK067630|CDS+3'UTR	Os07t0463400-01	4188.37	5345.51	4858.83	4156.51	5826.17	5453.21	5384.62	6366.54	6927.04	6186.86	5748.18	6590.88
13	78	Os01g0177100|mRNA|AK122062|CDS+3'UTR	Os01t0177100-02	33.5189	44.2542	29.0384	18.7773	43.2196	51.2185	39.5109	63.6642	77.0108	83.7727	60.4527	76.5844
13	79	Os03g0837300|mRNA|AK121140|CDS+3'UTR	Os03t0837300-02	2657.8	3951.36	3641.57	3563.77	4200.51	3731.56	2567.03	2792.58	3385.77	3116.78	3301.46	3359.32
13	80	Os12g0574900|mRNA|AK102088|CDS+3'UTR	Os12t0574900-01	1771.34	2492.74	2354.28	2016.9	2564.39	2470.13	1517.35	1693.18	2464.03	2166.33	2388.61	2541.05
13	81	DarkCorner	DarkCorner	5.25903	6.4055	8.44062	6.971	9.53275	10.6181	7.32247	10.1963	14.0879	7.5046	6.94898	7.95385
13	82	DarkCorner	DarkCorner	5.26134	6.40368	8.45611	7.03864	9.62167	10.682	7.3742	10.2024	14.1447	7.58079	7.01533	8.00626
13	83	DarkCorner	DarkCorner	5.26828	6.4044	8.47928	7.1158	9.72009	10.743	7.42929	10.2078	14.2012	7.65882	7.08921	8.05797
13	84	DarkCorner	DarkCorner	5.28026	6.40871	8.50949	7.2042	9.82216	10.8037	7.48377	10.2116	14.2552	7.73703	7.16585	8.10788
13	85	DarkCorner	DarkCorner	5.29769	6.41576	8.54826	7.30119	9.93427	10.864	7.5426	10.2149	14.3066	7.81477	7.25186	8.1572
14	1	DarkCorner	DarkCorner	6.77398	11.0233	14.6108	8.72378	10.9224	7.59694	7.53551	8.64846	10.7864	4.82328	5.42899	5.33744
14	2	DarkCorner	DarkCorner	6.80679	10.9816	14.5169	8.81528	11.0579	7.58159	7.43011	8.64454	10.7851	4.86782	51.1529	5.36195
14	3	DarkCorner	DarkCorner	6.83991	10.9368	14.4272	8.90616	11.1827	7.56899	7.33537	8.64169	10.7845	4.91218	136.736	5.38447
14	4	DarkCorner	DarkCorner	6.87239	10.8927	14.339	2474.8	11.2992	7.5568	7.24563	8.64038	10.7847	4.9538	106.358	5.40775
14	5	DarkCorner	DarkCorner	6.90526	10.8394	14.2513	9.06714	11.3957	7.54648	7.16061	8.64224	10.7861	4.99244	5.49231	5.42736
14	6	Os04g0689500|mRNA|AK060983|CDS+3'UTR	Os04t0689500-02	11837.6	16737.9	15347.5	11706.3	14481.9	8549.58	8980.45	9396.23	11090.2	6805.54	7977.04	7999.37
14	7	Os05g0397300|mRNA|AK062621|CDS+3'UTR	Os05t0397300-01	503.824	747.582	846.241	882.257	903.413	651.78	592.77	472.439	643.016	552.702	738.493	929.995
14	8	Os03g0636600|mRNA|AK069223|CDS+3'UTR	Os03t0636600-01	1074.42	1642.15	1557.65	1191.91	1463.5	1203.21	1406.78	1375.52	1622.83	1350.67	1372.71	1459.19
14	9	Os02g0138200|mRNA|AK062066|CDS+3'UTR	Os02t0138200-03	1710.97	2763.09	2555.56	1487.43	2023.8	1791.16	1667.51	1726.3	1996.06	1441.1	1782.97	1810.91
14	10	Os03g0187100|COMBINER_EST|AU108624|6	TA58969_4530	4084.74	5336.73	5759.96	4381.27	4671.53	4205.75	4226.4	4678.53	4597.3	3756.9	4136.57	4331.4
14	11	Os03g0101600|mRNA|AK069374|CDS+3'UTR	Os03t0101600-02	10337.8	15342.1	14945	10045.5	12445.7	10410.9	10564.9	10751.4	12040.3	9778.26	10299.2	10922.4
14	12	Os09g0555700|mRNA|AK061264|CDS+3'UTR	Os09t0555700-01	7.1101	10.4176	13.6806	9.4421	11.7937	7.5189	6.69325	8.69015	10.8259	5.20142	5.60092	5.55123
14	13	Os06g0102300|mRNA|AK071958|CDS+3'UTR	Os06t0102300-02	2024.71	2546.98	2564.82	2233	2586.18	1846.28	2248.24	2384.88	2699.51	2045.4	2060.7	2234.52
14	14	Os08g0509600|mRNA|AK107191|CDS+3'UTR	Os08t0509600-01	315.424	510.821	424.342	284.719	336.304	274.381	313.422	387.972	476.729	438.423	413.628	476.834
14	15	Os01g0696900|mRNA|AK060038|CDS+3'UTR	NP8269164	20.264	42.5095	13.4413	9.5134	11.8135	8.47393	6.55166	8.73042	11.1867	7.18716	11.0798	8.77075
14	16	Os05g0372100|mRNA|AK102474|CDS+3'UTR	Os05t0372100-04	4399.43	6421.59	6029.95	4335.08	5896.65	4485.5	4673.43	5010.5	5863.58	4594.71	5047.62	4945.36
14	17	Os06g0354700|mRNA|AK066777|CDS+3'UTR	Os06t0354700-01	896.565	1501.77	1196.05	928.651	1733.6	1033.32	2771.57	3263.98	2758.98	2202.93	2124.51	2131.93
14	18	Os08g0169100|COMBINER_EST|AU174459|7	TA76283_4530	112.47	103.34	41.5135	52.0318	109.766	30.1948	29.1529	48.6252	44.8494	64.5473	73.0605	58.9746
14	19	Os03g0231800|mRNA|AK061945|CDS+3'UTR	Os03t0231800-03	33557.3	45450.6	41916.8	34977.9	42860	28934.5	26946.8	30213.7	33385.1	24436.2	30562.8	32026
14	20	Os02g0289300|mRNA|AK062485|UTR	Os02t0289300-01	409.199	495.61	668.625	594.094	524.442	423.492	248.709	334.287	413.541	315.56	360.193	291.51
14	21	Os05g0148700|mRNA|AK104683|CDS+3'UTR	Os05t0148700-02	37853	50603.3	53145.6	43195	48415.9	34785.8	32881.5	36723.2	43518.9	34782	39631	39528.8
14	22	Os05g0126700|mRNA|AK102104|CDS+3'UTR	Os05t0126700-01	784.362	1035.8	1057.81	844.173	1017.14	771.889	634.329	762.867	981.81	695.394	920.045	872.468
14	23	Os02g0539100|mRNA|AK120285|CDS+3'UTR	Os02t0539100-01	4793.2	6901.6	6543.78	5508.07	7055.8	5008.73	6468.6	7145.76	6857.95	5372.74	6113.41	6011.88
14	24	Os12g0557900|COMBINER_EST|Os12g0557900|8	Os12t0557900-00	114.364	163.054	193.231	122.349	178.68	118.919	78.0894	94.1913	123.14	96.5169	115.182	101.604
14	25	Os03g0657100|mRNA|AK066133|CDS+3'UTR	Os03t0657100-02	459.678	621.246	606.492	497.612	621.362	403.435	355.418	421.127	626.542	398.431	425.535	445.013
14	26	Os04g0125700|mRNA|AK073177|CDS+3'UTR	Os04t0125700-01	7.26089	9.33723	12.513	9.3484	40.6198	7.68709	8.1006	19.3286	34.4838	26.0585	25.05	33.122
14	27	Os02g0229800|COMBINER_EST|Os02g0229800|8	NM_001052897	167.882	235.027	255.641	237.779	245.618	132.095	225.554	234.397	241.868	262.338	226.785	249.345
14	28	Os02g0143100|mRNA|AK063330|CDS+3'UTR	Os02t0143100-01	7651.34	8493.93	8586.21	6775.77	8734.24	7037.51	6020.56	6740.35	7556.21	5821.94	7204.38	6677.58
14	29	Os02g0531600|COMBINER|CI540085|6	Os02t0531600-01	9.22835	18.4049	17.977	9.20513	37.455	7.76084	24.8073	31.4839	23.7382	40.7315	35.6162	40.7702
14	30	Os02g0194700|mRNA|AK071915|CDS+3'UTR	Os02t0194700-01	113.387	226.565	113.92	167.535	246.911	90.572	299.868	284.247	695.508	239.113	266.77	428.721
14	31	Os08g0197700|COMBINER_EST|CI091121|6	Os08t0197700-00	10.5338	20.0739	12.0523	9.09189	10.953	7.81759	6.19763	9.08083	11.2367	5.4604	5.83971	5.8466
14	32	Os01g0149400|mRNA|D29712|5'UTR+CDS	Os01t0149400-00	4972.71	14379	10477.2	8464.8	9768.98	4567.44	3886.89	4861.75	5229.22	4713.84	5201.65	5033.12
14	33	Os04g0627300|COMBINER_EST|AU095514|6	Os04t0627300-00	105.396	142.849	107.07	95.1782	180.9	80.4611	61.5707	99.1266	116.708	109.015	127.777	124.708
14	34	Os08g0117300|mRNA|AK104147|CDS+3'UTR	Os08t0117300-01	3884.05	5401.3	4737.19	4384.43	5017.33	4033.43	3055.42	3712.55	3892.58	3006.31	3970.1	3179.26
14	35	Os07g0228400|mRNA|AK106370|CDS+3'UTR	Os07t0228400-01	523.752	630.659	734.542	862.199	692.759	576.099	233.731	343.299	466.178	434.209	448.638	417.804
14	36	Os08g0306000|COMBINER|CI274096|6	Os03t0221150-01	564.92	630.371	662.963	529.322	600.438	588.695	396.363	451.814	673.963	499.769	619.797	595.72
14	37	Os02g0813500|mRNA|D85751|CDS+3'UTR	Os02t0813500-01	8969.25	11782.1	10879.6	6711.96	12185.1	9994.57	12426.3	12867.1	16121	14008.2	13077.9	13606.7
14	38	Os06g0343600|mRNA|AK102481|CDS+3'UTR	Os06t0343600-01	104.941	128.253	137.122	112.327	145.921	94.3608	84.8239	105.053	116.469	77.0349	114.635	100.455
14	39	Os12g0638100|mRNA|AK103026|CDS+3'UTR	Os12t0638100-01	424.221	548.873	491.24	338.46	312.907	477.039	329.16	590.283	490.943	536.082	449.545	490.243
14	40	Os03g0668400|mRNA|AK119454|CDS+3'UTR	Os03t0668400-01	313.877	406.757	462.076	411.497	412.659	284.896	180.253	230.962	369.721	288.92	333.163	336.187
14	41	Os09g0557900|mRNA|AK108807|CDS+3'UTR	Os09t0557900-01	7.52049	13.4849	11.0643	8.54208	10.1106	8.18485	8.21177	9.36278	11.6434	9.08132	12.9268	11.7268
14	42	Os11g0258900|mRNA|AK102638|CDS+3'UTR	Os11t0258900-01	1254.81	1307.08	1537.55	1617.91	1469.62	1363.51	1008.13	1241.38	1595.61	1243.94	1443.1	1529.35
14	43	Os06g0565300|COMBINER_EST|CI044706|6	CI044706	121.176	161.835	157.206	107.855	125.879	112.694	121.45	160.383	150.669	152.946	177.935	168.539
14	44	Os12g0617400|mRNA|AK107649|CDS+3'UTR	Os12t0617400-01	317.221	250.143	216.236	186.909	222.861	218.013	764.676	695.252	876.462	606.017	610.423	807.082
14	45	Os05g0113300|mRNA|AK106443|CDS+3'UTR	Os05t0113300-01	910.494	1122.79	1168.75	887.076	1074.7	931.767	567.789	724.219	862.407	687.009	779.198	723.161
14	46	Os09g0522000|mRNA|AK062422|CDS+3'UTR	TA53076_4530	299.276	476.293	365.182	315.922	385.266	254.545	272.349	265.646	1096.41	212.018	296.901	270.104
14	47	Os01g0261200|mRNA|AK102808|CDS+3'UTR	Os01t0261200-01	6635.68	7799.44	7557.46	6383.93	8589.21	6746.64	9005.17	10131.8	12507	8040.87	8895.07	9396.42
14	48	Os07g0641700|mRNA|AF009413|CDS+3'UTR	TA38930_4530	11888.9	13477.5	12644.5	11531.8	13097.8	12491.8	7968.59	9981.73	11528.3	9096.07	10920.5	10114.5
14	49	Os10g0128800|COMBINER_EST|Os10g0128800|8	Os10t0128800-00	42.0138	48.8291	50.4352	41.2023	42.8695	46.8584	32.7116	38.2657	45.3949	37.3222	36.6884	40.2701
14	50	Os01g0232300|mRNA|AK120694|CDS+3'UTR	Os01t0232300-01	2785.65	3368.18	3283.15	2443.39	2987.65	2978.72	1712.43	2226.07	2704.13	2098.08	2557.75	2437.95
14	51	Os12g0605800|mRNA|AK061906|CDS+3'UTR	Os12t0605800-03	3522.3	4361.09	4097.51	3623.54	4493.53	3986.59	4561.05	5463.91	6171.59	5568.22	5210.26	6309.6
14	52	Os02g0215100|mRNA|AK110993|CDS+3'UTR	Os02t0215100-01	85.4336	130.028	117.025	89.4489	104.731	99.6142	62.3636	84.9652	110.265	89.9716	110.379	118.726
14	53	Os01g0770800|mRNA|AK109200|CDS+3'UTR	Os01t0770800-01	6.29118	7.32293	9.87951	7.46674	9.2918	8.79533	6.37619	9.70086	12.2907	5.91094	6.05457	11.9173
14	54	Os02g0180900|mRNA|AK064416|CDS+3'UTR	Os02t0180900-01	7.77649	7.26514	9.78584	7.39836	9.2411	8.85551	6.39707	9.72799	12.3533	5.94708	6.06739	6.54619
14	55	Os01g0687300|mRNA|AK064954|CDS+3'UTR	Os01t0687300-02	2815.49	3200.96	2950.3	2354.93	3178.68	2674.89	1334.4	1941.8	2266.1	1674.95	2201.36	2048.13
14	56	Os04g0423700|COMBINER_EST|CI438004|6	Os04t0423700-01	3539.43	4211.11	4215.68	3383.75	3953.54	3809.18	2828.34	3766.83	4020.39	3769.09	4079.12	4299.33
14	57	Os08g0202200|mRNA|AK058765|CDS+3'UTR	Os08t0202200-01	1079.82	1343.76	1238.31	886.072	1223.04	1070.99	656.422	748.353	1088.29	905.511	1103.49	1125.89
14	58	Os01g0308300|COMBINER|CI547969|0	NM_001185366	55.8172	78.2442	66.1767	59.429	54.8506	38.8215	14.5443	19.2597	32.6163	24.5708	34.0571	28.5351
14	59	Os03g0413100|mRNA|AK100182|CDS+3'UTR	Os03t0413100-02	1247.99	1734.52	1468.41	1117.01	1426.22	1217.64	2128.28	716.025	818.859	571.467	731.442	754.995
14	60	Os03g0833500|mRNA|AK119356|CDS+3'UTR	Os03t0833500-01	5.91568	6.95041	9.27421	7.03929	9.02013	9.22484	6.53909	9.8772	12.7333	6.19271	6.16208	6.82217
14	61	Os11g0707900|mRNA|AK105585|CDS+3'UTR	Os11t0707900-01	449.469	489.152	520.97	436.777	561.312	455.603	350.111	496.212	612.466	455.417	419.659	479.799
14	62	Os06g0132600|mRNA|AK074010|CDS+3'UTR	Os06t0132600-02	269.224	369.79	328.92	218.352	290.179	280.411	237.826	274.747	287.849	298.973	339.971	352.255
14	63	Os08g0157600|mRNA|AK121547|CDS+3'UTR	Os08t0157600-03	12980.9	16652.1	14430.9	11441.9	16280.3	13870.5	10290.2	13441.7	14763.5	10769.3	12006.6	12321.3
14	64	Os01g0762000|mRNA|AK120818|5'UTR+CDS	Os01t0762000-01	712.303	904.589	908.947	699.557	973.171	1058.19	1023.4	1201.98	1285.81	1175.37	1062.26	1140.33
14	65	Os01g0833800|mRNA|AK072219|CDS+3'UTR	Os01t0833800-01	5731.51	7331.79	7088.99	5545.92	6274.97	6706.17	4562.98	5606.1	6589.45	5168.95	5603.99	5788.54
14	66	Os07g0628900|mRNA|AK111564|CDS+3'UTR	Os07t0628900-01	6633.72	7699.51	6668.05	6389.49	6347.08	5949.88	2927.44	3525.28	4950.24	4082.12	4846.21	4703.96
14	67	Os02g0615800|mRNA|AK065018|CDS+3'UTR	Os02t0615800-01	19654.3	25682.2	24168	17583.4	27033.2	26931.6	16079.5	17887.8	25679.9	23747.9	23817	20615.9
14	68	Os03g0821400|mRNA|AK069793|CDS+3'UTR	TC453934	22.2272	49.718	39.6218	34.7006	43.8967	21.7403	16.7173	18.9655	26.6006	32.726	31.8175	36.4563
14	69	Os04g0540600|mRNA|AF464932|CDS+3'UTR	Os04t0540600-01	740.811	1296.31	1023.16	843.013	1044.19	1070.85	662.685	1016.06	1214.03	946.428	911.219	1004.7
14	70	Os06g0236300|mRNA|AK119955|CDS+3'UTR	Os06t0236300-01	584.787	767.449	658.407	620.94	921.166	714.465	1092.18	1142.28	1339.81	1103.31	956.58	1118.16
14	71	Os01g0808100|mRNA|AY620415|CDS+3'UTR	Os01t0808100-01	749.929	941.173	1008.37	744.872	896.698	973.378	523.03	659.702	828.332	772.22	824.196	811.929
14	72	Os05g0229000|COMBINER_EST|Os05g0229000|8	NM_001061508	110.846	131.341	177.562	190.96	124.593	178.097	91.5657	114.933	124.09	114.877	104.324	79.5228
14	73	Os03g0703100|mRNA|AK105850|CDS+3'UTR	Os03t0703100-02	1629.92	2234	1862.9	1495.1	1958.03	2397.89	1793.77	2701.72	2965.71	2664.1	2084.82	2662.08
14	74	Os04g0675800|COMBINER_EST|Os04g0675800|8	TC413716	8.52073	10.4413	8.49708	10.0685	12.6938	12.8365	7.01071	10.1351	13.6675	15.0313	9.03192	12.5983
14	75	Os11g0435500|mRNA|AK069963|CDS+3'UTR	Os11t0435500-01	42.5871	49.6185	47.6617	50.9519	67.9491	62.3283	36.9778	67.0417	50.8044	51.5176	54.3138	57.9581
14	76	Os04g0434700|mRNA|AK062857|UTR	Os04t0434700-01	680.621	932.673	774.928	647.67	777.453	916.088	612.77	968.265	939.204	995.736	925.8	1079.83
14	77	Os02g0778500|mRNA|AK107205|CDS+3'UTR	Os02t0778500-01	362.623	506.902	453.235	353.224	615.873	538.168	351.823	502.617	662.296	580.448	532.44	618.464
14	78	Os06g0523400|mRNA|AK121890|CDS+3'UTR	Os06t0523400-01	1693.41	2281.02	2085.51	1697.14	2476.7	2366.91	1549.79	1724.43	2270.78	1793.5	2104.14	2098.57
14	79	Os03g0308100|mRNA|AK105977|CDS+3'UTR	Os03t0308100-02	8541.86	11582.9	10831.3	8513.76	12241.6	13211.2	8093.97	9368.79	11767.7	10358.9	11079.5	11795.1
14	80	osa-miR393|Os01|3'seq	CA765497	10.1428	25.9077	15.8711	23.7464	28.4298	18.2201	7.55966	11.6114	27.4302	17.4205	16.2229	21.2571
14	81	DarkCorner	DarkCorner	5.26579	6.41594	8.45408	7.00053	9.57557	10.6215	7.33858	10.2037	14.0986	7.52079	6.97268	7.96556
14	82	DarkCorner	DarkCorner	5.27071	6.41535	8.47503	7.07174	9.66946	10.6838	7.39011	10.2098	14.1554	7.59833	7.04352	8.01863
14	83	DarkCorner	DarkCorner	5.28057	6.41918	8.50123	7.15414	9.77035	10.7455	7.44655	10.2151	14.2095	7.67557	7.11359	8.06856
14	84	DarkCorner	DarkCorner	5.29615	6.42443	8.53722	7.24664	9.87833	10.8048	7.50435	10.2194	14.2644	7.7553	7.19405	8.11731
14	85	DarkCorner	DarkCorner	5.31693	6.43322	8.57958	7.35232	9.99638	10.8642	7.56337	10.2225	14.3157	7.8333	7.27849	8.16519
15	1	DarkCorner	DarkCorner	6.75666	11.0236	14.6293	8.67006	10.8519	7.6119	7.58182	8.66765	10.7919	4.80192	5.4225	5.33212
15	2	DarkCorner	DarkCorner	6.78901	10.9848	14.5328	8.76452	10.9964	7.59564	7.47663	8.662	10.7891	4.84928	5.43804	5.35752
15	3	DarkCorner	DarkCorner	6.82142	10.9447	14.437	8.85497	11.1252	7.58118	7.37747	8.65785	10.7878	4.89511	64.835	5.38161
15	4	DarkCorner	DarkCorner	6.85407	10.8972	14.3488	8.9406	11.2454	7.56837	7.28232	8.65519	10.7873	4.93742	77.3298	5.40467
15	5	DarkCorner	DarkCorner	6.88624	10.8479	14.2625	9.01977	11.3521	7.55676	7.19449	8.65475	10.7875	4.97788	5.48475	5.42628
15	6	Os09g0414900|mRNA|AK059073|CDS+3'UTR	Os09t0414900-01	398.683	747.69	767.539	3734.55	987.869	584.738	129.283	246.019	233.917	197.097	232.041	231.924
15	7	Os05g0581900|mRNA|AK109090|CDS+3'UTR	Os05t0581900-01	299.779	458.043	514.945	318.462	350.992	279.936	323.208	264.521	358.655	291.173	368.899	338.497
15	8	Os08g0562100|mRNA|AK102598|CDS+3'UTR	Os08t0562100-02	24744.8	39411.3	35399.3	23097	31918.5	23808.7	19900.7	20359.1	24293.4	16992	20864.7	17642.8
15	9	POsControl0031|random	random	7.00989	10.6258	13.9266	9.27861	11.6619	7.52668	6.89168	8.66927	10.7996	5.11295	5.5464	5.50275
15	10	Os03g0413100|mRNA|AK063316|CDS+3'UTR	Os03t0413100-01	985.301	1153.82	1295.43	1188.25	894.298	677.304	523.926	558.524	527.21	402.894	489.477	471.653
15	11	osa-miR167h|Os12|5'seq	Os12t0604000-01	254.022	294.488	368.882	259.958	298.673	245.459	148.341	170.326	218.956	193.009	185.873	169.619
15	12	Os04g0638900|COMBINER_EST|Os04g0638900|8	TC479913	18.075	40.0331	35.224	36.0419	32.2953	15.0558	15.8467	11.2414	10.8203	11.8376	10.2099	12.0269
15	13	Os12g0118800|mRNA|AK063302|CDS+3'UTR	Os12t0118800-01	27.0988	42.1765	43.5295	47.7931	53.6008	26.7352	22.682	14.293	42.8509	43.9216	29.3559	37.9225
15	14	Os04g0463800|mRNA|AK100348|CDS+3'UTR	Os04t0463800-01	85.3349	95.504	111.041	94.1231	72.6748	67.3019	66.3292	71.4644	87.2404	74.1823	79.7169	82.8553
15	15	Os01g0895100|mRNA|AK099166|CDS+3'UTR	CT847771	31051.2	39393.3	37471.8	31001	35652.4	25684	22422.5	23725.9	27815	20632	24980.3	23977.5
15	16	Os02g0168800|mRNA|AK060914|CDS+3'UTR	Os02t0168800-01	13583.2	20182.5	19114.8	10293.2	19602.6	15364.4	11119.3	13933.2	14945.2	9881.57	12868.6	12070.4
15	17	Os11g0682500|mRNA|AK120734|CDS+3'UTR	AK120734	7.19894	10.0767	13.2842	9.51197	11.7919	7.54081	6.48447	8.76274	10.8783	5.28938	5.66341	5.62416
15	18	Os02g0580500|mRNA|AK108467|CDS+3'UTR	Os02t0580500-01	663.468	962.428	836.711	770.068	971.497	717.36	1104.54	1068.82	1084.82	1354.18	1059.71	1108.38
15	19	Os03g0118700|COMBINER|CI277624|6	CI095654	7.68546	9.92456	13.1203	9.51221	11.7395	7.5595	6.415	8.79745	10.91	8.87184	7.68869	8.26453
15	20	Os03g0370900|mRNA|AK101513|CDS+3'UTR	Os03t0370900-01	1609.63	2363.52	2382.53	1815.83	2102.52	1765.5	1356.87	1282.43	1667.33	1451.21	1625.89	1532.36
15	21	Os10g0563700|mRNA|AK072751|CDS+3'UTR	Os10t0563700-01	11056.8	17755.8	14689.7	10113.7	12363.4	11742.1	9152.48	12720.5	12112.9	10379.1	11863.6	11130.9
15	22	Os11g0600700|mRNA|AK061258|CDS+3'UTR	Os11t0600700-02	1619.73	2359.4	2255.45	1982.09	2547.57	1749.28	1918.6	2234.7	2360.01	1871.15	2011.89	2016.71
15	23	Os01g0758200|mRNA|AK071083|CDS+3'UTR	Os01t0758200-01	459.106	778.323	747.402	650.263	844.504	538.77	1105.07	994.213	887.215	1383.31	794.004	955.047
15	24	Os11g0307600|mRNA|AK121926|CDS+3'UTR	Os11t0307600-01	2247.08	2883.76	2810.07	2308.26	2522.5	2272.73	2377.28	2641.31	2783.85	2347.49	2570.71	2811.76
15	25	ETG05_36762	ETG05_36762	8.032	12.4212	12.6115	9.38668	26.0395	7.65162	7.55798	8.92207	11.0366	19.0286	18.6679	14.9306
15	26	Os01g0919500|mRNA|AK067058|CDS+3'UTR	Os01t0919500-02	4049.54	5140.16	4817.51	3854.69	5048.1	3817.78	5600.17	5696.67	5823.07	4346.28	4722.23	4913.77
15	27	Os06g0234200|mRNA|AF380335|CDS+3'UTR	Os06t0234200-03	2744.44	4804.51	6103.97	2557.56	4580.18	3069.83	1662.27	1922.67	2782.55	2376.87	2800.84	1968.98
15	28	Os01g0805000|COMBINER_EST|CI027916|0	CT843838	26882.2	30004.4	30503.1	27713.7	34171.6	26727.7	19523	26213.3	26083.1	18583.9	22616.2	22186.9
15	29	Os04g0221000|mRNA|AK102514|CDS+3'UTR	Os04t0221000-01	455.593	556.495	635.706	474.916	510.625	433.485	315.548	417.818	497.807	420.972	451.102	432.245
15	30	Os01g0721900|mRNA|AK059581|CDS+3'UTR	Os01t0721900-02	28498.2	37224.7	37160.4	30193.9	33356.8	28662.3	19168.8	22922.9	24402.5	21251.9	25776	24345.1
15	31	Os01g0973200|COMBINER_EST|CI276041|6	CI276041	134.225	238.397	199.64	123.147	155.829	172.766	138.244	168.928	203.201	141.594	147.44	161.27
15	32	Os10g0555700|mRNA|AK061068|CDS+3'UTR	Os10t0555700-02	480.769	686.814	554.543	411.975	945.869	505.27	584.533	708.707	671.393	665.465	591.589	651.139
15	33	Os05g0188600|mRNA|AK111527|CDS+3'UTR	Os05t0188600-01	2418.14	3296.49	3337.74	2535.08	3106.96	2706.13	2019.48	2487.27	3018.07	2370.04	2760.74	2688.24
15	34	Os05g0147200|mRNA|AK064493|CDS+3'UTR	Os05t0147200-01	3522.96	4562.93	4532.03	3521.14	4124.87	3413.63	2325.64	2704.82	3550.66	2711.49	3429.05	3121.4
15	35	Os01g0657100|mRNA|AK062362|CDS+3'UTR	Os01t0657100-01	7.10816	8.63117	11.6827	8.84596	10.6531	7.92239	6.178	9.17877	11.3536	5.49665	5.86724	5.92054
15	36	Os02g0126800|mRNA|AK071820|CDS+3'UTR	Os02t0126800-01	6714.76	8522.28	8235.55	6950.59	8448.95	6712.64	7865.78	8700.99	9257.85	7064.05	8507.12	8512.23
15	37	Os11g0162300|COMBINER_EST|Os11g0162300|8	TC408548	9.46509	8.47235	11.4864	8.7047	10.4832	7.99394	6.17918	9.23471	11.4329	5.52273	5.88533	5.96605
15	38	Os01g0120800|mRNA|AK072604|CDS+3'UTR	Os01t0120800-06	24676.7	27894.5	29354.1	24651.5	26834.2	23779.6	17835.7	22477.5	25460.6	18999.7	24525.2	23492.9
15	39	osa-miR156d|Os02|5'seq	Os02t0180800-01	272.655	229.448	454.151	457.451	290.713	289.398	178.155	226.248	286.462	253.178	217.965	156.455
15	40	Os01g0611000|mRNA|AK060682|CDS+3'UTR	Os01t0611000-02	9656.63	10224	9781.78	8505.42	14133.5	10507.2	10833.4	13260.4	19233.8	11995.4	12428.1	15418.6
15	41	Os03g0243900|mRNA|AK100431|CDS+3'UTR	Os03t0243900-01	11013.7	13681.6	15202.2	13357.9	16357.1	12824.6	7602.52	9546.3	11843.6	8152.58	10460.4	10981.9
15	42	Os05g0594500|mRNA|AK067256|CDS+3'UTR	Os05t0594500-01	2768.19	2501.76	3234.69	2586.56	2972.58	3157.74	1354.24	2092.22	2583.99	1999.18	2384.61	2263.99
15	43	Os08g0543200|COMBINER_EST|Os08g0543200|8	Os08t0543301-00	7470.94	8039.45	8689.53	7760.41	8856.75	7591.54	6473.81	8010.15	9573.92	7433.47	8598.2	9199.96
15	44	Os06g0568600|mRNA|AY660664|5'UTR+CDS	Os06t0568600-01	55.2777	81.9767	66.9147	63.9516	91.2958	41.6601	33.6739	104.618	52.9908	71.8795	84.9558	71.2074
15	45	Os08g0477100|mRNA|AK108679|CDS+3'UTR	Os08t0477100-01	6.72497	7.87262	10.6882	8.0899	9.8331	8.33308	6.2341	9.46329	11.802	5.66346	5.95656	6.18692
15	46	Os01g0780300|COMBINER_EST|Os01g0780300|8	TC432435	67.6959	91.0118	65.3505	73.934	85.1767	48.8654	34.3831	46.3787	53.4275	46.2704	62.0104	54.2129
15	47	Os01g0225100|mRNA|AK100398|CDS+3'UTR	Os01t0225100-01	6679.99	8499.47	8595.85	6042.7	8223.85	7285.34	5600.93	7078.49	8870.87	6545.36	7554.83	7735.72
15	48	Os07g0682300|COMBINER_EST|CB647338|7	CI273838	109.827	120.786	154.669	139.933	136.661	125.465	97.175	133.893	149.544	134.696	141.73	143.204
15	49	Os01g0541700|COMBINER|CI419613|x	NM_001185471	330.972	852	651.741	461.6	506.985	300.367	326.116	376.005	571.442	408.271	447.239	542.309
15	50	Os03g0752500|mRNA|AK063100|UTR	Os03t0752500-01	34.5463	32.4634	33.5022	24.4207	43.5853	34.134	12.5434	23.9074	35.2464	19.2721	20.5449	32.2894
15	51	Os01g0897300|mRNA|AK106167|CDS+3'UTR	Os01t0897300-01	2220.8	2773.51	2602.12	2374.59	3001.55	2280.8	1278.14	1801.64	2227.95	1365.26	1631.76	1662.12
15	52	Os05g0120000|COMBINER_EST|Os05g0120000|8	Os05t0120000-00	25.3941	40.3693	40.1248	34.8292	26.3805	31.6018	15.1835	19.2223	23.1956	25.5337	30.1131	31.9975
15	53	Os03g0726800|mRNA|AK101683|CDS+3'UTR	Os03t0726800-01	752.608	974.292	958.716	755.672	903.456	805.8	546.362	745.828	1012.93	765.406	843.227	889.334
15	54	POsControl0047|art	art	6.47024	11.2739	9.81873	10.7811	9.26449	8.80676	6.37733	9.71262	12.3043	5.91786	6.05253	22.6254
15	55	Os05g0510100|COMBINER_EST|AU029398|6	Os05t0510100-01	3813.45	4930.71	3998.92	3293.41	5722.88	4200.91	7643.6	8858.05	7444.47	5516.92	7182.85	7738.76
15	56	Os01g0934400|mRNA|AK058904|CDS+3'UTR	Os01t0934400-01	2659.87	3124.87	3053.73	2574.72	4683.88	3015.08	17032.9	17822	12912.5	8737.79	8420.1	9163.18
15	57	Os12g0615400|mRNA|AK072988|CDS+3'UTR	Os12t0615400-01	45489.1	50464.3	49942.2	40906.8	48988.9	46230.9	30746.3	39803.5	43468.7	31599.8	38044.9	37053.8
15	58	Os03g0278900|mRNA|AK066019|CDS+3'UTR	Os03t0278900-02	17699	18331.3	17364.4	15107.1	17524.9	18871.9	11944.1	14195.7	17462.4	12838.6	15237.3	14999.5
15	59	Os01g0869500|mRNA|AK070435|CDS+3'UTR	Os01t0869500-01	2209.85	2932.59	2787.08	1718.11	2518.79	2631.13	1613.15	2295.53	2778.94	2309.26	2345.3	2270.4
15	60	Os06g0685700|mRNA|AB071299|CDS	Os06t0685700-01	2526.64	2507.84	2520.9	2922.57	2904.13	2245.74	4053.53	3213.5	3541.01	2953.42	2940.83	3040.04
15	61	Os09g0105400|COMBINER|CI330756|6	CI330756	113.999	195.005	185.501	162.803	187.408	152.012	114.864	159.74	202.875	189.163	182.63	204.695
15	62	Os04g0404400|mRNA|AK112111|CDS+3'UTR	Os04t0404400-01	9.21566	17.3377	9.14951	9.16748	36.6318	9.30199	60.4898	54.4494	72.9287	80.1222	75.1878	81.7935
15	63	Os03g0271900|mRNA|AK103225|CDS+3'UTR	Os03t0271900-01	272.882	377.922	327.524	277.188	429.942	283.762	217.332	281.119	352.936	238.261	266.296	278.175
15	64	Os02g0670900|mRNA|AK061649|CDS+3'UTR	Os02t0670900-05	21240.7	28789.5	25678.4	20395.4	32083.2	27372.2	39480.1	39778	40753.2	32326.3	30723.1	37676.4
15	65	Os02g0739900|COMBINER_EST|CI036243|6	TA59832_4530	2597.81	3223.65	3146.61	2852.34	3648.7	3085.11	1959.87	2857.5	3576.86	2713.7	2653.35	3006.08
15	66	osa-miR397b|Os02|5'seq	Os02t0160800-01	5.67	9.15253	8.87821	6.8025	8.94673	9.56513	6.68947	9.99433	13.0807	10.4259	6.27501	7.09627
15	67	Os08g0520400|mRNA|AK102428|CDS+3'UTR	Os08t0520400-02	1468.15	1657.24	1497.12	1314.34	1657.89	1302.77	1135.41	1400.4	1569.55	1208.84	1325.81	1412.6
15	68	Os09g0322600|mRNA|AK070013|CDS+3'UTR	Os09t0322600-02	69.1434	77.3133	71.8089	77.7388	72.632	86.9343	52.0629	61.8571	72.0343	73.4936	75.0744	83.8435
15	69	Os03g0225100|mRNA|AK070170|CDS+3'UTR	Os03t0225100-02	4667.51	6393.02	5830.33	4677.45	5634.07	6042.76	4308.92	5213.78	6606.94	4960.23	5002.61	6110.48
15	70	Os01g0839100|mRNA|AK108227|CDS+3'UTR	Os01t0839100-01	43.0776	161.656	101.803	69.2977	291.025	42.5113	254.741	295.149	302.301	259.781	222.114	217.168
15	71	Os05g0182000|COMBINER_EST|CI466251|6	Os05t0182000-01	569.33	772.873	684.859	621.898	830.696	808.78	693.912	735.65	875.29	755.996	785.117	852.088
15	72	Os01g0889800|mRNA|AK104708|CDS+3'UTR	Os01t0889800-01	3948.94	4563.76	4803.8	4567.74	5829.33	5270.35	2691.02	4110.42	4527.02	3148.65	3710.54	3969.18
15	73	Os05g0513400|mRNA|AK121638|CDS+3'UTR	Os05t0513400-01	154.865	157.546	239.123	259.79	219.825	261.433	203.304	231.477	249.523	253.502	207.817	186.484
15	74	Os01g0145200|COMBINER|CI541843|x	Os01t0145200-01	355.795	522.657	439.705	378.361	486.282	483.769	354.364	349.67	549.718	450.591	488.764	526.798
15	75	Os04g0353200|mRNA|AK120373|CDS+3'UTR	Os04t0353200-01	5299.32	6035.74	5898.46	4560.04	6237.69	7048.61	5080.01	6142.42	8092.52	6433.02	6568.53	7441.13
15	76	Os06g0493100|mRNA|AK063797|CDS+3'UTR	Os06t0493100-01	38604.7	53427.7	49224.8	49141.3	49420.4	51869	36129.9	32475.4	45578.3	39635.3	47256.1	46530
15	77	Os07g0495000|mRNA|AK060721|CDS+3'UTR	Os07t0495000-01	10363.2	14007.5	13862.2	10188.4	14398.2	15046	8256.8	8800.64	12122.3	10319.5	11482.6	12030.4
15	78	Os11g0448400|mRNA|AB095094|CDS+3'UTR	Os11t0448400-01	4464.47	5917.35	6017.92	5833.88	6832.17	6047.44	3262.84	4223.63	5189.63	4502.34	4908.99	5250.19
15	79	POsControl0020|genome	genome	9.90508	8.94995	8.43836	6.85384	9.37922	11.0296	7.20311	10.1869	13.9336	7.31167	6.79856	7.81776
15	80	Os04g0382300|mRNA|AK104588|CDS+3'UTR	Os04t0382300-03	3124.92	4074.88	4252.39	4119.33	5650.12	6051.62	8747.99	8556.87	13374.8	13749.3	10437.4	14708.2
15	81	Os07g0644900|COMBINER_EST|Os07g0644900|8	NM_001066985	7.33257	6.42634	8.45171	6.96288	9.53549	10.5664	7.3026	10.2037	14.0534	7.46246	6.92518	7.92703
15	82	DarkCorner	DarkCorner	5.27407	6.42589	8.46883	7.03139	9.62426	10.6291	7.35608	11.9652	14.1065	7.5385	6.99055	7.9776
15	83	DarkCorner	DarkCorner	5.28206	6.42827	8.49345	7.10771	9.71945	10.6878	7.40947	10.2172	14.1647	7.61696	7.06785	8.0289
15	84	DarkCorner	DarkCorner	5.29472	6.43336	8.52475	7.19669	9.82224	10.7479	7.46497	10.2227	14.2192	7.69323	7.14136	8.07737
15	85	DarkCorner	DarkCorner	5.313	6.44034	8.56686	7.29376	9.93578	10.8082	7.52349	10.2269	14.2721	7.77075	7.22194	8.12632
16	1	DarkCorner	DarkCorner	6.77146	10.9866	14.5464	8.71365	10.9317	7.61013	7.5178	8.67913	10.794	4.831	5.43187	5.35501
16	2	DarkCorner	DarkCorner	6.80393	10.9452	14.4553	8.80356	11.0676	7.59489	7.41517	8.67423	10.7916	4.87765	35.4952	5.38073
16	3	DarkCorner	DarkCorner	6.83615	10.9013	14.3621	8.89104	11.194	7.58054	7.32207	8.67045	10.7901	4.92091	53.0305	5.4027
16	4	DarkCorner	DarkCorner	6.86795	10.8541	14.273	8.97284	11.3032	7.56762	7.22855	8.66878	10.7896	4.96218	35.416	5.42482
16	5	Os03g0742800|mRNA|AK069015|CDS+3'UTR	Os03t0742800-01	1163.33	1662.43	1576.49	1018.33	1288.33	1084.04	1223.81	1199.11	1313.38	996.001	1163.03	1060.59
16	6	Os03g0563400|COMBINER_EST|CI418557|6	NM_001057029	6.93089	10.7513	14.101	10.9872	11.4913	7.54738	7.06391	8.66956	10.7914	5.0369	5.50774	5.46518
16	7	Os02g0661500|mRNA|AK068317|CDS+3'UTR	Os02t0661500-03	227.902	286.099	421.61	342.202	245.296	219.994	144.678	156.107	199.654	154.342	162.226	122.393
16	8	Os02g0106800|mRNA|AK060675|CDS+3'UTR	Os02t0106800-01	6954.47	10483.4	10341.3	7860.66	9682.2	7198.51	7811.22	7551.5	9063.49	6654.99	7321.02	7177.69
16	9	Os07g0204900|mRNA|AK065213|CDS+3'UTR	Os07t0204900-01	8224.43	12923.1	12162.7	8652.82	11196.4	7865.56	6886.45	7222.8	8265.38	5891.88	7278.71	6655.19
16	10	Os01g0776800|mRNA|AK101996|CDS+3'UTR	Os01t0776800-01	511.358	941.985	882.744	501.614	842.011	654.414	612.985	691.843	858.282	632.783	582.551	428.951
16	11	Os03g0325400|mRNA|AK064647|UTR	Os03t0325400-01	472.354	836.633	749.952	566.313	662.102	455.787	448.339	456.926	620.244	469.51	598.962	604.909
16	12	Os03g0372900|mRNA|AK100417|CDS+3'UTR	Os03t0372900-01	7.09961	10.3814	13.6099	9.41202	11.7908	7.52274	6.6783	8.71028	10.8231	5.20527	5.59718	5.56654
16	13	Os01g0374400|COMBINER_EST|Os01g0374400|8	TC481252	7.12277	10.3128	13.53	9.43959	11.8056	7.52406	6.62822	8.72148	10.8323	5.22677	5.61164	5.58132
16	14	Os04g0593400|COMBINER_EST|CI422315|0	TA31087_4530	1738.38	2663.27	2202.19	1566.49	1823.1	1616.27	1063.17	875.64	1195.55	996.347	1193.77	902.577
16	15	Os11g0126900|mRNA|AK069257|CDS+3'UTR	Os11t0126900-01	5746.45	8207.53	7665.28	6743.8	12218.1	7270.54	35550.9	35117.8	30006.7	31942.6	26364.1	29901.1
16	16	Os08g0526200|mRNA|AK071263|CDS+3'UTR	Os08t0526200-01	61.0449	64.0623	66.8363	55.276	98.9981	67.8517	78.4467	81.7947	110.655	101.169	113.281	105.912
16	17	Os01g0850400|mRNA|AJ575220|5'UTR+CDS	Os01t0850400-01	253.808	325.509	321.225	276.312	267.73	226.568	171.346	215.783	220.439	186.376	211.978	187.138
16	18	Os05g0487300|mRNA|AK064162|CDS+3'UTR	Os05t0487300-02	1158.1	1570.85	1367.31	1279.38	1676.66	1129.55	2083.98	2127.53	2133.38	1581.89	1854.49	2110.62
16	19	Os03g0624600|mRNA|AK062675|CDS+3'UTR	Os03t0624600-01	528.326	782.183	660.178	518.454	780.881	454.005	460.564	504.798	651.443	469.113	493.028	555.205
16	20	Os01g0897800|mRNA|AY288943|CDS+3'UTR	Os01t0897800-04	15991.6	20626.1	19544	14838.7	19191.5	15873	17321.4	19321.1	21417.9	16433.1	17787.5	17823.2
16	21	Os02g0202000|COMBINER_EST|CI420687|0	NM_001052761	1469.48	1780.3	1947.23	1460.64	1858.04	1696.17	1353.9	1825.74	1798.51	1717.45	1247.04	1387.56
16	22	Os02g0761100|mRNA|AK070404|CDS+3'UTR	Os02t0761100-01	782.81	1187.42	1070.43	855.76	927.926	836.884	800.344	920.998	1087.22	882.406	923.095	1018.47
16	23	Os05g0304100|mRNA|AK101238|CDS+3'UTR	Os05t0304100-01	247.196	356.847	333.205	227.369	377.062	241.864	251.202	284.817	341.495	300.164	335.562	314.577
16	24	Os09g0324200|mRNA|AK109621|CDS+3'UTR	Os09t0324200-01	7.25267	9.47089	12.6227	9.38173	11.4631	7.63803	6.26868	8.91524	11.0175	5.38317	5.75428	5.73529
16	25	Os01g0597600|COMBINER_EST|AU056136|7	Os01t0597600-01	285.807	118.731	306.463	126.754	248.493	96.4888	392.308	224.213	2098.56	239.802	136.334	222.971
16	26	Os02g0702600|mRNA|AK102549|CDS+3'UTR	Os02t0702600-01	1157.92	1597.4	1551.19	1452.59	1333.94	1246.03	1021.43	1515.12	1471.09	1471.84	1183.45	1411.65
16	27	RC7	RC7	7.2379	9.22671	12.3566	9.26268	11.2569	7.70083	6.22023	8.98522	11.095	5.41281	5.78742	5.78179
16	28	Os01g0899200|mRNA|AK108736|CDS+3'UTR	Os01t0899200-01	435.63	547.77	679.322	393.21	591.03	478.138	127.095	151.469	172.806	145.169	222.697	195.606
16	29	Os01g0549400|mRNA|AK122104|CDS+3'UTR	Os01t0549400-01	7394.11	10402.1	10642.9	7470.61	9131.93	8555.5	8201.98	7851.91	9378.97	7921.73	9401.45	9181.51
16	30	Os07g0506700|mRNA|AK073959|CDS+3'UTR	Os07t0506700-01	3601.02	4773.46	4637.22	3772.31	4364.24	3793.58	2544.22	2922.07	3568.32	2906.51	3628.88	3191.53
16	31	Os09g0444700|mRNA|AK120833|CDS+3'UTR	Os09t0444700-01	2634.61	3443.74	3436.89	2714.63	3191.09	2724.02	2420.92	2653.23	3134.99	2825.28	2875.75	2906.61
16	32	Os08g0434100|mRNA|AB052844|5'UTR+CDS	Os08t0434100-01	1610.48	1937.58	1912.61	2719.68	3769.12	1504.96	14829.7	17083.5	17647.3	12936.6	11636.7	14950.2
16	33	Os03g0146800|mRNA|AK121746|UTR	Os03t0146800-02	283.269	287.707	337.755	270.22	457.521	322.469	224.921	515.929	358.796	317.87	330.937	331.724
16	34	Os07g0512000|mRNA|AK108133|CDS+3'UTR	Os07t0512000-01	7.11423	16.5313	11.7033	8.8585	10.6904	7.89718	6.17027	9.16654	11.3223	5.48573	5.90094	5.91092
16	35	Os10g0510000|mRNA|AK070531|CDS+3'UTR	Os10t0510000-01	4703.22	6526.79	5573.06	4233.73	5354.04	4650.89	5352.74	5513.05	6572.05	4626.27	5259.93	4898.1
16	36	Os07g0112600|mRNA|AK109561|CDS+3'UTR	AK109561	8.34165	18.1188	11.5083	9.8135	11.1397	7.965	6.17003	9.22162	11.4	5.66122	6.09015	5.95495
16	37	Os11g0469000|COMBINER_EST|AU029311|7	AU029311	5198.81	9157.73	6942.1	5985.59	8972.17	4278.34	5058.9	5959.95	5823.68	5976.4	7436.73	6707.17
16	38	Os02g0771600|mRNA|AK066805|CDS+3'UTR	Os02t0771600-01	14551.4	14672.3	18480.4	14303.9	20001.5	15997	19886.9	20433.6	24173.9	20552.4	20291	20477.3
16	39	Os01g0962700|mRNA|AK119199|CDS+3'UTR	Os01t0962700-01	34183.4	41683.6	41414	35452.4	44637	37004.1	34089.2	35824.9	42642	32765.9	37905.8	40461.1
16	40	(+)E1A_r60_a135	E1A_r60_a135	6.91463	8.19418	11.1125	8.42136	10.1843	8.12061	6.18547	9.33422	11.5709	5.56965	5.90935	6.05425
16	41	Os01g0905200|mRNA|AK067779|CDS+3'UTR	Os01t0905200-02	262.298	225.421	284.785	226.179	285.437	237.275	148.125	151.963	592.179	150.15	163.964	180.198
16	42	Os02g0775200|mRNA|AK069984|CDS+3'UTR	Os02t0775200-01	3928.98	5060.85	5158.41	3769.14	4540.41	4081.26	3091.74	3535.24	4503.81	3615.47	4180.04	4063.17
16	43	Os12g0209300|COMBINER_EST|Os12g0209300|8	NM_001072926	11.7774	7.97281	10.8147	8.1892	9.94439	8.24989	6.2094	9.41932	11.7107	6.56485	5.93572	6.13903
16	44	Os03g0131100|mRNA|AK100046|CDS+3'UTR	Os03t0131100-01	5248.14	6349.4	7089.93	5487.21	7021.95	5862.78	5834.5	6494.29	8142.95	6364.13	6643.55	6861.62
16	45	Os06g0267500|mRNA|AK060434|CDS+3'UTR	Os06t0267500-01	1815.06	1842.96	1987.72	1634.66	2344.67	1693.39	2720.52	3015.12	3520.08	2440.49	2613	2908.75
16	46	Os05g0158700|mRNA|AK101414|CDS+3'UTR	Os05t0158700-01	653.175	800.276	780.995	638.941	784.049	622.493	460.457	626.62	745.777	617.304	670.954	711.904
16	47	Os04g0173300|mRNA|AK069921|CDS+3'UTR	Os04t0173300-03	712.439	661.174	803.096	760.764	727.485	692.024	442.403	618.619	796.673	599.347	667.607	616.832
16	48	Os02g0140500|mRNA|AK067920|CDS+3'UTR	Os02t0140500-01	747.619	886.322	984.776	1008.9	1309.69	886.725	953.221	1228.16	1654.09	1367.85	1383.92	1757.27
16	49	Os09g0425900|mRNA|AY224518|CDS	Os09t0425900-01	3715.37	3861.82	4730.57	5149.31	5240.37	4243.08	4877.46	6753.42	8518.51	5514.95	6418.07	6774.14
16	50	Os01g0695300|mRNA|AK099451|CDS+3'UTR	Os01t0695300-01	10324.6	14529.5	13061.9	10889.4	13381.8	10222.2	5438.76	7165.88	9801.19	6137.47	9322.96	8096.66
16	51	osa-miR169i|Os08|5'seq	CF316749	130.035	205.23	208.046	171.937	198.895	191.081	166.538	180.053	249.539	249.345	187.013	207.235
16	52	Os11g0537900|COMBINER|CI105468|6	Os11t0537900-01	13.7689	11.266	9.94113	7.50758	9.33998	8.70673	6.33934	9.67095	12.1991	5.85603	6.02528	6.45296
16	53	Os12g0164800|COMBINER_EST|CI156047|6	NM_001072769	2174.43	2787.27	2759.72	2329.8	2594.69	2402.7	1457.71	2000.14	2449.58	1764.53	2078.52	2113.31
16	54	Os07g0120900|mRNA|AK073714|CDS+3'UTR	Os07t0120900-01	200.412	298.525	240.651	210.615	274.4	192.092	129.013	204.169	247	253.66	250.575	302.256
16	55	Os11g0578700|mRNA|AK102056|CDS+3'UTR	Os11t0578700-01	6.17739	7.20566	9.66862	7.30568	9.19216	8.87982	6.40039	9.74987	12.3793	5.96095	6.06358	6.578
16	56	Os03g0333300|mRNA|AK063858|5'UTR+CDS	Os03t0333300-03	1676.06	1990.9	2589.03	2776.36	2114.89	2056.47	1346.42	1792.85	1913.26	1813.97	1772.39	1686.15
16	57	Os08g0527300|mRNA|AK121686|CDS+3'UTR	Os08t0527300-01	80.3951	87.2752	85.7069	77.6765	81.8521	71.6868	48.8944	71.956	84.6115	67.5473	77.3632	76.0418
16	58	Os11g0602300|mRNA|AB118011|5'UTR+CDS	Os11t0602300-01	500.039	511.808	568.486	504.001	489.123	508.219	432.539	599.753	656.19	556.561	476.15	549.845
16	59	Os03g0380600|COMBINER_EST|Os03g0380600|8	NM_001186518	16.5799	20.8667	12.8433	16.2	22.4826	10.9509	1360.84	9.84936	12.6325	7.55853	9.22467	9.74324
16	60	Os03g0704400|mRNA|AK101297|CDS+3'UTR	Os03t0704400-01	157.138	277.094	226.611	165.679	188.285	185.442	140.208	211.121	218.339	180.601	186.412	177.704
16	61	Os04g0166300|mRNA|AK064066|UTR	Os04t0166300-01	3192.52	4745.78	4933.41	4723.48	4572.9	4142.04	2027.73	2612.6	4497.44	3611.28	3921.82	4002.83
16	62	Os12g0471100|mRNA|AK069404|CDS+3'UTR	Os12t0471100-01	20.3276	13.1154	14.7433	8.61454	16.4686	17.2384	52.958	35.4105	147.847	25.7235	33.2716	28.082
16	63	Os03g0569900|mRNA|AK119985|CDS+3'UTR	Os03t0569900-02	5.76373	6.82182	9.03305	6.8811	8.96277	9.37793	6.60411	9.94046	12.893	6.31135	6.20456	6.95891
16	64	Os06g0622700|mRNA|AK107021|CDS+3'UTR	Os06t0622700-01	4704.16	6399.2	6285.23	4958.03	5691.35	5340.23	4811.69	5155.27	6504.27	5238.89	5659.82	6045.34
16	65	Os05g0263200|COMBINER_EST|Os05g0263200|8	TC401087	5.67137	6.74486	8.90228	6.80922	8.94747	9.5088	6.66372	11.234	13.0243	6.41573	6.25193	7.06095
16	66	Os07g0191200|mRNA|D31843|CDS+3'UTR	Os07t0191200-01	3265.22	3961.57	3245.01	3091.25	4502.39	4078.42	4011.74	4704.49	6032.12	4618.57	4976.75	6328.13
16	67	Os02g0108500|mRNA|AK063089|CDS+3'UTR	TC436814	93.7501	104.091	98.615	124.211	118.343	100.379	85.2463	98.4934	118.638	108.814	98.5226	110.33
16	68	Os01g0551000|mRNA|AK071219|CDS+3'UTR	Os01t0551000-01	5242.99	5723.58	5033.25	4043.3	6275.15	5684.79	4371.27	5117.66	6342.68	3520.3	4464.24	4036.12
16	69	Os06g0204400|mRNA|AK100462|CDS+3'UTR	Os06t0204400-01	3512.89	4615.72	4017.7	3212.7	5185.6	4737.91	5047.24	5552.99	7705.78	6789.59	5740.5	6893.54
16	70	Os11g0264300|mRNA|AK068456|CDS+3'UTR	Os11t0264300-03	79.5807	79.6058	138.745	125.136	101.059	195.009	114.674	130.766	134.393	131.873	89.4075	66.9066
16	71	Os05g0417300|mRNA|AK073207|CDS+3'UTR	Os05t0417300-02	711.174	999.315	971.071	795.935	1144.71	979.688	1115.81	1160.68	1453.88	1252	1211.58	1378.91
16	72	Os04g0630000|mRNA|AK060199|CDS+3'UTR	Os04t0630000-01	3002.62	3763.16	3373.55	2666.99	3574.88	4102.06	2415.42	2807.62	3553.52	3115.94	3315.31	3541.47
16	73	Os06g0726200|mRNA|AK104020|CDS+3'UTR	Os06t0726200-01	1297.85	2463.63	2061.13	2051.55	2720.32	1792.63	2109.46	2994.98	3016.39	2818.63	2121.36	2487.84
16	74	Os09g0514400|mRNA|AK098845|CDS+3'UTR	Os09t0514400-02	9106.99	11682.9	11303.6	9006.52	11745.7	12794.5	10367.2	11064.4	12950.7	12043.9	11746.2	12711.1
16	75	Os03g0226300|mRNA|AK111731|CDS+3'UTR	Os03t0226300-01	5.33237	6.48306	8.47552	6.73203	9.16849	10.1798	7.03377	10.1495	13.6929	7.03916	6.60263	7.61105
16	76	Os12g0598900|COMBINER|CI222854|6	Os01t0142950-01	23.0011	35.36	26.0616	35.6902	43.3718	44.7764	33.2048	40.4335	34.8297	57.6182	41.3394	56.3939
16	77	Os10g0420200|mRNA|AK110922|CDS+3'UTR	Os10t0420200-01	181.558	254.547	181.891	194.324	247.475	253.269	147.719	181.172	233.461	226.194	196.625	269.723
16	78	Os04g0517700|COMBINER_EST|Os04g0517700|8	Os04t0517700-01	5.28753	6.44854	8.44254	6.8263	9.34343	10.3765	7.16975	10.1839	13.8814	7.25299	6.75801	7.77708
16	79	Os04g0446600|mRNA|AK106628|CDS+3'UTR	Os04t0446600-01	5.2801	6.44203	8.44339	6.87297	9.41557	10.4437	7.21807	10.1937	13.9445	7.33009	6.81702	7.83064
16	80	Os07g0510200|mRNA|AK069383|CDS+3'UTR	Os07t0510200-03	15.3216	18.3512	8.45097	12.5994	17.1154	16.8869	8.97533	10.2028	22.6329	15.0525	17.7812	11.0827
16	81	Os02g0625500|mRNA|AK059188|CDS+3'UTR	Os02t0625500-01	43223.5	57009.6	50776	50546.8	68812.4	61142.8	46879	48747.4	64329.9	49890.2	55931.1	54750.9
16	82	DarkCorner	DarkCorner	5.28352	6.43852	8.48674	7.06264	9.67116	10.6308	7.37244	10.2176	14.12	7.55517	7.01426	7.98827
16	83	DarkCorner	DarkCorner	5.29452	6.4417	8.51683	7.14878	9.77086	10.6926	7.42774	10.2241	14.1745	7.63166	7.08852	8.03902
16	84	DarkCorner	DarkCorner	5.31055	6.4488	8.55359	7.24047	9.8789	10.75	7.48439	10.2295	14.2305	7.71019	7.16988	8.08863
16	85	DarkCorner	DarkCorner	5.33193	6.45897	8.59898	7.34448	9.99243	10.8081	7.54513	10.2342	14.2809	7.78792	7.25288	8.13463
17	1	DarkCorner	DarkCorner	6.75456	10.9852	14.5665	8.66013	10.8646	7.62552	7.56696	8.6975	10.7992	4.81073	5.42525	5.35165
17	2	DarkCorner	DarkCorner	6.78634	10.9471	14.4691	8.754	11.007	7.60884	7.45953	8.69088	10.7958	4.85856	5.44007	5.37668
17	3	DarkCorner	DarkCorner	6.81799	10.9039	14.3727	8.84174	11.1352	7.59299	7.36223	8.68588	10.7934	4.90407	14.751	5.40013
17	4	DarkCorner	DarkCorner	6.84965	10.8572	14.2844	8.92384	11.2515	7.57918	7.26557	8.6828	10.7919	4.9458	18.3459	5.42327
17	5	Os10g0495100|mRNA|AK059574|5'UTR+CDS	Os10t0495100-02	603.737	942.131	881.414	644.345	739.063	549.451	661.385	603.555	707.25	520.774	617.01	565.932
17	6	Os08g0491100|mRNA|AK060215|CDS+3'UTR	Os08t0491100-01	3048.43	5074.17	4699.92	3999.09	3543.17	2995.61	3019.45	3096.69	3706.6	2569.24	3014.35	2981.22
17	7	Os04g0185100|mRNA|AK119406|CDS+3'UTR	Os04t0185100-01	642.052	1222.3	953.9	530.041	746.282	634.529	818.398	808.412	913.469	581.34	734.87	668.337
17	8	Os08g0277900|mRNA|AK072643|CDS+3'UTR	Os08t0277900-01	12689	17960.8	17624.7	13168.9	16092.7	12016	16686	15541.2	16953.8	12344.4	14317.2	14709.7
17	9	Os03g0100900|mRNA|AK061783|CDS+3'UTR	Os03t0100900-02	2183.58	3543.72	3553.13	2026.24	2873.48	2267.93	2702.74	2672.96	2994.82	2347.73	2648.17	2821.64
17	10	Os10g0422200|mRNA|AK103743|CDS+3'UTR	Os10t0422200-01	206.845	407.342	322.25	182.084	252.428	251.149	305.935	438.527	429.572	369.074	314.298	398.118
17	11	Os02g0642200|mRNA|AK105194|CDS+3'UTR	Os02t0642200-01	202.153	341.175	270.821	200.909	267.935	194.347	230.594	247.381	302.589	231.613	268.539	280.161
17	12	Os05g0405000|mRNA|AJ004966|CDS+3'UTR	Os05t0405000-01	31755.9	47540.6	44917.8	34204.7	46464.3	33706.7	36247.8	37366	39215.4	29835.5	31089.3	33074.8
17	13	Os04g0686300|mRNA|AK070132|CDS+3'UTR	Os04t0686300-01	3154.87	4840.56	4526.64	3376.86	4214.78	3288.68	3576.95	3652.21	4204.3	3238.94	3739.24	3672.46
17	14	osa-miR167b|Os03|Mature	osa-miR167b	7.12818	10.2586	13.4526	9.43574	11.8069	7.52639	6.59627	8.7366	10.8351	5.2382	5.6165	5.59537
17	15	Os01g0778500|COMBINER|CI411050|0	Os01t0778500-01	406.179	550.805	511.288	454.3	688.807	396.1	307.724	381.113	523.235	293.995	469.063	480.996
17	16	Os06g0709500|COMBINER|CI436641|6	AK241879	82.8945	108.177	98.0202	48.496	89.2599	109.198	79.4934	98.2314	131.61	103.102	110.546	95.7449
17	17	POsControl0043|art	art	7.18511	10.0413	13.2121	9.47529	11.7846	7.54041	6.46988	8.77797	10.8709	5.29043	5.65749	5.63659
17	18	Os04g0218600|mRNA|AK103472|5'UTR+CDS	Os04t0218600-02	26.5247	22.5609	67.4297	42.9206	24.5773	63.3151	17.523	26.4042	18.2303	23.2804	5.67066	5.64991
17	19	Os04g0578800|mRNA|AK072395|CDS+3'UTR	Os04t0578800-01	52.0896	57.4216	36.1918	17.2079	43.1708	12.9138	6.39993	17.0188	20.203	32.7272	36.7253	33.3978
17	20	Os10g0356600|COMBINER|CI321280|1	Os08t0101250-00	1193.44	1365.2	1602.9	2024.06	1518.08	1132.3	744.225	942.247	1227.82	1228.16	1151.23	1105.69
17	21	osa-miR167g|Os03|Mature	osa-miR167g	14.3061	9.73434	12.8841	9.45079	11.6508	7.58006	6.34121	8.84781	10.936	5.34405	5.70862	5.69039
17	22	Os10g0518300|mRNA|AK099732|CDS+3'UTR	Os10t0518300-01	11239.8	10525.3	8074.11	6616.02	11166.6	5344.94	5734.12	6558.79	6664.45	7004.56	8620.41	7615.37
17	23	Os02g0261400|COMBINER_EST|Os02g0261400|8	Os02t0261400-00	19.6089	9.5763	12.7157	9.40705	12.3755	7.60906	6.29208	8.88777	10.9766	5.44547	5.73261	6.75585
17	24	Os06g0145300|COMBINER_EST|Os06g0145300|8	NM_001063323	7.24465	10.0175	12.6294	9.37839	11.4895	7.62574	6.27071	8.90832	10.9978	5.37639	5.74407	5.73279
17	25	Os11g0641300|COMBINER_EST|Os11g0641300|8	Os11t0641300-00	220.463	248.573	264.853	300.388	311.234	180.638	170.412	212.216	243.445	204.486	223.264	225.023
17	26	Os12g0618400|mRNA|AK107860|UTR	Os12t0618400-02	402.329	557.974	538.08	556.286	463.868	448.524	307.782	352.573	416.897	415.339	420.019	394.182
17	27	Os09g0442800|mRNA|AK071116|CDS+3'UTR	Os09t0442800-02	1697.9	2570.6	2333.79	1633.61	2668.12	1942.39	1669.72	2056.21	2778.73	1944.12	1978.53	2044.31
17	28	Os02g0816500|mRNA|AK120302|CDS+3'UTR	Os02t0816500-01	6750.99	9633.35	9059.67	7520.29	8465.72	6847.04	5895.38	6586.31	7415.8	5610.82	7006.65	6613.27
17	29	Os05g0506800|COMBINER|CI434600|0	Os05t0506800-01	13.1541	9.09091	12.1862	9.16934	18.1759	7.73123	6.19526	10.6516	11.1295	12.0989	10.5097	13.8749
17	30	Os07g0458800|mRNA|AK111873|CDS+3'UTR	Os07t0458800-01	1200.75	1789.96	1715.43	1285.33	1807.49	1394.38	1356.93	1522.77	2013.58	1491.76	1708.63	1745.42
17	31	RC4	RC4	7.18326	8.92973	12.0025	9.05946	10.9763	7.78341	6.17791	9.07563	11.1913	5.44378	5.81769	5.84448
17	32	Os02g0810900|mRNA|AK070982|CDS+3'UTR	Os02t0810900-02	1268.1	1611.75	1531.43	1277.46	1879.26	1138.21	1554.65	1975.43	2236.34	1737.67	1816.83	1754.93
17	33	Os01g0276800|mRNA|AK102926|CDS+3'UTR	Os01t0276800-01	16367	21530.3	22205.5	17448.4	21198.8	17745.5	15125.4	17822.9	18426.7	15429.5	20017.5	19708.8
17	34	Os05g0572900|mRNA|AK103180|CDS+3'UTR	Os05t0572900-01	75.3096	83.3893	94.1967	58.9348	62.7195	57.9305	32.8265	58.3749	43.5436	53.0299	66.4873	47.6449
17	35	osa-miR164d|Os02|3'seq	osa-miR164d	40.191	186.976	158.817	95.8124	128.234	26.4554	33.8631	46.5803	59.2964	58.4845	79.1712	69.117
17	36	Os02g0673500|mRNA|AK073183|CDS+3'UTR	Os02t0673500-01	9681.98	10358.9	10600.1	7398.36	9415.72	6818.27	5919.74	8291.89	8922.87	5353.51	8665.05	6421.93
17	37	Os01g0348800|mRNA|AK062553|CDS+3'UTR	Os01t0348800-01	7.03285	37.9959	12.9848	15.0222	51.0876	7.97538	25.2074	17.0825	43.0363	43.5961	40.6366	45.0157
17	38	Os02g0201500|COMBINER_EST|CI453125|1	NM_001052760	561.895	647.645	654.443	497.351	698.462	495.985	559.413	710.418	754.622	673.206	751.218	735.656
17	39	Os02g0822600|mRNA|AK104610|CDS+3'UTR	Os02t0822600-01	22710.3	26368.9	28072.6	23296.3	30404.2	25607.9	16509.7	24323.8	25591	17339.2	20844.6	20369.7
17	40	Os08g0470000|COMBINER|CI478654|x	COMBINER	26.0658	37.6408	35.3534	31.45	27.5444	23.6207	18.3988	18.4421	26.8962	31.145	37.0803	29.2978
17	41	(+)E1A_r60_a22	E1A_r60_a22	29.0983	40.9053	37.6617	36.4864	27.4066	16.4293	24.516	19.0261	12.2259	16.1505	30.4608	21.4318
17	42	Os10g0351500|mRNA|AK102659|CDS+3'UTR	Os10t0351500-01	7.32468	8.87247	10.9381	8.28834	10.0577	8.17297	6.18834	9.37586	11.6261	12.8378	8.08498	6.09407
17	43	Os10g0407100|mRNA|AK066741|CDS+3'UTR	Os10t0407100-02	1158.03	1564.94	1450.97	1195.75	1175.6	1139.03	778.942	1065.73	930.278	972.179	1172.27	1096.2
17	44	Os11g0670800|COMBINER|CI337534|6	TA60638_4530	460.605	572.187	575.38	457.726	554.231	433.894	332.284	406.13	462.907	387.727	490.542	474.014
17	45	osa-miR531|Os11|Mature	osa-miR531	176.787	226.661	260.348	242.347	234.193	184.024	187.523	218.217	229.897	207.055	212.171	228.709
17	46	Os03g0311000|mRNA|AK064126|CDS+3'UTR	Os03t0311000-01	1082.01	1091.1	1126.42	1030.74	1132.68	897.593	565.243	664.564	731.921	597.47	686.269	687.84
17	47	Os12g0538700|mRNA|AK063610|CDS+3'UTR	Os12t0538700-01	497.424	601.2	579.805	1125.6	1357.63	1290.37	1872.89	1825.54	2035.76	1767.43	2025.96	2355.62
17	48	(-)3xSLv1	NegativeControl	6.56728	7.65693	10.3474	7.82398	9.61241	8.45262	6.25604	9.54497	11.9291	5.71788	5.96949	6.28138
17	49	Os01g0723200|mRNA|AK063794|CDS+3'UTR	TA33363_4530	25321.8	30800	28641.1	20114.4	26259.4	27214	18941.7	23294.7	26931.4	20022.4	23764.9	23093.7
17	50	Os03g0836000|mRNA|AK063598|CDS+3'UTR	Os03t0836000-01	17030.1	20710.6	18941.2	13828	17316.7	17792.2	15800.9	18879	21102.2	15836.9	18423.2	18486.8
17	51	Os09g0410400|mRNA|AK072004|CDS+3'UTR	Os09t0410400-01	1088.14	1075.82	1648.05	1422.31	1213.13	1191.24	614.17	832.31	1052.69	842.757	882.069	776.675
17	52	Os01g0884200|mRNA|AK064579|UTR	Os01t0884200-01	59.3143	79.8189	75.0373	68.2762	74.9201	46.2489	97.4337	107.486	89.473	103.745	75.8289	99.4459
17	53	Os07g0147500|mRNA|AK062172|CDS+3'UTR	Os07t0147500-01	78832.7	96540.3	103784	70315.8	93385	107002	72087	78776.4	118860	91595	102843	125180
17	54	(+)E1A_r60_a104	E1A_r60_a104	6.25397	7.2877	9.78755	7.39097	9.26077	8.7745	6.36033	9.70739	12.2707	5.89607	6.03501	6.50916
17	55	Os04g0312300|COMBINER|CI276250|6	CI276250	32.6929	32.3364	11.4823	19.301	14.7988	16.7306	8.75418	14.4245	25.7079	18.1535	15.2409	18.7194
17	56	Os04g0548300|mRNA|AK063594|CDS+3'UTR	Os04t0548300-02	3985.43	4666.15	4712.32	3534.1	4179.51	4408.77	2233.37	3125.73	3798.08	3173.91	3683.47	3739.51
17	57	Os02g0823300|mRNA|AK099915|CDS+3'UTR	Os02t0823300-01	4842	5166.5	5352.59	4898.6	6012.74	5560.32	5704.21	6795.85	6767.94	6643.65	6020.65	6285.75
17	58	Os03g0724600|mRNA|AK063718|CDS+3'UTR	Os03t0724600-01	59.4088	69.9932	56.2211	47.1476	58.738	52.8803	43.9943	52.6458	52.1867	57.3713	64.3017	56.6748
17	59	Os04g0413000|COMBINER_EST|Os04g0413000|8	Os04t0413000-00	247.415	249.473	285.664	274.285	245.857	255.715	147.394	206.864	230.358	189.994	209.371	206.051
17	60	Os05g0150500|COMBINER_EST|Os05g0150500|8	TC406910	393.836	572.012	571.26	507.246	533.903	610.136	660.539	815.878	851.5	824.158	767.605	883.906
17	61	Os06g0320300|mRNA|AK071655|CDS+3'UTR	Os06t0320300-01	3579.98	4429.72	4250.88	3454.64	4506.59	4202.37	2997.43	3650.71	4397.12	3489.76	3831.75	3879.97
17	62	Os03g0621700|mRNA|AK109821|CDS+3'UTR	Os03t0621700-01	5.83584	6.88653	9.13022	6.93503	8.98494	9.26015	6.55217	9.90461	12.7749	6.22293	6.16298	6.87414
17	63	Os05g0569900|mRNA|AK069416|5'UTR+CDS	Os05t0569900-02	131.491	149.124	139.074	133.191	146.525	160.905	114.84	125.499	162.869	143.285	134.578	144.59
17	64	Os05g0559400|mRNA|AK061439|CDS+3'UTR	Os05t0559400-01	10708	14315.6	12632.6	10541	14211	14365.6	17360.8	19042.9	19694	16020	16255.8	18293.5
17	65	Os04g0513900|mRNA|AK058333|CDS+3'UTR	Os04t0513900-01	696.057	890.389	830.173	636.535	1142.49	830.645	877.23	1092.17	1420.87	939.446	1081.82	1095.83
17	66	Os01g0808400|mRNA|AK112112|CDS+3'UTR	Os01t0808400-01	5.64858	6.72936	8.86495	6.78472	8.9461	9.52006	6.67108	9.99043	13.0411	6.43007	6.2553	7.07737
17	67	Os12g0128600|mRNA|AK120379|CDS+3'UTR	Os12t0128600-01	1825.46	2122.94	1941.33	1840.6	2086.27	1823.67	1680.13	1887.25	2126.4	1747.33	1921.52	2051.82
17	68	Os01g0290100|mRNA|AK069735|CDS+3'UTR	Os01t0290100-01	6429.38	8151.86	7408.17	6126.32	7596.75	7522.99	5595.55	6648.36	7767.26	6354.94	6451.97	7319.9
17	69	(+)E1A_r60_a104	E1A_r60_a104	5.5268	6.63343	8.70123	6.71571	8.96588	9.71899	6.77099	10.048	13.2424	6.59974	6.34065	7.23947
17	70	Os03g0775300|mRNA|AK100507|CDS+3'UTR	Os03t0775300-01	1291.15	1717.15	1463.56	1190.92	1574.07	1693.12	965.168	1110.64	1429.42	1290.85	1422.57	1487.67
17	71	Os02g0316900|mRNA|AK070114|CDS+3'UTR	Os02t0316900-02	33.9948	35.4042	53.4478	47.3332	41.2171	60.305	31.654	36.7349	36.3296	37.6153	26.0366	20.7128
17	72	Os07g0493400|COMBINER_EST|Os07g0493400|8	Os07t0493400-01	1410.84	1650.32	1667.34	1730.58	2111.4	1789.02	1703.9	1962.42	2271.55	1801.42	1836.07	1936.02
17	73	Os09g0249700|mRNA|AJ243828|CDS+3'UTR	Os09t0249700-01	18086.8	22794.7	20678.1	17040.5	22121.3	22712	21119	23676.4	27749.3	23046.7	23045.7	26562.9
17	74	Os02g0640200|mRNA|AK069773|CDS+3'UTR	Os02t0640200-02	1163.1	1776	1629.62	1440.91	2037.99	1614.61	1745.95	1883.1	2682.32	2030.82	1921.96	2237.27
17	75	Os08g0465800|mRNA|AB056060|CDS+3'UTR	Os08t0465800-02	13380.3	16289.1	14742.5	14659.8	20477.5	15274.3	20571.4	22198.2	27981.5	22834	24082.5	27568.7
17	76	Os03g0624800|mRNA|AK100295|CDS+3'UTR	Os03t0624800-01	1716.19	2136.71	2068.32	1814.55	2202.27	2039.54	1442.1	1715.03	2164	1952.79	1960.2	2138.48
17	77	Os02g0105400|mRNA|AK103257|CDS+3'UTR	Os02t0105400-01	1325.88	1782.01	1664.83	1423.48	2177.72	2276.65	1856.17	2117.25	2504.85	2054.28	2019.45	2082.05
17	78	Os06g0730600|mRNA|AK070316|CDS+3'UTR	Os06t0730600-01	1364.48	1871.88	1692.02	1632.2	1945.03	1972.57	1247.74	1556.66	1901.83	1737.72	1570.7	1647.21
17	79	Os05g0466000|mRNA|AK064529|UTR	Os05t0466000-01	127.409	169.298	152.553	158.571	236.567	200.934	143.72	160.049	221.719	198.227	193.638	206.545
17	80	Os01g0728100|mRNA|AK070946|CDS+3'UTR	Os01t0728100-01	1575.2	2005.49	1921.43	1666.37	2071.86	1938.64	895.708	1065.51	1301.93	1127.28	979.635	1050.09
17	81	Os03g0812300|mRNA|AK108409|UTR	Os03t0812300-01	73.229	31.0791	24.1823	30.6917	39.5428	27.1997	25.6002	26.1641	51.3819	51.4277	39.8794	39.9482
17	82	DarkCorner	DarkCorner	5.28628	6.44749	8.48115	7.02378	9.62445	10.5732	7.3369	10.2176	14.0719	7.49585	6.96627	7.94884
17	83	DarkCorner	DarkCorner	5.29486	6.45053	8.50727	7.10156	9.7185	10.6336	7.38952	10.2249	14.1295	7.57304	7.03938	7.9994
17	84	DarkCorner	DarkCorner	5.30868	6.45675	8.54126	7.18974	9.82469	10.6928	7.44524	10.231	14.1854	7.65012	7.115	8.04826
17	85	DarkCorner	DarkCorner	5.32843	6.46578	8.58334	7.29035	9.93481	10.7517	7.50455	10.2368	14.2381	7.7269	7.1984	8.09605
18	1	DarkCorner	DarkCorner	6.76821	10.9478	14.4816	8.70315	10.942	7.62319	7.50046	8.70889	10.8006	4.84013	5.43431	5.37353
18	2	DarkCorner	DarkCorner	6.80023	10.9077	14.3861	8.79107	11.0741	7.60695	7.39811	8.70211	10.7972	4.88588	6.54094	5.39782
18	3	DarkCorner	DarkCorner	6.83112	10.8627	14.2938	8.87659	11.1976	7.59176	7.3033	8.6978	10.7948	4.92941	30.0245	5.42074
18	4	Os12g0152800|mRNA|AK071572|CDS+3'UTR	Os12t0152800-03	460.216	705.18	758.032	433.436	603.311	487.162	410.974	491.305	600.567	405.708	496.935	456.569
18	5	Os01g0886200|mRNA|AY551913|CDS+3'UTR	Os01t0886200-01	6.89343	10.7655	14.116	1123.98	11.4057	7.56598	7.12728	8.69343	10.7926	5.00767	5.49231	5.46292
18	6	Os08g0564300|mRNA|AK121506|CDS+3'UTR	Os08t0564300-04	395.452	615.473	676.023	411.996	569.625	461.394	636.315	703.443	1008.9	726.026	705.034	797.818
18	7	Os07g0636900|mRNA|AK102097|CDS+3'UTR	Os07t0636900-01	31.1106	37.733	55.6104	30.6602	47.2704	26.8526	37.0225	33.784	49.2636	53.3828	64.7705	61.6743
18	8	Os08g0236700|COMBINER_EST|CI442539|6	CI442539	77.0416	113.464	100.968	77.6536	117.885	66.7431	74.0261	79.1207	91.7142	80.869	90.1087	88.4797
18	9	Os03g0764300|mRNA|AK068541|CDS+3'UTR	Os03t0764300-01	3508.62	5824.64	5468.08	3622.11	4881.85	3775.88	5071.82	5058.17	6308.13	4373.62	4744.77	4871.78
18	10	Os07g0599600|mRNA|AK070771|CDS+3'UTR	Os07t0599600-01	2322.22	3168.35	3094.11	2264.85	3038.66	1968.11	2503	2452.02	2979.35	2014.68	2324.26	2432.69
18	11	Os05g0112000|mRNA|AF272860|CDS	Os05t0112000-04	307.46	337.609	630.626	670.757	365.711	383.905	433.173	483.59	468.078	512.897	378.607	401.066
18	12	Os08g0502700|mRNA|AK065126|CDS+3'UTR	Os08t0502700-01	67624.6	79021.5	88457.1	55721.2	78400.2	64271.9	48943.2	51084.4	65895.4	45196.9	58937.2	52462
18	13	Os04g0183500|COMBINER_EST|CI276824|6	Os04t0183500-01	1501.4	2414.2	2333.17	1707.69	2116.93	1741.69	1211.57	1465.01	1721.32	1205.92	1496.26	1439.85
18	14	Os01g0717000|mRNA|AK062152|CDS+3'UTR	Os01t0717000-03	9650.33	13188.6	12260.8	8736.76	13998.3	8329.22	25539.2	23128.4	24445.2	17573.5	16364.3	19853.1
18	15	osa-miR169o|Os11|Mature	osa-miR169o	7.15198	10.1338	13.2961	9.44498	11.801	7.53195	6.52153	8.76395	10.8483	5.26659	5.63435	5.62308
18	16	Os01g0616800|mRNA|AK111368|CDS+3'UTR	Os01t0616800-01	332.567	487.947	547.454	369.769	453.277	353.844	254.662	264.572	314.169	268.338	356.763	315.389
18	17	Os03g0431100|mRNA|AK058643|CDS+3'UTR	Os03t0431100-01	15886.1	25439.8	24825.5	20004.9	25960.3	18075.3	11259.6	12618.3	16862.9	11183.4	13949.6	11820.3
18	18	Os10g0189200|COMBINER|CI330756|6	CI330756	186.949	158.17	115.473	96.4266	186.197	78.5297	74.9742	120.787	136.849	177.482	181.145	180.893
18	19	Os04g0303300|COMBINER|CI427075|x	TA69868_4530	79.941	91.8427	79.8829	65.0576	111.4	65.8229	78.6468	71.3767	82.1323	67.396	84.768	64.9009
18	20	(+)E1A_r60_a107	E1A_r60_a107	14.0269	10.0818	12.8891	9.4379	11.668	7.57214	6.34676	8.84385	10.9208	5.33733	5.69842	5.68918
18	21	Os08g0485400|mRNA|AK100705|CDS+3'UTR	Os08t0485400-01	947.284	1454.89	1390.95	1664.58	1838.73	1092.15	6757.5	5786.85	4727.21	4334.85	3381.51	3642.97
18	22	Os03g0241900|mRNA|AK111568|CDS+3'UTR	Os03t0241900-03	5391.01	7207.99	6513.72	4508.11	7777.02	5408.26	11836.4	13083.5	16239	9651.59	10610.8	14474.1
18	23	Os04g0553800|mRNA|AK068076|CDS+3'UTR	Os04t0553800-01	6119.8	7645.11	7694.98	6449.48	7362.96	6313.69	5679.85	5876.79	7070.07	5362.14	6343.97	5947.73
18	24	Os09g0473500|COMBINER_EST|AU101866|7	AU101866	48.3181	61.1446	69.5963	45.2643	88.9553	55.2179	57.0625	62.9017	70.9388	63.5301	73.1005	72.1146
18	25	Os08g0104900|mRNA|AK063987|CDS+3'UTR	Os08t0104900-02	2967.6	4285.64	3474.23	2777.79	4829.06	3105.92	4383.67	4830.24	5321.53	3715.9	3766.46	3772.87
18	26	Os11g0582700|mRNA|AK103872|CDS+3'UTR	Os11t0582700-01	307.828	459.819	430.533	375.141	532.846	300.889	335.603	352.086	563.202	462.576	517.558	549.021
18	27	Os10g0396600|COMBINER|CI543163|6	AK240711	200.461	197.234	211.993	197.6	217.575	139.28	181.54	185.468	201.269	187.074	205.512	207.78
18	28	Os02g0541700|mRNA|AK062186|CDS+3'UTR	Os02t0541700-01	12853.8	14942.8	16175.5	14689.9	16504	12300.8	11130.3	12186.7	14380.2	10106.9	12635.7	11757.5
18	29	Os02g0521700|mRNA|AK063046|CDS+3'UTR	Os02t0521700-01	2698.58	3555.33	3552.99	2992.4	3541.32	2878.4	2625.05	2825.56	3469.8	2541.49	3290.65	3112.91
18	30	(+)E1A_r60_1	E1A_r60_1	7.18356	12.6411	12.0159	9.06703	34.2061	7.76388	6.1731	10.0963	11.1643	16.6321	25.0751	19.5111
18	31	Os08g0135900|mRNA|AK069187|CDS+3'UTR	Os08t0135900-03	1385.55	1918.37	1687.91	1348.33	1906.36	1279.46	1319.88	1777.18	1425.71	1083.11	1383.66	1245.1
18	32	Os07g0609000|mRNA|AK104294|CDS+3'UTR	Os07t0609000-01	9687.03	13138.3	13110.7	9417.02	11641.4	10484.5	6877.4	7811.65	9303.9	7591.7	9426	9230.91
18	33	Os05g0489600|mRNA|AK120035|CDS+3'UTR	Os05t0489600-03	162322	202100	202716	165761	183552	163153	153942	174478	183689	140773	167764	174807
18	34	Os11g0431300|COMBINER_EST|Os11g0431300|8	TC441716	9.54091	18.2816	11.642	9.65724	13.872	7.88011	6.1544	9.16801	11.3016	9.26026	13.1609	9.1545
18	35	Os06g0699300|COMBINER_EST|CI119313|6	COMBINER_EST	1339.18	1725.32	1735.52	1529.53	2197.26	1548.14	2843.03	3960.4	4619.89	3968.29	3823.09	4010.49
18	36	Os04g0382300|mRNA|AK071912|CDS+3'UTR	Os04t0382300-02	3258.95	4066.34	4736.73	4732.94	5065.8	4187.82	6501.01	7343.37	10400.8	9038.95	8478.53	10656.7
18	37	Os12g0194700|mRNA|AK121912|CDS+3'UTR	Os12t0194700-01	3191.37	4142.35	3954.25	3342.57	3835.99	3298.47	2456.85	2965.51	3346.74	2722.77	2966.21	2911.55
18	38	Os04g0380200|mRNA|AK104271|CDS+3'UTR	Os04t0380200-02	55.0486	51.978	35.7809	32.5336	74.3631	55.4693	65.9307	78.442	124.116	69.6084	89.6246	96.7218
18	39	Os03g0702100|mRNA|AK063307|CDS+3'UTR	Os03t0702100-01	7.12543	48.5994	26.172	20.5101	30.7085	8.21125	8.86705	9.5422	40.2185	15.9223	20.8919	19.8699
18	40	Os05g0407200|mRNA|AK111298|UTR	Os05t0407200-02	15.1568	28.2507	35.3656	24.981	31.1872	16.2075	14.4877	16.8603	17.8813	25.9088	21.6362	18.9303
18	41	Os09g0347500|mRNA|AK062048|CDS+3'UTR	Os09t0347500-01	18402.4	19606.6	20712.2	17113	20072.3	17676.4	15767.4	19966.8	21325.1	15737.3	18971.9	18865.5
18	42	Os07g0191900|mRNA|AK107253|CDS+3'UTR	Os07t0191900-01	27.9207	26.1032	25.3964	37.0627	34.8995	16.3898	9.97868	19.5224	19.0944	24.5848	25.4895	28.504
18	43	Os02g0684500|COMBINER_EST|CI032284|0	TA34809_4530	7151.65	11297.2	8893.69	6057.4	6514.24	8566.46	6823.32	10471.8	10199.6	8566.59	9249.83	9587.79
18	44	Os02g0261600|COMBINER_EST|Os02g0261600|8	NP938925	6.88974	7.88835	10.6688	8.07496	9.85836	8.27053	6.20269	9.44477	11.7309	5.62902	5.92915	6.16526
18	45	Os03g0862200|COMBINER_EST|CI086701|6	Os03t0862200-01	1278.99	1617.57	1613.74	1185.94	1544.84	1496.46	970.513	1390.49	1645.15	1229.73	1355.25	1397.44
18	46	Os04g0527400|mRNA|AK064991|CDS+3'UTR	Os04t0527400-03	12795.4	14519	11789.5	12124.3	21293.8	11977.5	58538.9	68960.9	68678.7	52439.3	47706.9	63492.5
18	47	Os06g0203200|mRNA|AK106056|CDS+3'UTR	Os06t0203200-01	794.887	881.325	1093.07	1031.14	1159.08	913.788	485.521	657.921	844.728	724.517	800.019	925.922
18	48	Os01g0743300|mRNA|AK069026|CDS+3'UTR	Os01t0743300-01	947.817	1035.29	1124.37	765.084	1004.34	1022.65	755.995	936.537	1126.03	853.262	1035.9	1045.18
18	49	Os05g0304400|mRNA|AK073143|CDS+3'UTR	Os05t0304400-01	138.96	163.382	142.447	113.901	182.578	146.3	148.725	174.524	188.206	163.536	167.229	166.946
18	50	Os08g0305000|mRNA|AK102896|CDS+3'UTR	Os08t0305000-02	2055.1	2626.7	2394.9	2039.94	2416	2159.1	1226.78	1692.05	2242.59	1618.16	2003.29	1844.85
18	51	Os01g0372400|mRNA|AK108314|CDS+3'UTR	Os01t0372400-01	50.7845	59.0348	57.1656	48.7223	81.6689	44.0986	68.2624	106.585	121.716	188.797	92.0228	85.0223
18	52	Os05g0560900|mRNA|AK063973|CDS+3'UTR	Os05t0560900-01	88.7861	133.507	148.362	109.649	103.774	126.867	31.1708	39.4921	75.0079	65.8177	58.3679	63.5077
18	53	Os01g0924000|mRNA|AF050674|CDS+3'UTR	Os01t0924000-01	42772.3	48105.9	45981.6	40049.8	46203.5	41303.7	29803.8	37716.7	39857.5	29851	35263.9	34812.5
18	54	POsControl0048|art	art	11.5004	13.6465	9.72721	10.4834	17.7309	8.78576	6.36082	9.71798	12.2838	8.03202	11.918	9.1035
18	55	Os09g0453200|COMBINER_EST|Os09g0453200|8	Os09t0453200-00	25.7349	23.73	20.2155	26.5476	26.4264	17.329	6.38206	14.5111	24.0201	15.104	19.929	22.6783
18	56	Os03g0149800|mRNA|AK109394|CDS+3'UTR	Os03t0149800-01	566.696	647.593	632.72	538.593	668.719	514.413	285.519	378.149	395.08	290.173	375.629	356.757
18	57	Os10g0415300|mRNA|AK108799|CDS+3'UTR	Os10t0415300-01	320.506	426.855	338.462	292.674	388.436	332.857	380.059	416.485	482.029	382.813	364.317	369.462
18	58	Os05g0511800|COMBINER_EST|Os05g0511800|8	TC413308	228.857	345.446	269.217	272.934	282.191	306.027	201.403	261.502	346.378	284.456	306.454	318.202
18	59	osa-miR398b|Os07|3'seq	Os07t0436350-01	130.76	262.888	208.812	168.686	282.566	146.954	83.9831	108.143	166.607	178.54	174.511	164.828
18	60	Os11g0414000|mRNA|AK059141|CDS+3'UTR	Os11t0414000-02	39949.7	47954.6	44480.1	30426.2	44926.4	49007.7	40328.8	46470.2	54907.2	42071.3	44374.4	45735.7
18	61	Os12g0479400|mRNA|AK060796|CDS+3'UTR	Os12t0479400-02	15378.4	18729.5	18057.8	16075.1	16329	16546	11422.1	15638.7	18134	15620.5	15769.6	16581.5
18	62	Os04g0680300|mRNA|AK121081|CDS+3'UTR	Os04t0680300-01	1996.06	2622.97	2538.4	2283.44	2378.89	2357.74	1363.78	1732.62	2259.83	1916	2029.85	2064.76
18	63	Os07g0258700|mRNA|AK106061|CDS+3'UTR	AK069407	397.664	572.479	478.556	383.055	531.212	518.061	390.735	452.848	540.546	431.382	478.238	492.052
18	64	Os06g0715400|mRNA|AK073963|5'UTR+CDS	Os06t0715400-01	76.8326	80.382	104.457	99.4965	94.9474	103.785	59.673	80.5803	98.5885	90.3127	57.3039	59.1131
18	65	Os10g0454500|COMBINER_EST|CI192435|6	TA62316_4530	5.67102	7.85572	8.88863	13.6156	8.9463	9.46591	6.64542	9.97719	12.9859	8.37087	6.23244	7.04292
18	66	Os01g0139900|mRNA|AK121677|CDS+3'UTR	Os01t0139900-01	338.223	541.64	445.97	385.46	493.594	331.143	394.166	466.129	545.219	495.271	499.057	528.34
18	67	Os04g0624600|mRNA|AK059368|CDS+3'UTR	Os04t0624600-01	9733.39	13025.3	11878.4	8167.78	11977.6	11606.2	6788.55	8166.74	10461.4	8410.07	9051.92	10032.2
18	68	Os02g0789100|COMBINER_EST|Os02g0789100|8	TC404510	919.361	1009.22	1088.7	1138.33	1173.84	1222.92	922.295	1098.06	1283.02	1083.35	1103.38	1166.29
18	69	Os09g0526700|mRNA|AB097460|CDS+3'UTR	Os09t0526700-01	599.095	840.95	852.828	706.84	1064.83	790.159	888.656	944.801	1134.91	1174.1	837.716	895.549
18	70	Os02g0602100|mRNA|AK111593|CDS+3'UTR	Os02t0602100-02	2890.59	3966.07	3375.4	2545.53	4215.08	3990.79	4445.45	4766.5	5957	4526.06	4301.51	5086.83
18	71	Os09g0365100|mRNA|AK121161|UTR	Os09t0365100-01	7979.05	10241	9655.97	9203.99	10797.3	10057.4	7228.26	8581.84	11176	9014.19	9160.6	9901.4
18	72	Os08g0546300|mRNA|AK119794|CDS+3'UTR	Os08t0546300-01	197.839	303.548	261.169	271.028	333.3	230.506	209.081	225.053	303.464	280.591	279.55	333.608
18	73	Os01g0276500|mRNA|AK099335|CDS+3'UTR	Os01t0276500-01	2457.69	3404.08	3411.77	2551.23	3362.18	3381.07	2143.34	2560.71	3267.59	2925.62	2988.89	3311.41
18	74	Os01g0282800|mRNA|X78142|CDS+3'UTR	Os01t0282800-01	36474.5	45293.6	41198.2	35543.7	41606.8	43165.1	26913	31977	40836.2	30901.8	33230.3	32210.2
18	75	Os04g0112000|mRNA|AK073646|CDS+3'UTR	Os04t0112000-01	5.33932	6.49793	8.47705	6.72063	9.16878	10.1291	7.01405	10.1496	13.6537	7.00211	6.58033	7.58622
18	76	Os08g0440800|mRNA|AK071520|CDS+3'UTR	Os08t0440800-01	44786.3	56058	51037.3	38986.2	60794.7	55786.4	38719.4	48664.4	54502.5	42055.9	46606.1	49578.4
18	77	Os08g0183900|COMBINER_EST|Os08g0183900|8	TC424221	11.075	6.47432	8.45225	6.82649	9.28001	16.8841	15.7874	13.3034	15.4345	16.0847	17.9534	16.4784
18	78	Os02g0743800|mRNA|AK064134|CDS+3'UTR	Os02t0743800-02	282.263	392.701	398.321	317.419	434.439	390.101	275.386	316.687	439.527	416.068	374.363	406.78
18	79	Os11g0595900|COMBINER_EST|Os11g0595900|8	CA765578	10.7051	10.9421	8.45097	6.86396	9.41568	10.3904	7.19834	10.1972	13.9061	7.28786	6.79377	7.80267
18	80	Os06g0140800|mRNA|AK065683|CDS+3'UTR	Os06t0140800-01	4258.63	5449.82	4798.35	3464.75	6556.63	5763.26	7854.55	8060.01	10329.9	9735.98	7683.12	9211.25
18	81	Os11g0701200|mRNA|D55708|CDS+3'UTR	Os11t0701200-01	9.49607	9.32588	8.47653	7.20717	15.0407	13.0576	8.07674	11.23	22.446	28.9225	16.0919	20.8349
18	82	DarkCorner	DarkCorner	5.29617	6.46012	8.49913	7.05793	9.67023	10.5751	7.35149	10.2243	14.0796	7.51332	6.98969	7.95824
18	83	DarkCorner	DarkCorner	5.30771	6.46508	8.53091	7.1422	9.7705	10.6358	7.40914	10.2318	14.1386	7.58859	7.06634	8.00876
18	84	DarkCorner	DarkCorner	5.32457	6.47262	8.57084	7.23558	9.87607	10.6944	7.46563	10.2383	14.1918	7.66631	7.14255	8.05656
18	85	DarkCorner	DarkCorner	5.34689	6.48494	8.61656	7.33999	9.99301	10.7523	7.52445	10.2436	14.2431	7.7434	7.22323	8.1032
19	1	DarkCorner	DarkCorner	6.75165	10.9485	14.5005	8.64942	10.8744	7.63864	7.54861	8.72628	10.8059	4.82206	5.4286	5.37043
19	2	DarkCorner	DarkCorner	6.78233	10.909	14.4016	8.73987	11.0156	7.62075	7.44214	8.71864	10.8014	4.86744	16.6402	5.39512
19	3	DarkCorner	DarkCorner	6.81254	10.8667	14.3065	8.82448	11.1416	7.60496	7.3454	8.71274	10.798	4.91347	8.12491	5.41826
19	4	DarkCorner	DarkCorner	6.84403	10.8197	14.2162	8.90748	11.2563	7.58932	7.24881	8.70792	10.7955	4.9536	11.4783	5.44067
19	5	Os02g0566700|mRNA|AK102754|CDS+3'UTR	Os02t0566700-01	1025	1777.53	1708.55	1156.38	1394.09	1128.06	1158.24	1145.06	1305.6	1008.9	1179.55	1113.16
19	6	Os03g0622100|mRNA|AK063506|CDS+3'UTR	Os03t0622100-01	6.90448	10.7197	14.0393	9.05213	11.4531	7.56482	7.07959	8.70493	10.7936	14.5869	9.29673	5.48104
19	7	Os05g0485700|COMBINER_EST|AU101215|7	TA68212_4530	6.93462	10.6653	13.9535	9.11668	11.5328	7.55477	7.00229	8.70707	10.7942	5.06336	5.51376	5.49968
19	8	Os01g0504500|mRNA|AK122047|5'UTR+CDS	Os01t0504500-01	298.637	420.163	729.931	832.507	556.306	579.863	494.353	472.875	459.99	389.395	374.756	269.572
19	9	Os06g0107100|mRNA|AK068804|CDS+3'UTR	Os06t0107100-02	7.38506	10.5488	13.7861	9.22702	11.6599	9.8788	6.8613	8.71238	10.7986	5.12403	6.57105	6.48689
19	10	Os04g0654500|COMBINER|CI560562|x	Os04t0654500-01	25.9664	31.9162	37.3377	29.131	40.4199	23.7224	21.9476	48.2097	40.0058	39.2238	35.8146	34.1918
19	11	Os01g0138100|mRNA|AK107843|CDS+3'UTR	Os01t0138100-01	7.04498	10.4244	13.6227	9.31471	14.5037	8.39383	6.73834	8.72465	10.8075	8.8198	7.35472	10.7418
19	12	Os10g0119300|mRNA|AK063350|CDS+3'UTR	Os10t0119300-01	6720.41	9283.39	9740.24	7183.92	8108.49	6391.18	4941.86	5688.01	6764.51	5638.24	6695.62	6458.86
19	13	Os06g0618100|mRNA|AK103787|CDS+3'UTR	Os06t0618100-01	3742.53	5286.54	4916.06	4057.26	4330.51	3637.07	3027.46	3126.47	3323.91	2821.31	3471.94	3207.58
19	14	osa-miR166h|Os02|5'seq	osa-miR166h	68.6058	61.4465	34.2092	19.4069	57.6985	21.1315	22.5873	29.8615	84.2161	52.5818	61.2249	53.6575
19	15	Os08g0547200|mRNA|AK101130|CDS+3'UTR	Os08t0547200-01	987.575	1595.17	1545.7	1152.13	1492.88	1165.02	944.015	1089.75	1374.59	998.434	1194.56	1200.83
19	16	Os05g0113000|mRNA|AK067079|CDS+3'UTR	Os05t0113000-01	7063.03	10110.4	9579.08	6748.98	9153.14	7398	6912.51	7825.38	9309.77	6515.35	7243.87	7719.1
19	17	Os10g0317900|mRNA|AK060703|UTR	Os10t0317900-03	10550.1	14848.9	12836.6	12851.7	19275.6	11362.8	7753.44	9634.45	12894.9	6968.93	9093.67	8277.78
19	18	Os01g0737600|COMBINER_EST|Os01g0737600|8	NP1433872	618.047	1731.18	879.527	680.456	574.281	527.306	500.134	693.275	661.127	526.339	567.461	582.96
19	19	Os09g0371300|COMBINER_EST|Os09g0371300|8	Os09t0371300-00	9.11318	9.85527	12.9767	9.4358	11.7207	7.55467	6.38464	8.82301	10.8904	5.31899	5.67634	5.67476
19	20	Os08g0397900|mRNA|AK109817|CDS+3'UTR	Os08t0397900-01	69.6885	71.7481	80.3576	68.324	70.5315	48.3592	43.3426	46.1855	51.5502	54.2477	63.8819	67.0051
19	21	Os07g0142300|mRNA|AK108823|CDS+3'UTR	Os07t0142300-01	3196.76	4386.38	4235.11	3360.69	4385.23	3151.22	3201.62	3251.97	4635.15	2866.99	2719.95	3199.45
19	22	Os08g0320100|mRNA|AK104999|CDS+3'UTR	Os08t0320100-02	5012.27	7345.62	6595.23	5396.27	6657.65	4943.5	6284.04	6704.03	6484.2	5034.44	6217.7	5686.65
19	23	Os06g0342200|mRNA|AJ563658|CDS+3'UTR	Os06t0342200-02	39652.7	53762.5	49430.2	36683.7	51416	37597.9	46815.6	50467.7	55285.1	43554.1	50805.4	52131.7
19	24	Os09g0309200|mRNA|AK109582|CDS+3'UTR	Os09t0309200-01	65.7305	84.317	92.144	66.769	60.8348	47.7169	44.4726	44.9144	67.3573	49.2268	56.0842	72.1556
19	25	Os07g0551500|COMBINER_EST|CI481528|6	Os07t0551600-01	35.504	45.7303	33.2453	26.4823	51.2433	35.6789	130.26	132.605	147.533	182.066	95.3928	143.109
19	26	Os02g0227600|mRNA|AK111918|CDS+3'UTR	Os02t0227600-01	28.7942	28.0081	27.3779	23.7232	52.7678	11.489	15.2946	25.5933	28.8862	33.7065	35.0819	38.6546
19	27	Os06g0594400|mRNA|AK065435|CDS+3'UTR	Os06t0594400-02	201.591	258.134	298.479	241.252	304.772	276.834	345.927	276.663	334.898	348.734	296.069	318.058
19	28	Os03g0701200|mRNA|AK061528|CDS+3'UTR	Os03t0701200-01	8436.63	13287.8	11686	8164.53	15350.1	9172.72	26093.2	24214.4	31062.2	25619.7	22386.3	27157.4
19	29	Os11g0264000|COMBINER_EST|CI453880|0	NM_001074182	7.19699	9.06384	12.121	9.12782	11.1256	7.71985	6.17934	9.02953	11.1111	5.41774	5.78685	5.815
19	30	Os05g0581800|mRNA|AK102861|CDS+3'UTR	Os05t0581800-01	10618.5	13075.8	12875.2	10906	12473.6	11036.4	10185.9	11858.4	12329	9926.8	12157.8	11699.7
19	31	Os09g0570500|mRNA|AK069259|CDS+3'UTR	Os09t0570500-01	479.576	660.792	620.772	429.689	668.497	575.583	476.232	528.382	674.595	542.492	687.473	639.459
19	32	Os04g0175600|mRNA|AK098998|CDS+3'UTR	Os04t0175600-01	825.432	1175.17	1099.13	747.381	1168.4	1202.58	779.33	882.793	1378.71	982.631	1306	1267.03
19	33	Os12g0516800|COMBINER_EST|CI257278|6	Os12t0516800-00	22.2144	21.359	28.4461	33.8677	44.7437	31.5007	17.9367	27.1992	33.6238	25.1557	38.1555	35.0546
19	34	Os03g0432900|COMBINER_EST|AU057841|7	Os03t0432900-01	14392.9	17508.5	17545.6	14548.9	20071	15676.6	23509.1	26567.6	27632.5	24115.7	23548.1	26133.8
19	35	Os12g0621300|mRNA|AK101072|UTR	Os12t0621300-01	180.223	207.786	272.162	220.795	202.951	200.553	134.919	168.314	172.104	153.412	174.786	146.772
19	36	Os07g0578200|mRNA|AK070952|CDS+3'UTR	Os07t0578200-01	6263.66	8768.57	8289.58	5751.98	7903.03	6749.39	3897.67	4807.42	6194.27	4121.31	5246.28	4437.78
19	37	Os05g0568100|mRNA|AK069724|CDS+3'UTR	Os05t0568100-01	2243.29	2993.97	2554.88	2021.11	2857.17	2023.14	3994.61	4072.65	3842.17	3977.32	3507.26	3469.36
19	38	Os07g0258400|mRNA|AK103557|CDS+3'UTR	Os07t0258400-02	119.592	178.917	175.978	134.013	174.269	139.163	100.815	121.966	168.362	128.088	164.112	153.924
19	39	Os01g0832200|mRNA|AK068980|CDS+3'UTR	Os01t0832200-01	10440.2	12590.7	12853	11435.7	13714.7	10952.2	11276.5	12693.3	13390.6	11205.4	12558	12399.3
19	40	Os02g0119300|mRNA|AK065427|CDS+3'UTR	Os02t0119300-01	4597.49	5587	5598.68	4515.56	5775.05	4625.56	3908.39	4843.59	5653.57	4268.15	5145.38	5172.85
19	41	Os06g0152300|mRNA|AK102929|CDS+3'UTR	Os06t0152300-01	2423.99	2826.86	2813.75	2122.63	2707.61	2485.83	1806.81	2009.61	2170.85	2007.64	2451.97	2366.13
19	42	Os03g0268900|mRNA|AK099430|CDS+3'UTR	Os03t0268900-02	5862.72	6591.23	7147.08	6129.48	7014.92	5767.24	5479	7058.66	8366.32	6689.28	7163.82	7694.46
19	43	Os08g0210900|COMBINER_EST|Os08g0210900|8	TC422090	34.292	54.2042	35.1064	40.2589	30.527	20.8273	8.29098	14.0997	29.2588	27.6786	35.4942	35.8457
19	44	Os01g0775500|mRNA|AK100936|5'UTR+CDS	Os01t0775500-01	160.477	121.668	338.791	535.769	127.922	186.593	62.098	71.0914	59.5913	79.0863	70.769	39.1491
19	45	Os07g0656400|COMBINER_EST|CI044454|0	COMBINER_EST	420.02	499.098	487.179	362.514	495.571	433.932	302.726	380.255	428.411	327.7	419.628	389.519
19	46	Os05g0548900|COMBINER_EST|CI548173|3	Os05t0548900-01	8232.09	9881.89	9419.34	6313.33	7651.11	7037.4	2514.19	3255.38	5637.85	3630.23	4183.17	4270.18
19	47	Os01g0974000|mRNA|AK121398|CDS+3'UTR	Os01t0974000-01	4085.44	4607.46	4876.34	3943.41	4759.13	3713.87	2845.87	3014.43	3708.85	2464.68	3279.49	2895.7
19	48	Os07g0571100|mRNA|AK067380|CDS+3'UTR	Os07t0571100-03	37695.7	40669.5	41076.4	33200.2	39585.4	31543.8	25679.7	34803.8	35856	27663.1	35104	38171.7
19	49	Os12g0444500|mRNA|AK060955|CDS+3'UTR	Os12t0444500-01	408.18	462.77	522.501	368.569	426.47	486.591	274.928	363.816	421.714	317.975	341.425	268.286
19	50	Os10g0458700|mRNA|AK101347|CDS+3'UTR	Os10t0458700-02	2792.51	3763.24	3607.45	2634.41	3344.53	3001.75	2059.82	2617.43	3113.44	2610.31	3078.62	3041.08
19	51	Os01g0572700|mRNA|AK105334|CDS+3'UTR	Os01t0572700-01	488.154	615.258	620.535	430.664	573.4	543.923	431.704	555.424	594.913	528.52	554.762	536.48
19	52	Os07g0206700|mRNA|AK072893|CDS+3'UTR	Os07t0206700-01	13826.5	16768.7	16204	12343.5	14890.7	13520.9	11064.6	14010.2	16337.9	12999.6	14017.6	14510.1
19	53	Os02g0107600|mRNA|AK102128|CDS+3'UTR	Os02t0107600-02	120.25	106.664	140.683	142.453	112.544	110.52	84.9798	110.183	119.044	113.353	130.341	118.48
19	54	Os07g0628500|mRNA|AY222337|CDS+3'UTR	TA58248_4530	1396.57	1800.83	1557.57	1516.09	1841.72	1707.31	1230.34	1724.46	1891.95	1386.3	1668.29	1815
19	55	Os03g0211100|mRNA|AK111964|CDS+3'UTR	Os03t0211100-01	1558.27	1941.2	1724.86	1091.93	1939.08	1894.41	2007.64	2298.62	2545.33	2083.55	2153.81	2253.46
19	56	Os02g0224900|mRNA|AK101829|CDS+3'UTR	Os02t0224900-01	6509.86	7462.42	8382.49	6511.53	7299.77	7112.57	5433.02	6429.05	7342.66	5910.22	6085.38	6040.15
19	57	Os04g0509500|mRNA|AK107601|CDS+3'UTR	Os04t0509500-01	285.248	369.245	320.066	269.985	384.603	307.115	210.22	241.447	268.575	253.996	295.062	203.787
19	58	Os03g0721400|mRNA|AK102605|CDS+3'UTR	Os03t0721400-01	4129.49	5187.54	4625.47	3490.94	4898.25	4656.18	4203.1	4681.64	5190.92	4287.87	4547.84	4785.42
19	59	Os07g0198300|mRNA|AK071830|CDS+3'UTR	Os07t0198300-01	9278.26	11612	11283.7	8956.74	13489.2	11509.8	12444.8	16791.1	16362.4	13609.3	13822.8	15570.2
19	60	Os01g0152600|COMBINER_EST|Os01g0152600|8	NM_001048581	10.3042	6.97612	9.2593	7.00888	9.02745	9.09552	6.47979	9.85168	12.6073	6.10609	6.10677	6.76247
19	61	Os10g0465700|mRNA|AK067249|CDS+3'UTR	Os10t0465700-01	4966.7	5309.58	5405.65	6042.83	8616.29	5139.31	24355.6	28461.4	40887	41301.5	32896	40417.9
19	62	Os04g0433600|mRNA|AK068114|CDS+3'UTR	Os04t0433600-01	9420.57	12044.3	11283.7	10346.7	12563	10752.6	6527.93	8556.37	10739.5	8061.51	9377.98	9245.71
19	63	Os08g0200600|mRNA|AK120197|CDS+3'UTR	Os08t0200600-01	522.937	741.985	755.003	478.836	771.65	832.695	437.387	454.394	656.617	531.94	687.319	674.924
19	64	Os05g0532600|mRNA|AK106711|CDS+3'UTR	Os05t0532600-01	1260.68	1710.97	1799.75	1304.78	1527.51	1636.71	780.026	1079.62	1399.06	1212.19	1269.15	1207.25
19	65	Os02g0817800|mRNA|AK068473|CDS+3'UTR	Os02t0817800-01	122.65	123.214	180.598	184.865	154.072	161.765	98.7537	145.289	138.659	149.17	152.018	150.758
19	66	Os08g0166400|mRNA|AK110809|CDS+3'UTR	Os08t0166400-01	304.839	413.383	360.905	304.514	416.039	364.345	227.176	274.347	360.18	265.996	308.783	270.553
19	67	Os06g0124800|COMBINER_EST|Os06g0124800|8	COMBINER_EST	184.055	263.184	254.707	225.857	257.697	231.669	197.7	229.465	250.927	254.373	240.331	268.963
19	68	Os10g0415800|mRNA|AK066318|CDS+3'UTR	Os10t0415800-01	234.342	335.916	285.098	235.457	339.31	301.518	189.115	238.146	340.13	299.295	282.232	316.196
19	69	Os03g0313600|mRNA|AK067474|CDS+3'UTR	Os03t0313600-01	2072.38	2507.3	2415.15	2138.74	2248.57	2196.39	1003.79	1290.85	1697.12	1451.52	1657.63	1646.45
19	70	Os08g0538300|mRNA|AK112001|CDS+3'UTR	Os08t0538300-01	4541.92	6372.91	5566.09	3933.17	6753.61	6224.15	5848.48	6908.19	8852.07	6980.44	6568.21	7966.31
19	71	Os10g0382100|COMBINER|CI500295|x	Os10t0382100-01	5.45926	6.58971	8.6061	6.67906	9.00339	9.80547	6.82398	10.0792	13.3366	6.68927	6.3868	7.32643
19	72	Os04g0493100|mRNA|AK101636|CDS+3'UTR	Os04t0493100-01	11956.2	15952.3	12432.7	9191.12	16271.5	11844.2	11131.6	11988.1	18987.7	11661.3	13327.2	15087
19	73	Os02g0101000|mRNA|AK061115|CDS+3'UTR	Os02t0101000-02	1655.9	1870.42	2097.24	2077.16	2404.29	1909.82	2342.57	2529.66	3118.18	3564.03	2739.3	3519.85
19	74	Os01g0874100|mRNA|AK105804|CDS+3'UTR	Os01t0874100-02	6717.36	8905.59	8566.71	6595.94	8710.15	8505.25	4859.18	5416.69	7521.9	6394.83	6698.32	6507.53
19	75	Os04g0605100|mRNA|AK061266|CDS+3'UTR	Os04t0605100-01	7379.14	10633.5	9057.95	7146.48	11538.9	10644.6	10242.7	11115.1	16097.1	13352	12548.3	14847.8
19	76	osa-miR164e|Os03|Mature	osa-miR164e	9.82449	41.6856	8.46963	6.72621	11.0711	10.1367	7.02629	10.1559	13.6661	7.01895	12.0343	7.60243
19	77	Os01g0872800|mRNA|AK062100|CDS+3'UTR	Os01t0872800-02	2234.39	3183.95	3045.49	2510.45	3751.69	3799.04	2706.79	3091.23	4442.68	3815.79	3591.02	4078.64
19	78	Os02g0582300|mRNA|AK101861|CDS+3'UTR	Os02t0582300-01	105.81	131.275	123.451	110.524	138.534	128.193	82.6431	96.7139	130.994	132.152	135.333	127.966
19	79	Os04g0441200|COMBINER_EST|Os04g0441200|8	TC445019	120.303	141.592	147.891	122.329	130.347	82.2905	57.3966	71.3126	69.6333	81.2557	95.7151	83.8475
19	80	Os03g0153900|mRNA|AK106420|CDS+3'UTR	Os03t0153900-01	201.536	252.837	258.552	278.339	408.429	318.911	265.465	235.497	530.1	399.628	304.889	325.691
19	81	Os06g0325200|COMBINER|CI261002|6	TA72058_4530	7.50164	6.46721	8.47202	6.9464	9.53512	10.4552	7.2641	10.2134	13.9758	7.37998	6.87472	7.86803
19	82	Os08g0504400|mRNA|AK072089|CDS+3'UTR	Os08t0504400-01	2581.82	3389.16	3267.73	2562.19	3697.91	3558.5	2402.22	2535.56	3299.12	3191.73	3112.91	3046.15
19	83	DarkCorner	DarkCorner	5.30753	6.47283	8.52147	7.09476	9.71769	10.58	7.37098	10.2309	14.0915	7.52973	7.01451	7.96935
19	84	DarkCorner	DarkCorner	5.32209	6.47975	8.55553	7.18441	9.82075	10.6385	7.42614	10.2385	14.1478	7.60623	7.09232	8.01764
19	85	DarkCorner	DarkCorner	5.34204	6.48926	8.60062	7.28315	9.9355	10.6963	7.48463	10.2451	14.2014	7.6818	7.16972	8.06538
20	1	DarkCorner	DarkCorner	6.76472	10.9091	14.4168	8.68998	10.9512	7.63603	7.48398	8.73526	10.8061	4.8492	5.4361	5.39152
20	2	DarkCorner	DarkCorner	6.7951	10.8677	14.3192	8.77612	11.0837	7.61855	7.38386	8.72865	10.8017	4.89449	5.44997	5.41542
20	3	DarkCorner	DarkCorner	6.82556	10.8235	14.2277	8.85881	11.2027	7.60216	7.28715	8.72319	10.7982	4.93743	5.46377	5.43792
20	4	Os01g0639100|mRNA|AK073640|CDS+3'UTR	Os01t0639100-01	13484.7	20659.6	19204.5	12001.4	15014.5	12840.5	14262.7	13820.8	15504.2	10122.2	12515.9	11651.5
20	5	Os02g0247800|COMBINER_EST|CI444145|0	Os02t0247800-01	322.372	492.288	420.121	1426.76	476.103	275.304	940.421	927.36	946.124	700.068	784.605	803.293
20	6	Os11g0152700|mRNA|AK069411|CDS+3'UTR	Os11t0152700-01	375.185	630.713	654.661	405.657	467.038	426.42	263.524	226.382	378.783	281.995	369.042	289.061
20	7	Os11g0145400|COMBINER_EST|CI025097|0	Os11t0145400-01	27677.6	45853.5	40834.9	26958.9	34688.9	27409.6	28141	25793	31122.2	22741.6	26514.3	25610.6
20	8	Os06g0639500|mRNA|AK099542|CDS	Os06t0639500-01	1010.28	1294.19	1760.43	1467.04	1181.2	1152.17	1238.03	1251.57	1298.15	1201.02	1118.51	1193.2
20	9	Os12g0633700|COMBINER|CI420352|x	Os12t0633700-00	102.133	123.38	155.129	121.915	97.3693	102.047	75.2973	84.5127	124.025	106.753	118.337	109.806
20	10	Os04g0616000|mRNA|AK106295|CDS+3'UTR	Os04t0616000-01	544.581	888.754	777.508	457.789	802.356	580.017	537.985	523.992	651.024	486.423	614.899	565.205
20	11	Os03g0670700|mRNA|AK119242|CDS+3'UTR	Os03t0670700-01	115526	99109	120718	108634	119419	128240	135608	139218	134607	115245	123865	129348
20	12	Os05g0503300|mRNA|AK103289|CDS+3'UTR	Os05t0503300-01	16224.4	22496	23232.4	16054.3	18382.4	17014.6	12581.1	12265.8	14829.2	11405.2	14089.3	12859.2
20	13	Os11g0146800|mRNA|AB079874|CDS+3'UTR	Os11t0146800-00	1152.52	1525.08	1395.55	1063.29	1727.52	1200.03	1360.96	1615.38	2028.64	1287.45	1420.36	1712.74
20	14	Os12g0540700|mRNA|AK107996|CDS+3'UTR	Os12t0540700-01	2118.85	3531.29	2948.97	1979.1	2809.63	2400.95	2203.23	2366.5	2673.36	2044.62	2450.74	2397.82
20	15	Os08g0230500|mRNA|AK107589|CDS+3'UTR	Os08t0230500-01	1428.46	1874.9	1745.57	1311.21	1793.86	1452.82	1963.68	1962.65	2022.53	1495.07	1624.89	1610.08
20	16	Os06g0148600|mRNA|AK121786|CDS+3'UTR	Os06t0148600-01	563.132	814.353	800.135	504.478	671.593	593.775	508.806	506.657	592.651	577.797	661.144	673.12
20	17	Os02g0664000|mRNA|AK058456|CDS+3'UTR	Os02t0664000-01	2927.38	3976.13	3436.86	3007.55	4054.1	2703.8	5649.55	5392.04	5349.09	4756.72	4441.38	4664.39
20	18	Os06g0341500|mRNA|AK106755|CDS+3'UTR	Os06t0341500-01	31.0503	44.0294	32.2346	16.5715	40.8017	23.0367	23.0782	37.4531	23.7729	36.3018	36.7681	35.7473
20	19	Os01g0145600|mRNA|AK072818|UTR	Os01t0145600-01	824.895	1355.36	1239.53	803.372	1143.57	1036.67	815.931	846.344	1029.47	758.052	1001.52	918.182
20	20	Os12g0530100|mRNA|AK109551|CDS+3'UTR	Os12t0530100-01	2197.79	2851.87	3443.16	3026.04	3607.01	2337.61	2803.68	2901.2	3690.86	2438.71	2669.45	2361.03
20	21	osa-miR530|Os04|3'seq	CX102661	135.85	69.0859	28.7973	29.314	98.3202	19.5661	254.332	203.506	140.887	252.489	162.879	147.199
20	22	Os05g0441400|mRNA|AK108756|CDS+3'UTR	Os05t0441400-01	6111.69	8089.83	9332.23	5988.55	5553.76	5677.36	4360.8	4941.19	5030.56	4816.19	5435.9	5433.06
20	23	(+)E1A_r60_n9	E1A_r60_n9	7.21884	9.48739	12.5675	9.33189	11.501	7.60723	6.25794	8.91019	10.9662	5.36652	5.72499	5.73782
20	24	Os02g0815500|mRNA|AK099733|CDS+3'UTR	Os02t0815500-01	42818.5	54754.9	54490.9	39917.5	51667.2	39378.6	34908.8	41350.7	43346.4	32401.4	39612.1	39682.9
20	25	Os01g0251000|mRNA|AK100105|CDS+3'UTR	Os01t0251000-01	206.319	289.942	297.443	185.658	277.187	208.123	168.136	202.904	203.733	174.513	207.677	204.951
20	26	Os05g0409800|COMBINER_EST|Os05g0409800|8	Os05t0409800-00	202.702	257.109	298.818	219.077	242.142	219.705	210.992	231.652	230.411	199.949	215.4	210.441
20	27	Os02g0162500|mRNA|AK058907|CDS+3'UTR	Os02t0162500-01	72939.1	103888	98503.6	81661.3	93258.5	73763.5	62908.1	74727.8	82524.2	65351.4	79372.1	76942.7
20	28	Os08g0517500|mRNA|AK065593|CDS+3'UTR	Os08t0517500-02	4437.96	5698.82	5715.02	4562.19	5109.41	3960.57	2586.05	2976.6	3669.5	2691.99	3511.72	3160.61
20	29	Os07g0205000|mRNA|AK072032|CDS+3'UTR	Os07t0205000-01	8602.23	12417.7	11959.7	8460.46	11566.4	8771.31	8625.07	9210.68	11017.2	8591	10280	9394.59
20	30	Os11g0546100|mRNA|AK068611|CDS+3'UTR	Os11t0546100-01	7657.45	10661.3	9859.07	7165.55	9906.77	8019.09	7481.23	8263.15	9760.5	6908.69	9019.47	8187.73
20	31	Os05g0480000|mRNA|AK061052|CDS+3'UTR	Os05t0480000-02	1094.85	1376.07	1402.92	1152.11	1588.04	1146.54	830.643	1089.65	1116.36	926.426	1174.12	1017.28
20	32	Os10g0357700|mRNA|AK106693|CDS+3'UTR	Os10t0357700-01	2304.09	2837.47	3095.3	2617.24	2769.42	2063.74	1447.21	1938.23	2309.88	1863.03	2188.31	1737.84
20	33	Os10g0181700|mRNA|AK058820|CDS+3'UTR	Os10t0181700-02	2693.97	3639.78	3773.75	2778.09	3375.19	2769.61	1839.6	2478.1	2646.11	2570.47	2910.91	2749.8
20	34	Os06g0196600|mRNA|AK060515|CDS+3'UTR	Os06t0196600-01	5902.27	8621.24	8686.36	6631.48	7225.78	6486.4	3920.42	5107.02	5993.64	4453.82	5188.94	4609.57
20	35	Os09g0111800|mRNA|AK069338|CDS+3'UTR	Os09t0111800-02	1241.67	1701.53	1525.71	1296.58	1795.62	1287.56	1250.61	1453.99	1477.1	1170.84	1437.87	1295.82
20	36	Os09g0540600|mRNA|AK101798|CDS+3'UTR	Os09t0540600-01	914.207	1128.9	1090.43	846.915	704.242	800.014	607.763	850.116	800.078	746.422	798.945	759.64
20	37	Os04g0606700|mRNA|AK103790|CDS+3'UTR	Os04t0606700-01	1021.2	1314.06	1318.82	989.948	1391.07	1115.04	1155.81	1335.99	1600.33	1462.91	1407.54	1439.23
20	38	Os02g0107200|COMBINER_EST|Os02g0107200|8	Os02t0109100-01	724.419	704.792	1141.76	1349.85	829.523	729.659	438.762	649.096	657.565	629.559	598.109	427.833
20	39	Os02g0297600|mRNA|AK064947|CDS+3'UTR	Os02t0297600-01	4569.08	5608.12	5318.46	3748.97	5689.38	4646.14	4900.64	5876.58	6750.59	5010.62	5773.1	5988.44
20	40	Os03g0235900|mRNA|AF140606|CDS+3'UTR	Os03t0235900-01	1636.08	1834.12	1845.7	1483.96	2327.91	1570.96	1041.8	1261.31	1788.58	1195.41	1464.27	1394.26
20	41	Os04g0569100|mRNA|AK112099|CDS+3'UTR	Os04t0569100-01	163.756	189.1	168.872	130.577	243.986	144.347	882.035	838.549	860.792	988.686	644.014	905.687
20	42	Os12g0293000|mRNA|AK069712|UTR	Os12t0293000-01	134.405	163.982	169.597	131.423	181.226	129.367	87.5022	113.546	137.039	120.836	157.664	145.077
20	43	Os12g0272100|COMBINER_EST|Os12g0272100|8	TC429223	30.4647	14.9041	15.0529	19.3455	16.7059	9.0329	6.17538	9.97656	11.6513	12.3188	15.1069	14.0041
20	44	Os10g0412800|mRNA|AK070592|CDS+3'UTR	Os10t0412800-01	1041.89	1075.79	1236.66	1099.93	1181.92	952.623	652.73	804.365	1302.86	827.095	1000.98	925.135
20	45	Os04g0150700|COMBINER|CI330756|6	CI330756	116.028	170.149	142.459	159.667	195.404	122.103	107.16	157.959	182.701	186.043	178.249	206.552
20	46	Os04g0674100|COMBINER_EST|CI526397|6	Os04t0674100-01	1465.39	1755.01	1863.95	1325.24	1778.18	1475.52	1056.79	1297.76	1738.13	1263.28	1537.87	1585.67
20	47	Os03g0270200|mRNA|AK102826|CDS+3'UTR	Os03t0270200-02	2235.43	2360.35	2673.33	1954.98	2346.84	2135.08	1478.33	1681.25	2611.71	2220.32	2478.84	2439.05
20	48	Os10g0561400|mRNA|AJ495799|CDS+3'UTR	Os10t0561400-02	14111.6	17784.3	16884.2	11857	17648.8	15552.4	19669.3	21802.1	23176.4	19532.3	19073.9	19779.5
20	49	Os06g0658400|COMBINER|CI448191|0	Os02t0513700-00	6.47489	9.45658	10.1478	7.66417	9.50322	8.48419	6.25239	9.57722	11.9611	6.83849	5.95932	6.99288
20	50	Os02g0581400|mRNA|AK071897|CDS+3'UTR	Os02t0581400-02	71.8892	95.1146	91.3581	91.0299	98.1888	59.3047	40.5523	55.5979	76.7354	70.0566	68.5381	67.8143
20	51	POsControl0012|genome	genome	6.37213	7.42327	9.96311	7.52102	9.3841	8.58808	6.28586	9.63093	12.072	5.78466	5.98022	6.39607
20	52	Os03g0322900|COMBINER_EST|CI387122|5	NM_001056505	287.546	344.443	264.419	280.51	1121.2	364.959	14824.2	14950.7	15925.7	20078.4	10086.4	14399.7
20	54	Os04g0466600|COMBINER_EST|CI525990|0	Os04t0466600-01	7171.62	7485.88	7124.77	6882.62	9522.19	6111.05	11200.6	13997.1	14810.5	10530.9	12142.3	13560
20	55	Os05g0577300|COMBINER|CI096250|6	CI096250	54.5378	67.7426	62.6457	58.5601	56.3483	37.411	23.8931	36.8396	54.5209	46.4722	47.7523	45.4674
20	56	Os03g0169000|mRNA|AK107189|CDS+3'UTR	Os03t0169000-01	790.736	886.37	912.888	671.956	900.977	931.79	644.366	787.927	994.343	849.392	869.082	878.93
20	57	Os05g0436400|mRNA|AK060776|CDS+3'UTR	Os05t0436400-03	10520.8	12937.7	12202.4	9798.44	13249.4	10981.6	10903.1	12882.8	14777	10668.4	12511.4	12455.8
20	58	Os04g0188400|COMBINER_EST|AU166251|6	TC473543	46.4388	49.6339	50.7396	50.9778	51.9359	32.1111	26.504	32.8414	45.7648	41.2283	44.2209	47.0098
20	59	Os08g0532200|mRNA|AK062854|CDS+3'UTR	Os08t0532200-02	31.1477	48.0764	37.3814	39.3702	38.9183	28.652	13.5956	23.8117	29.6707	25.1057	29.5391	22.4871
20	60	Os07g0166100|mRNA|AK069169|CDS+3'UTR	Os07t0166100-01	2258.34	2532.43	2480.42	2025.36	2588.43	2490.4	1613.06	2300.99	2580.42	2167.15	2493.44	2685.8
20	61	Os12g0615400|mRNA|AK103998|CDS+3'UTR	Os12t0615400-01	43792.7	50622.5	48398.9	39315.6	48461.7	45149.8	31011.5	37953.2	43065.9	32124.4	37691.4	37740.1
20	62	Os01g0728900|mRNA|AK071876|UTR	Os01t0728900-01	117.489	172.367	164.719	145.29	163.871	122.638	94.4025	127.082	149.438	139.466	143.754	143.31
20	63	Os03g0795800|mRNA|AK102207|CDS+3'UTR	Os03t0795800-02	10679	13989.8	12531	10793.9	14798.9	12550.3	14776.1	17966.5	20118.6	16678.2	15647.2	18280.7
20	64	Os01g0769000|mRNA|AK072195|CDS+3'UTR	Os01t0769000-01	5944.7	6658.29	6574.45	5003.97	7877.85	7329.55	15743.7	16799.3	18045.4	14069.4	12282.8	15820.6
20	65	Os05g0135700|mRNA|AK103157|CDS+3'UTR	Os05t0135700-01	86644.5	107758	100799	94331.2	110456	104639	75193.5	89451.5	126301	93463.6	106100	111599
20	66	Os11g0655200|COMBINER|CI535974|x	Os11t0655200-01	143.772	170.405	174.873	130.529	176.541	141.323	124.59	166.582	167.052	122.812	140.186	154.102
20	67	osa-miR531|Os08|Mature	osa-miR531	166.138	239.627	233.896	214.178	221.351	223.845	189.145	221.528	248.94	248.101	224.008	253.96
20	68	Os05g0597400|COMBINER|CI348849|6	TA78290_4530	14.7144	25.0517	13.9404	19.9362	26.2783	15.8933	9.27755	10.1719	15.2881	19.0022	15.4284	16.8162
20	69	Os06g0133500|COMBINER_EST|CI520089|0	CX116849	307.127	401.199	364.558	350.029	583.298	271.941	1147.58	1042.17	1353.77	1224.11	666.856	989.511
20	70	Os05g0516700|mRNA|AK109131|CDS+3'UTR	Os05t0516700-01	359.332	389.544	339.664	349.712	680.763	364.469	2130.94	1910.37	2181.47	1935.53	1163.93	1967.11
20	71	Os03g0856500|mRNA|AK071750|CDS+3'UTR	Os03t0856500-02	14337.3	19372.4	17152.4	11881.3	19908.8	23346.9	17596.8	18535.3	24916.8	22323.1	24039.3	26238.4
20	72	Os11g0270500|mRNA|AK110480|CDS+3'UTR	Os11t0270500-01	255.435	321.632	323.405	326.717	391.062	316.542	218.162	255.484	356.631	279.437	283.197	291.251
20	73	Os09g0284400|mRNA|AK110658|CDS+3'UTR	Os09t0284400-01	666.581	1019.54	990.329	899.236	1084.59	900.016	615.914	840.333	1026.76	1025.9	1009.12	1046.95
20	74	Os10g0207500|mRNA|AK121594|CDS+3'UTR	Os10t0207500-02	5.36573	6.52616	8.49687	6.68991	9.1214	10.0122	6.95244	10.1334	13.5479	6.89763	6.51366	7.50623
20	75	Os11g0194400|COMBINER|CI350369|0	Os11t0191800-01	51.3846	67.5885	64.0288	61.9252	84.5854	70.737	46.6086	53.4687	71.8092	68.3616	73.5509	75.3378
20	76	Os10g0403700|COMBINER_EST|Os10g0403700|8	NM_001071089	1527.53	1437.29	1655.59	1788.62	1622.16	1652.64	1063	1171.25	1232.67	1121.97	1137.79	1166.81
20	77	Os04g0432000|mRNA|AK065036|CDS+3'UTR	Os04t0432000-02	1580.39	2104.6	1837.13	1357.67	2261.07	2102.2	2106.61	2117.18	2887.19	2437.98	2158.65	2563.7
20	78	Os08g0535800|mRNA|AK067906|CDS+3'UTR	Os08t0535800-01	21828.5	25962.8	26858.2	21880.7	30792.8	27208.1	28659.9	30147	40278.6	35470.2	32193.6	41087.9
20	79	Os06g0683000|mRNA|AK105443|CDS+3'UTR	Os06t0683000-02	36.8737	50.8873	41.4785	33.9607	42.0744	61.9334	43.8312	57.2396	54.1137	64.7415	54.426	65.8277
20	80	Os12g0158400|COMBINER_EST|Os12g0158400|8	Os12t0158400-00	120.14	182.107	190.564	198.487	185.384	215.229	118.948	141.326	193.72	209.777	205.601	190.691
20	81	Os03g0850800|mRNA|AK101366|CDS+3'UTR	Os03t0850800-01	3391.82	4264.89	4260.08	3466.03	4765.96	4894.83	3489.02	3624.27	4183.75	4063.61	3966.43	3943.65
20	82	Os11g0568300|mRNA|AK103282|CDS+3'UTR	Os11t0568300-01	547.746	799.43	689.442	478.949	564.393	728.219	479.838	633.053	608.774	669.244	630.6	604.037
20	83	DarkCorner	DarkCorner	5.32006	6.48712	8.54379	7.13565	9.76838	10.5812	7.38759	10.2374	14.1001	7.54627	7.0385	7.97904
20	84	DarkCorner	DarkCorner	5.33835	6.49649	8.58401	7.22953	9.87596	10.6393	7.44678	10.2448	14.1552	7.62308	7.12002	8.0271
20	85	DarkCorner	DarkCorner	5.36063	6.50766	8.63439	7.33526	9.98999	10.6969	7.50552	10.2521	14.2073	7.69894	7.19872	8.07245
21	1	DarkCorner	DarkCorner	6.7477	10.9099	14.4372	8.63849	10.8811	7.65091	7.52962	8.75361	10.8111	4.82913	5.4303	5.38772
21	2	DarkCorner	DarkCorner	6.77751	10.8696	14.3354	8.7259	11.0186	7.63281	7.42661	8.74483	10.8058	4.87706	5.44344	5.41262
21	3	DarkCorner	DarkCorner	6.80793	10.827	14.2394	8.81098	11.1437	7.61519	7.32736	8.73808	10.8014	4.92051	5.45749	5.43529
21	4	Os07g0153300|mRNA|AK066146|CDS+3'UTR	Os07t0153300-01	534.892	924.247	891.559	692.577	819.285	560.186	798.25	834.144	842.441	665.955	741.087	704.628
21	5	Os01g0205300|COMBINER_EST|Os01g0205300|8	Os01t0205300-00	563.288	765.912	832.124	2439.8	713.778	522.897	247.872	310.85	403.014	266.496	423.063	311.933
21	6	Os06g0143400|mRNA|AK120946|CDS+3'UTR	Os06t0143400-01	2956.72	4733.13	4094.43	2979.39	4549.01	2602.92	4485.91	4275.13	5749.69	3075.5	3544.04	3734.02
21	7	Os01g0763600|mRNA|AK066596|CDS+3'UTR	Os01t0763600-01	2184.92	2847.58	2705.17	1495.83	2282.55	1943.12	2672.48	2512.3	2113.41	1932.31	1938.68	1967.29
21	8	Os03g0593600|COMBINER_EST|Os03g0593600|8	TC407470	229.086	344.717	273.833	297.093	296.457	208.579	205.873	210.983	237.412	188.843	163.318	170.963
21	9	Os03g0639600|mRNA|AK111569|CDS+3'UTR	Os03t0639600-01	4975.22	8553.67	7804.64	6015.76	7366.28	5243	6636.27	7017.88	8202.52	5129.64	6223.08	6053.2
21	10	Os01g0131600|mRNA|AK063183|UTR	Os01t0131600-01	2800.46	2254.36	3372.58	4154.29	1788.22	3126.82	2308.54	2931.78	2715.84	3043.75	1220.06	1212.96
21	11	Os12g0211500|mRNA|AK103606|5'UTR+CDS	Os12t0211500-01	61.0895	79.2224	75.1655	70.1679	127.609	61.8616	81.164	111.035	101.748	103.767	109.887	98.3618
21	12	Os06g0674800|COMBINER_EST|CI447717|0	Os06t0674800-01	850.918	1356.92	1320.76	922.549	1316.09	1025.56	1296.09	1312.46	1644.16	1366.15	1486.69	1719.29
21	13	Os04g0120000|COMBINER_EST|CI260116|6	AK106957	154.846	110.585	125.589	122.891	145.073	64.5322	60.8584	77.0463	74.0698	104.859	118.126	101.368
21	14	Os11g0121600|mRNA|AK063194|CDS+3'UTR	Os11t0121600-02	2764.18	3984.69	3998.59	3496.59	3769.15	2764.96	2146.99	2460.36	2880.36	2170.39	2698.4	2567.54
21	15	Os03g0136200|mRNA|AF042333|CDS+3'UTR	Os03t0136200-01	20813.1	28691.5	27824.4	22710	23961.6	19693.7	15299.6	17649.9	17668.1	14393.5	16959	15764.1
21	16	Os09g0441100|mRNA|AK107584|CDS+3'UTR	Os09t0441100-01	43.3419	48.9043	28.7564	17.3901	49.5033	7.92943	9.9408	27.7438	16.383	26.2107	37.8154	35.0997
21	17	Os01g0830200|mRNA|AK099788|CDS+3'UTR	Os01t0830200-01	203.347	262.442	349.188	259.756	249.677	224.611	178.525	217.083	223.467	208.573	222.627	200.385
21	18	Os02g0198500|mRNA|AK062474|CDS+3'UTR	Os02t0198500-01	1664.32	2508.8	2252.33	1771.61	2753.01	1819.18	1163.43	1222.92	1557.21	1238.33	1519.3	1385
21	19	Os01g0825700|mRNA|AJ575227|CDS	Os01t0825700-01	1443.32	1665.38	1905.46	2023.47	1702.33	1258.71	1522.28	1600.22	1858.12	1603.97	1454.75	1486.59
21	20	Os12g0132900|mRNA|AK068041|UTR	Os12t0132900-01	162.582	215.315	216.016	185.607	189.764	145.605	100.006	113.905	137.65	125.933	150.364	142.792
21	21	Os02g0524600|COMBINER_EST|AU068637|6	Os02t0524600-01	5529.1	8007.55	7916.47	5683.87	7027.99	5938.23	5496.85	6014.79	7110.51	5504.98	6641.26	6641.16
21	22	Os11g0264300|mRNA|AK064859|CDS+3'UTR	Os11t0264300-02	6931.73	10064.5	9774.27	7268.58	9445.58	7708.16	7232.43	8183.01	9797.43	7375.38	8595.49	8901.48
21	23	Os08g0473600|mRNA|AK064071|CDS+3'UTR	Os08t0473600-01	7.20963	9.5116	12.5748	9.32564	11.524	7.59605	6.26148	8.90404	10.9489	5.36022	5.71503	5.7351
21	24	Os05g0110000|mRNA|AK067181|CDS+3'UTR	Os05t0110000-01	2630.41	3851.08	3591.26	2624.7	3761.63	2437.5	3056.23	3575.5	4395.08	3061.93	3207.43	3526.91
21	25	osa-miR399j|Os04|Mature	osa-miR399j	13.1451	24.4664	12.4043	9.26217	21.8242	7.62786	6.22065	8.94393	10.9915	13.5459	13.9218	12.3517
21	26	Os06g0716000|mRNA|AK061844|CDS+3'UTR	Os06t0716000-02	3799.15	5488.21	5277.94	4384.08	5632.36	4401.66	5293.7	5863.65	7009.49	5121.23	5761.28	5801.89
21	27	PTaControl0002|mRNA|X94352|3'UTR	mRNA	31.178	81.0859	66.2186	66.3647	68.3899	41.0344	36.605	44.3405	42.763	36.1456	45.5345	40.5282
21	28	osa-miR172c|Os07|5'seq	osa-miR172c	7.22113	44.7105	33.8536	27.0854	56.7759	7.6858	6.17523	9.00949	11.065	5.40291	8.86387	5.80449
21	29	Os01g0685500|mRNA|AK064463|CDS+3'UTR	Os01t0685500-01	1234.03	1810.36	1801.02	1283.06	1592.81	1310.34	820.839	908.896	1403.2	1175.3	1311.74	1182.78
21	30	Os08g0208400|mRNA|AK102509|CDS+3'UTR	Os08t0208400-01	65.9136	98.4389	89.3897	61.7431	81.0054	69.0153	60.9053	76.2032	65.405	59.9152	78.7549	57.9245
21	31	Os09g0395300|COMBINER_EST|Os09g0395300|8	NM_001069632	7.26835	11.7665	11.874	8.97607	36.6835	7.75689	6.14578	13.5286	13.7449	28.1673	28.5704	24.7893
21	32	Os06g0194200|mRNA|AK111269|CDS+3'UTR	Os06t0194200-01	220.364	320.465	261.389	272.882	293.519	184.298	165.521	236.337	247.241	211.97	244.871	233.068
21	33	Os05g0582300|mRNA|AK066579|CDS+3'UTR	AK066579	30302.5	38937.2	30652.1	23495.7	32216.2	21165.8	13135	15954.3	16806.8	12830.4	17373.2	14374.8
21	34	Os07g0124900|mRNA|AY339373|CDS+3'UTR	Os07t0124900-01	4003.68	5073.58	5355.64	3226.19	6553.6	6426.1	5439.38	5591.43	5030.61	6554.83	7028.84	5518.28
21	35	osa-miR395f|Os04|3'seq	osa-miR395f	7.05913	8.56324	11.5045	8.72473	10.6191	7.87187	6.12986	9.18065	11.2844	5.46631	5.8288	5.92603
21	36	Os02g0640800|mRNA|AK067764|CDS+3'UTR	Os02t0640800-02	7.03115	8.48736	11.4105	8.65509	10.5341	10.7089	6.12908	9.20702	11.3211	5.4773	5.83705	5.94627
21	37	Os12g0124000|mRNA|AK060098|CDS+3'UTR	Os12t0124000-03	18024.9	20661.5	23109.7	17881.7	20174.5	16301.6	7466.24	10339.6	12856	8674.06	12897.2	11418.8
21	38	Os02g0135200|mRNA|AF194416|CDS+3'UTR	Os02t0135200-00	1014.78	1249.14	1352.98	1013.5	1345.55	1217.6	1037.76	1312.97	1510.46	1083.53	1260.56	1124.05
21	39	Os11g0702000|mRNA|AK106678|CDS+3'UTR	Os11t0702000-01	6.93413	8.26038	14.2048	8.43951	10.2823	8.00913	6.13635	9.28687	11.4394	11.1671	10.6735	9.78063
21	40	Os12g0540200|mRNA|AK065534|UTR	Os12t0540200-01	2729.77	3428.94	3433.29	2738.88	3366.64	2654.51	2105.54	2460.9	3269.01	2335	2887.28	2786.91
21	41	Os06g0682500|COMBINER|CI419126|6	Os06t0682633-01	2015.65	2590.18	2439.21	1766.73	2334.62	1997.56	1332.29	1747.24	2094.57	1507.04	2041.18	1686.99
21	42	(+)E1A_r60_a107	E1A_r60_a107	7.10803	14.0849	10.8377	8.21478	10.0384	8.1266	6.15456	9.3682	11.5696	5.55954	5.88546	6.0888
21	43	Os05g0539700|mRNA|AK105671|CDS+3'UTR	Os05t0539700-02	15294	17602	17964.8	15671.4	16793.4	14694.3	11334.2	13328	15393.4	12000.4	14855	14646.5
21	44	Os01g0623600|mRNA|AK103106|CDS+3'UTR	Os01t0623600-01	6.73183	7.90097	10.6467	8.0608	9.88269	8.21091	6.17234	9.42319	11.6629	5.59532	5.90195	6.14431
21	45	Os08g0136700|mRNA|AF097724|CDS+3'UTR	Os08t0136700-01	11.8037	10.4192	11.1191	7.98498	11.8643	8.25527	6.18296	9.45046	11.7114	14.6893	14.2009	9.29092
21	46	Os01g0103000|mRNA|AK066123|5'UTR+CDS	TC444523	18.494	18.5696	12.7166	15.6485	16.055	8.30036	6.19429	9.47819	11.7611	8.40733	11.2686	10.4176
21	47	Os03g0215700|mRNA|AK099772|CDS+3'UTR	Os03t0215700-01	261.862	349.383	326.132	231.479	493.298	250.646	572.497	587.09	960.23	573.85	524.508	637.635
21	48	Os10g0510000|mRNA|AK101613|CDS+3'UTR	AK101613	502.242	641.833	557.851	501.132	637.69	439.629	681.567	697.147	676.565	542.424	609.593	587.429
21	49	Os08g0156600|mRNA|AK063143|CDS+3'UTR	Os08t0156600-02	2537.73	2719.85	2991.57	2651.45	2988.45	2637.2	3212.6	3847.96	4016.92	3360.38	3546.47	3780.89
21	50	Os09g0297100|mRNA|AK073729|CDS+3'UTR	Os09t0297100-01	22702.8	27080.5	25123.6	18141	25922.6	23518.8	22362.4	25346.5	29800.6	22494.1	23439	25578.1
21	51	Os02g0808800|mRNA|AK064401|CDS+3'UTR	Os02t0808800-01	6.39302	7.44821	9.99012	7.54154	9.40926	8.54648	6.26706	9.6131	12.0243	6.21112	5.96667	6.37284
21	52	Os04g0672800|mRNA|AK068413|CDS+3'UTR	Os04t0672800-01	4303.81	6114.7	6185.02	5107.99	6177.07	4946.65	3938.3	5093.66	6291.89	4720.72	5067.99	4827.51
21	53	Os04g0162500|mRNA|AK108645|CDS+3'UTR	Os04t0162500-01	227.278	244.322	232.462	211.468	215.536	207.254	100.174	130.026	161.654	108.11	130.512	128.978
21	54	Os08g0554900|mRNA|AK105089|CDS+3'UTR	Os08t0554900-02	4408.04	5430.64	4532.65	3407.36	5201.3	4898.76	4354.57	5379.73	5632.37	4221.01	4900.39	4567.08
21	55	Os02g0270800|COMBINER_EST|Os02g0270800|8	NM_001185964	6.18457	7.2216	9.63723	7.27168	9.20287	8.76331	6.34387	9.71898	12.2589	5.8859	6.0133	6.52875
21	56	Os01g0780600|mRNA|AK120823|CDS+3'UTR	Os01t0780600-01	6.13299	7.16977	9.55375	7.20836	9.15887	8.81952	6.36565	9.74488	12.3193	5.92167	6.02662	6.57001
21	57	Os02g0762600|mRNA|AK103657|CDS+3'UTR	Os02t0762600-02	3037.94	3546.59	3502.76	3215.3	4497.84	3247.61	4646.09	5711.1	7042.72	5247.09	5315.69	5842.98
21	58	Os08g0383700|mRNA|AK073566|CDS+3'UTR	Os08t0383700-02	7554.35	8988.91	8475.39	7232.16	8908.89	8022.43	8594.7	9826.44	10764.5	8711.26	8056.95	9037.51
21	59	Os10g0499900|COMBINER|CI275131|6	Os10t0499700-01	15.0351	13.2512	9.31223	14.5055	15.5475	13.5184	6.43561	10.4728	13.1425	13.1396	12.6504	11.098
21	60	Os01g0825900|mRNA|AK101175|CDS+3'UTR	Os01t0825900-01	9.98778	9.45508	9.23606	6.98619	9.02364	9.05611	6.46118	9.84327	12.5686	6.07984	6.08839	6.74864
21	61	Os05g0351200|COMBINER|CI208459|6	Os05t0351200-00	48.0887	103.679	86.5535	81.4101	88.8191	53.2986	40.9527	51.973	82.4874	76.7085	74.732	74.0346
21	62	Os08g0114300|mRNA|AK105866|CDS+3'UTR	Os08t0114300-01	9948.38	13265.3	11642.3	8377.98	12442.7	12291.5	7421.51	9017.08	10691.8	8008.9	9812.86	9910.4
21	63	Os06g0646900|mRNA|AK063383|CDS+3'UTR	Os06t0646900-01	28.3566	40.6425	24.1608	27.5595	28.9519	24.7046	9.81179	16.9584	30.1804	25.0543	22.2226	25.5165
21	64	Os10g0437900|COMBINER|CI199341|6	COMBINER	57.1395	61.0736	43.9959	48.5724	50.3322	58.6227	40.9131	52.6451	121.415	52.5619	54.5579	52.3565
21	65	Os04g0682300|mRNA|AK073871|CDS+3'UTR	Os04t0682300-03	9078.61	11496.2	10567.2	9332.32	12588.6	10245.3	7905.86	9507.27	11591.8	8554.82	8983.2	8701.51
21	66	Os03g0735900|COMBINER_EST|Os03g0735900|8	Os03t0735900-00	18.4615	11.0417	8.83841	6.74801	8.94259	9.43177	6.63244	9.97764	12.9611	6.36867	6.21562	7.04025
21	67	Os05g0460500|COMBINER_EST|CI239574|6	CI239574	495.294	609.749	578.849	526.014	646.587	553.152	437.81	527.604	654.025	613.845	498.862	634.631
21	68	Os01g0795100|COMBINER_EST|Os01g0795100|8	Os01t0795100-00	14.2262	11.155	8.73107	6.70035	8.95169	9.56145	6.69756	10.0178	13.0945	6.47846	6.27034	7.14461
21	69	Os02g0820200|mRNA|AK059979|CDS+3'UTR	Os02t0820200-01	63.8931	73.7575	69.7983	71.5295	105.007	76.9335	70.3348	86.6814	108.421	87.9886	62.6653	89.2243
21	70	Os11g0576900|mRNA|AK072935|CDS+3'UTR	Os11t0576900-01	392.027	624.173	517.493	376.865	661.624	570.939	442.64	444.825	644.685	470.083	647.354	600.783
21	71	RC9	RC9	5.46234	6.59868	8.59972	6.66425	9.0022	9.75787	6.80433	10.074	13.2954	6.65575	6.36585	7.30401
21	72	Os08g0445700|mRNA|AK109708|CDS+3'UTR	Os08t0445700-02	13.4517	16.2083	8.56414	16.2615	27.8761	12.9433	44.6758	37.7482	76.5102	49.9649	35.0714	52.3882
21	73	Os03g0803900|COMBINER_EST|CI374989|6	Os03t0803900-01	935.596	1254.19	1130.48	882.389	1266.64	1255.76	890.573	1060.52	1308.69	1132.86	1073.53	1129.23
21	74	Os05g0209100|mRNA|AK069043|CDS+3'UTR	Os05t0209100-01	641.26	921.803	792.904	631.97	964.506	831.398	797.223	878.631	1053.68	862.868	827.869	898.995
21	75	Os04g0405300|mRNA|AK110700|CDS+3'UTR	Os04t0405300-01	961.266	1537.46	1445.48	1487.55	2151.89	1579.39	3726.07	4975.6	3617.16	2856.08	2708.22	3082.71
21	76	Os08g0307600|COMBINER|CI266199|6	TC469484	34.2733	36.4115	36.9509	48.4696	60.2303	67.206	64.8419	63.2371	57.4684	56.1865	58.5545	53.18
21	77	Os10g0487600|mRNA|AK059738|CDS+3'UTR	Os10t0487600-01	1501.68	1874.48	1744.4	1448.29	1979.91	1782.57	1614.03	1822.91	2178.98	1902.65	2113.55	2354.73
21	78	(-)3xSLv1	NegativeControl	5.31331	6.49433	8.4563	6.77994	9.30981	10.2153	7.09726	10.1808	13.7526	7.12109	6.67336	7.68277
21	79	Os04g0473400|mRNA|AK067896|CDS+3'UTR	Os04t0473400-01	20247	26315	23947.8	20366.5	26444.6	28088.7	19332.4	22821.2	25766.1	24176.7	23994.3	24374.8
21	80	Os12g0497300|mRNA|AB080264|CDS+3'UTR	Os12t0497300-00	51.7738	78.6764	61.3197	55.1107	73.1693	74.7411	63.752	72.8513	81.9961	73.3603	68.328	72.3695
21	81	Os03g0843300|mRNA|AK104650|CDS+3'UTR	Os03t0843300-02	5709.67	7232.99	6205.73	6192.94	9068.01	7963.11	14380.6	14588.3	15633.9	14529	13304.7	15748
21	82	Os05g0532800|mRNA|AK111043|CDS+3'UTR	Os05t0532800-01	364.399	479.169	401.9	376.973	458.713	464.25	332.985	377.628	459.524	480.067	465.972	481.038
21	83	DarkCorner	DarkCorner	5.31957	6.49378	8.53244	7.08634	9.7172	10.5269	7.3502	10.2351	14.0541	7.48773	6.98944	7.93918
21	84	DarkCorner	DarkCorner	5.33468	6.50234	8.57023	7.17632	9.81971	10.5846	7.40709	10.2439	14.1089	7.56321	7.06368	7.98678
21	85	DarkCorner	DarkCorner	5.35525	6.51328	8.61586	7.278	9.93328	10.6416	7.46616	10.2517	14.1623	7.63859	7.14446	8.03417
22	1	DarkCorner	DarkCorner	6.76051	10.8715	14.3537	8.67408	10.9581	7.64751	7.46873	8.76178	10.8104	4.85884	5.43768	5.40907
22	2	DarkCorner	DarkCorner	6.79017	10.8286	14.2536	8.75929	11.0885	7.62941	7.3682	8.75329	10.805	4.90243	5.45128	5.43283
22	3	DarkCorner	DarkCorner	6.81942	10.7842	14.1609	8.84195	11.2073	7.61216	7.27036	8.74612	10.8006	4.94503	5.46492	5.45483
22	4	Os01g0235300|mRNA|AK059862|CDS+3'UTR	Os01t0235300-02	2125.4	3441.81	3260.29	2342.41	2937.94	2269.24	3038.67	3014	3438.41	2549.12	2684.08	2800.7
22	5	Os10g0384600|mRNA|AK071078|CDS+3'UTR	Os10t0384600-01	6.87809	10.686	13.9784	8.98569	11.4091	7.58315	7.09544	8.73844	10.7949	5.02125	5.49139	5.49561
22	6	Os12g0143900|mRNA|AK065216|CDS+3'UTR	Os12t0143900-01	4840.13	8631.02	8022.17	5330.14	8267.55	6092.73	10104.1	9332.49	10952.2	8708.71	8527.25	8775.38
22	7	Os07g0541700|mRNA|AK105128|CDS+3'UTR	Os07t0541700-01	556.955	1026.71	825.784	688.974	1045.84	585.448	486.204	623.884	879.645	651.42	660.59	627.543
22	8	osa-miR399f|Os06|5'seq	osa-miR399f	50.3253	37.8841	18.2205	21.294	30.1762	10.1225	8.86225	10.0576	13.526	21.5163	28.098	27.4476
22	9	Os03g0173500|mRNA|AK099854|CDS+3'UTR	Os03t0173500-01	78.0304	102.714	92.3932	89.1278	187.244	58.0384	48.252	61.3398	84.5467	124.712	143.199	129.875
22	10	Os11g0679700|mRNA|AK120619|CDS+3'UTR	Os11t0679700-01	576.231	1040.57	1038.57	837.795	1020.08	643.932	554.351	679.567	780.156	582.941	535.985	526.877
22	11	Os12g0540100|COMBINER|CI413782|6	Os12t0540100-01	11.6751	21.2795	13.4723	9.28636	20.86	8.01301	6.68656	8.75342	10.8035	14.6486	17.4467	16.7335
22	12	Os04g0616700|mRNA|AK111539|CDS+3'UTR	Os04t0616700-01	2024.6	3361.08	3518.42	3013	3557.96	2752.18	1864.92	1986.8	3015.17	2494.45	2930.16	2630.34
22	13	Os11g0572400|mRNA|AK101277|CDS+3'UTR	Os11t0572400-01	2036.97	3556.78	3284.6	2233.47	2961.67	2442.9	1644.19	1959.25	2359.74	1789.57	2114.12	2074.99
22	14	Os11g0252900|COMBINER|CI348323|6	Os04t0401400-01	297.486	438.24	483.209	281.841	352.269	291.547	186.443	214.286	278.402	219.181	265.204	236.154
22	15	Os10g0458600|COMBINER|CI422732|6	Os10t0458600-01	31.8939	33.3223	13.1513	9.37238	16.9959	8.39747	6.49111	9.47501	10.8324	13.7796	18.1111	14.3595
22	16	Os06g0473200|mRNA|AK119330|CDS+3'UTR	Os06t0473200-02	4983.41	7116.95	6963.82	5222.84	6687.38	5229.98	4818.95	5315.56	5895.48	4856.4	5675.87	5391.51
22	17	Os07g0203500|COMBINER|CI515211|x	Os07t0203500-01	14.0926	33.6222	12.9912	9.38365	11.7483	7.53979	7.72402	8.81631	10.854	5.29852	5.64769	5.67145
22	18	Os07g0642300|COMBINER_EST|CI428332|0	Os07t0642300-01	27192	36614.3	35977.4	31203	35117.6	27909	30515.1	33889.3	32357.6	25485	31142.9	32239.6
22	19	Os01g0678600|mRNA|AK062194|CDS+3'UTR	Os01t0678600-03	33076.1	44068.7	42654.2	37683.2	43788	33029.3	23211.8	29696.7	28967.2	20997.4	27577.4	24967.2
22	20	Os11g0706100|mRNA|AK070611|CDS+3'UTR	Os11t0706100-01	2064.06	2796.13	3062.23	2727.09	2905.12	2152.76	1702.21	1879.98	2389.55	2026.69	2388.19	2224.77
22	21	Os04g0618500|mRNA|AK103625|CDS+3'UTR	Os04t0618500-01	10064.2	15703.8	13363	9932.07	14391.4	11072.1	11917	12330	14179.8	11077.7	12408.5	12775.7
22	22	Os05g0452900|mRNA|AK063393|CDS+3'UTR	Os05t0452900-01	1026.75	1650.1	868.747	580.444	1935.61	351.637	405.904	654.229	604.876	1059.45	1428.6	1129.81
22	23	Os07g0623200|mRNA|AK058506|CDS+3'UTR	Os07t0623200-02	1243.6	1940.89	1857.13	1721.56	1857.17	1438.5	1159.16	1257.31	1511.24	1186.73	1442.12	1336.24
22	24	Os01g0536000|mRNA|AK120431|CDS+3'UTR	Os01t0536000-01	2393.22	3386.36	3242.38	2319.45	3315.81	2291.16	1703.5	2006.22	2515.56	2123.81	2469.47	2207.08
22	25	Os04g0682800|mRNA|AK060526|UTR	Os04t0682800-03	29.6088	44.7487	46.6196	22.3768	50.7577	36.3359	27.4331	24.9848	32.2628	37.0428	39.5341	42.5476
22	26	Os04g0261400|mRNA|AK109843|CDS+3'UTR	Os04t0261400-01	190.533	274.637	274.176	195.793	184.153	239.916	153.653	238.438	176.147	213.258	198.134	157.572
22	27	Os06g0634000|mRNA|AK073652|CDS+3'UTR	AK073652	7.18579	9.13889	12.1548	9.13626	11.2186	7.66983	6.17344	8.9995	11.0423	8.29905	5.75606	5.79964
22	28	Os01g0188200|mRNA|AK106248|5'UTR+CDS	Os01t0188200-01	231.495	245.577	330.124	274.767	277.98	281.776	168.525	221.81	248	224.556	281.815	205.866
22	29	Os04g0612600|mRNA|AK104427|CDS+3'UTR	Os04t0612600-01	31913.4	41249.9	35251	27638.4	39781.4	30214.6	36054.9	38427.1	41986.6	29144.2	35942.7	36222.2
22	30	Os08g0208200|mRNA|AK062824|CDS+3'UTR	Os08t0208200-01	166.303	213.346	191.226	175.532	220.486	147.025	91.9232	116.227	131.631	88.3859	115.127	108.26
22	31	Os11g0107600|COMBINER_EST|AU094304|6	TA65015_4530	1775.96	2126.11	1871.96	1653.57	2063.11	1428.23	1627.75	1784.85	2025.94	1204.62	1582.34	1575.3
22	32	Os01g0142300|mRNA|AK060202|CDS+3'UTR	Os01t0142300-02	2881.22	4101.33	3797.61	2599.1	2787.72	2422.98	1513.77	1735.92	2147.7	1821.33	2147.35	2251.4
22	33	Os10g0498800|mRNA|AK058916|CDS+3'UTR	Os10t0498800-01	3634.28	4946.72	4626.63	3424.21	4673.49	3906.74	3720.76	4203.54	5003.5	3693.99	4503.95	4392.37
22	34	Os01g0369900|mRNA|AK100034|CDS+3'UTR	Os01t0369900-01	5225.43	7897.44	7285.16	5118.13	6068.31	6454.79	2511.68	2684.2	3979.03	3573.16	4100.55	4119.9
22	35	Os06g0481800|COMBINER_EST|Os06g0481800|8	NM_001189983	7.03672	8.51264	11.429	8.6681	10.5705	7.87777	6.12075	9.19265	11.2894	5.46619	5.82639	5.9366
22	36	Os04g0493400|mRNA|AK099973|CDS+3'UTR	Os04t0493400-01	13104	20297.4	18177.1	17329.3	16528.2	12945.4	12416.9	15146.8	20368.1	14495.4	17558.6	22563.5
22	37	Os05g0391000|mRNA|AK105218|5'UTR+CDS	CI255071	746.923	1753.95	1230.66	1203.09	1761.35	688.635	874.654	981.036	1131.52	1454.03	1497.16	1554.65
22	38	Os08g0560600|mRNA|AK109222|CDS+3'UTR	Os08t0560600-01	1613.5	1825.52	1908.65	1456.51	1681.01	1416.48	1249.88	1458.63	1755.57	1296.31	1739.02	1689.98
22	39	Os04g0278500|COMBINER_EST|Os04g0278500|8	TC417814	6.90775	8.21284	11.0524	8.3812	10.2343	8.01667	6.12999	9.29806	11.4456	5.51487	5.85846	6.02398
22	40	Os01g0199400|mRNA|AK070748|CDS+3'UTR	Os01t0199400-02	6112.72	7513.49	6357.42	4545.47	8460.52	5583.96	12978.4	15475.5	15689.3	11548	11998	14139.2
22	41	Os07g0490500|mRNA|AK061151|CDS+3'UTR	AK061151	10228.6	11873.3	12299.1	9070.39	11341.6	9306.53	5277.29	6609.3	7852.28	5153.9	6974.43	6462.53
22	42	Os12g0620400|mRNA|AK059973|CDS+3'UTR	Os12t0620400-05	26575.4	30327.7	31203.5	25764.8	32396.7	26937.5	26639.5	32059.5	34312.7	27108.5	28435.8	27184.3
22	43	Os08g0104700|mRNA|AK067468|CDS+3'UTR	Os08t0104700-01	567.273	770.65	705.176	416.205	801.786	670.631	837.367	912.033	1117.25	848.143	871.753	996.549
22	44	Os07g0568600|mRNA|AK073000|CDS+3'UTR	Os07t0568600-02	7637.32	6963.44	7851.94	6249.22	7592.49	7008.97	5812.23	6564.94	8600.42	5442.15	6545.8	6712.02
22	45	Os10g0184300|mRNA|D21309|5'UTR+CDS	Os10t0184300-01	10754.9	8921.13	11031.8	11492.6	11636.5	9807.67	9694.57	11971.4	13536.4	10228.8	11308.8	11607.5
22	46	Os02g0474700|mRNA|AK068629|CDS+3'UTR	Os02t0474700-01	7167.52	8497.68	8516.61	6533.88	8360.49	7071.74	5004.91	5835.48	6739.24	5082.72	6617.91	6276.42
22	47	Os04g0635700|mRNA|AK062025|CDS+3'UTR	Os04t0635700-01	968.479	1001.93	1115.44	999.009	1209.58	1118.73	501.31	756.08	821.698	593.487	789.284	771.948
22	48	Os02g0791900|COMBINER|CI265181|6	Os02t0792000-01	157.838	330.848	209.95	186.967	301.001	181.977	146.625	195.387	211.687	289.731	265.375	261.093
22	49	Os01g0973500|mRNA|AK069546|CDS+3'UTR	Os01t0973500-01	410.585	476.97	453.662	375.228	540.214	356.633	561.351	541.112	665.822	507.339	521.813	589.149
22	50	Os01g0580500|mRNA|AK102472|CDS+3'UTR	Os01t0580500-01	1004.63	1046.38	1069.88	893.261	1788.91	1086.37	3108.36	3621.88	4555.34	3346.9	3589	3581.22
22	51	(+)eQC-39	EQC	6.36131	7.41445	9.92689	7.49033	9.37699	8.55641	6.26757	9.62267	12.037	5.76448	5.96353	6.38685
22	52	Os02g0590400|mRNA|AK061356|CDS+3'UTR	Os02t0590400-02	6923.81	9270.68	7916.05	6933.07	12179.8	6853.4	5412.35	6699.49	8551.3	4957.93	6500.28	5547.76
22	53	Os03g0648400|mRNA|AK058555|UTR	Os03t0648400-04	33969.5	39881.4	39715	29145.6	36434.2	38811.5	39326.3	45832.8	46093.6	39751.3	39861.2	43114.3
22	54	Os10g0568900|mRNA|AY307388|CDS+3'UTR	Os10t0568900-01	9007.82	10368	8738.7	7512.17	10054.5	7449.4	6199.1	7457.04	7675.93	5740.78	6505.01	6454.4
22	55	Os06g0606800|mRNA|AK106565|CDS+3'UTR	Os06t0606800-02	1716.35	1471.33	2451.33	3165.8	1699.43	1802.17	1139.78	1725.89	1622.94	1475.19	1291.71	1100.37
22	56	Os09g0133600|mRNA|AK061477|CDS+3'UTR	Os09t0133600-01	78023.2	79867.6	75928	58853.8	74654.3	69318.9	69745.1	72861.9	82347.1	66579.6	69830	71893.1
22	57	Os09g0372200|COMBINER_EST|Os09g0372200|8	TC414979	40.8956	31.945	23.316	33.4233	38.5472	38.2526	23.9769	37.6601	39.893	27.0305	31.8101	33.6705
22	58	Os03g0821100|mRNA|AK102784|CDS+3'UTR	AK102784	5592.83	6343.55	5921.07	4934.2	6279.62	5035.84	3739.23	4572.19	5012.9	3808.39	4534.72	4206.35
22	59	Os12g0456000|COMBINER_EST|Os12g0456000|8	NP933783	5.95001	6.99782	9.25996	6.99922	9.03482	9.00557	6.43848	9.8268	12.5157	6.04604	6.07051	6.71781
22	60	Os03g0324200|mRNA|AB074971|CDS+3'UTR	Os03t0324300-01	23795.1	26911.1	25343.5	21364.4	27657.9	25491.6	31347.6	34830.7	39374.5	31318.1	29824.2	33096.9
22	61	Os01g0729900|mRNA|AK120504|CDS+3'UTR	Os01t0729900-02	2088.82	2701.27	2667.51	2024.78	3267.6	3231.16	3983.58	4177.5	5320.47	4599.38	4237.35	5027.18
22	62	Os08g0109300|mRNA|AK061825|CDS+3'UTR	Os08t0109300-01	17667	21665.1	18654.8	14604.8	20530.1	18617.4	17393.5	19267.6	23021.3	17194.1	19815.1	20429.2
22	63	Os07g0667300|mRNA|AK120101|CDS+3'UTR	Os07t0667300-01	1016.07	1384.89	1175.3	866.888	1203.9	1217.1	396.832	547.862	614.374	439.813	555.739	492.184
22	64	Os09g0416800|mRNA|AK065377|CDS+3'UTR	Os09t0416800-02	451.347	533.886	506.372	332.095	502.239	426.09	677.134	703.688	925.949	762.75	690.924	975.089
22	65	Os11g0558900|mRNA|AK119422|CDS+3'UTR	Os11t0558900-01	48.8329	65.2924	55.0195	43.3337	71.8811	69.6649	34.0668	41.281	65.0618	67.1702	49.4224	57.493
22	66	Os04g0558900|mRNA|AK100861|CDS+3'UTR	Os04t0558900-01	21.1925	30.9695	19.6092	22.169	26.7567	18.5107	15.8197	20.9172	19.9807	9.9546	21.3502	17.2937
22	67	Os03g0859500|mRNA|AK070637|CDS+3'UTR	Os03t0859500-01	1353.57	1756.24	1773.49	1273.16	1677.94	1824.93	1879.39	2030.59	2440.8	2499.35	1986.03	2679.19
22	68	Os06g0708700|mRNA|AK067151|CDS+3'UTR	Os06t0708700-02	10046.3	12918.8	12439.6	8602.9	13062	13929.8	10219.4	11631.8	16945.6	11964.8	12763.1	14417.1
22	69	Os08g0332700|mRNA|AK109737|CDS+3'UTR	Os08t0332700-02	71.3081	156.381	155.867	189.824	173.16	76.7543	30.8883	46.8013	118.978	98.0507	108.24	97.1943
22	70	Os03g0727200|mRNA|AB007625|CDS+3'UTR	Os03t0727200-00	8.31596	6.6154	8.61503	6.65906	8.9893	9.69803	6.77587	10.0615	13.2389	6.60795	6.33727	7.26624
22	71	Os03g0198500|mRNA|AK104430|CDS+3'UTR	Os03t0198500-02	2337.42	3133.51	2867.79	2015.13	2970.85	3149.59	2177.84	2637.48	3079.31	2829.87	2527.48	3111.77
22	72	Os03g0784000|mRNA|AK073469|CDS+3'UTR	Os03t0784000-01	1489.69	1793.24	1967.37	1891.04	1902.84	1700.78	959.873	1184.89	1601.71	1352.91	1411.43	1416.85
22	73	Os03g0152600|mRNA|AK109525|CDS+3'UTR	Os03t0152600-01	8335.07	12546.6	11305.3	9077.15	13724	9985.75	9842.26	12102.5	15232.8	13025.3	11773.2	12409.5
22	74	Os04g0649200|mRNA|AK103112|CDS+3'UTR	Os04t0649200-01	791.72	897.933	880.259	794.49	933.635	1020.71	1008.62	1350.43	1410.02	1423.83	1081.02	1296.85
22	75	Os06g0716800|mRNA|AK103968|CDS+3'UTR	Os06t0716800-01	7332.78	9414	8776.07	7326.95	9707.63	8409.33	6196.31	7315.23	9112.4	6908.19	7326.97	7162.32
22	76	Os12g0162500|mRNA|AF465825|CDS+3'UTR	Os12t0162500-01	5008.8	6223.82	6076.41	5198.29	7115.83	6162.06	5838.31	6634.41	7881.56	7004.77	6563.25	7051.01
22	77	Os06g0663900|mRNA|AK059197|UTR	Os06t0663900-03	7049.82	8370.77	7969.02	9007.26	10559.5	8918.21	6257.42	7582.43	9005.45	8636.47	8067.48	8324.91
22	78	Os02g0509600|mRNA|AK111075|CDS+3'UTR	Os02t0509600-01	16.376	21.2936	9.2912	17.3285	43.4298	28.0309	353.643	355.069	288.856	304.966	251.526	310.547
22	79	POsControl0009|genome	genome	5.30809	6.49594	8.4644	6.84462	9.41391	10.2831	7.15869	10.1989	13.8257	7.20858	6.74603	7.7476
22	80	osa-miR164c|Os05|Mature	osa-miR164c	10.2413	29.8309	8.47671	6.90175	9.49236	10.3456	7.20865	10.2107	13.8867	7.28065	10.0526	7.79929
22	81	osa-miR164b|Os05|3'seq	Os05t0339300-01	168.878	236.252	246.084	260.896	292.557	216.907	189.132	217.368	255.303	259.009	258.169	270.69
22	82	Os05g0560000|mRNA|AK060254|CDS+3'UTR	Os05t0560000-01	77439.4	84528.9	79408	61763.5	102820	106165	75285.9	89565.4	109787	91735.4	103927	104017
22	83	DarkCorner	DarkCorner	5.33232	6.50816	8.55671	7.12737	9.76487	10.5268	7.36792	10.2415	14.062	7.50315	7.01284	7.94902
22	84	DarkCorner	DarkCorner	5.35121	6.51812	8.59895	7.22369	9.87581	10.5875	7.4257	10.2503	14.1173	7.57881	7.09082	7.99584
22	85	DarkCorner	DarkCorner	5.37573	6.53063	8.64964	7.32653	9.98889	10.6428	7.48491	10.258	14.1713	7.65592	7.17377	8.04158
23	1	DarkCorner	DarkCorner	6.74366	10.8696	14.3681	8.62428	10.889	7.66275	7.51325	8.77887	10.8153	4.83766	5.4322	5.40515
23	2	DarkCorner	DarkCorner	6.77201	10.8312	14.2692	8.71198	11.0252	7.64333	7.40904	8.76934	10.8092	4.88442	5.44519	5.42927
23	3	DarkCorner	DarkCorner	6.80133	10.786	14.1722	8.79387	11.149	7.62566	7.30839	8.76162	10.8038	4.93022	5.4585	5.45176
23	4	Os03g0708000|mRNA|AK105828|CDS+3'UTR	Os03t0708000-01	5169.5	8571.56	7769.69	5996.14	7020.45	4505.16	5887.13	5387.13	6950.45	5277.73	5148.67	6010.62
23	5	Os05g0400400|mRNA|AK062745|CDS+3'UTR	Os05t0400400-01	19095.6	30331.2	28291.4	19629	24811.9	20809.2	24623.6	23564.3	25460.3	18388.4	20205	18849.9
23	6	Os06g0598800|mRNA|AK101377|CDS+3'UTR	Os06t0598800-01	1261.92	2037.58	2111.07	1299.33	1721.89	1388.56	957.521	1219.69	1292.85	1052.76	1097.92	1001.18
23	7	Os01g0654400|COMBINER_EST|CI046497|0	Os01t0654400-01	269.147	525.352	360.31	289.175	620.182	257.734	4783.92	3661.28	3778.29	5543.28	2636.92	4118.49
23	8	Os06g0171900|mRNA|AK100886|CDS+3'UTR	Os06t0171900-01	15629.1	28279.7	27457.1	20275.9	25454.7	20606.3	26823	26019.2	33167	26139.3	26539	30442.8
23	9	Os06g0700100|mRNA|AK119443|CDS+3'UTR	Os06t0700100-01	14.2523	10.4695	13.6415	9.17209	11.6531	7.55004	6.82959	8.74962	10.7933	5.13384	5.53731	5.56378
23	10	Os06g0625200|COMBINER_EST|Os06g0625200|8	Os06t0625200-00	6.99599	10.409	13.5598	9.21572	11.699	7.54301	6.76656	8.75309	10.7955	5.16033	5.55057	5.57856
23	11	Os05g0470900|COMBINER_EST|CB634005|7	COMBINER_EST	21.4637	17.6545	13.4775	9.25375	21.8248	9.88347	6.70769	10.5169	10.7987	16.242	17.4023	16.7857
23	12	Os07g0417300|COMBINER|CI039135|6	Os04t0330900-01	987.563	1390.51	1587.58	1237.87	1228.06	1104.15	785.633	796.955	960.63	767.431	912.714	855.765
23	13	POsControl0038|art	art	7.06667	10.2146	13.3164	9.313	11.7761	7.53098	6.59943	8.7722	10.8087	8.45205	6.06954	5.66735
23	14	Os05g0135100|COMBINER_EST|Os05g0135100|8	Os05t0135100-00	68.7299	100.007	85.3735	53.6548	89.9993	56.054	50.255	32.3268	49.999	34.8632	37.046	29.6733
23	15	Os01g0642200|mRNA|AK105174|CDS+3'UTR	TA33462_4530	88873.9	110174	94662.6	79681.2	86570.6	83440.1	55923.7	62904.7	66526.5	47730.9	66010.7	51174.1
23	16	Os02g0709400|mRNA|AK064381|CDS+3'UTR	Os02t0709400-03	8363.56	11452.4	11563.3	8653.42	10388.8	8536.14	7326.71	8666.03	10266.4	7863.47	9531.84	9366.73
23	17	Os11g0252400|mRNA|AK065745|CDS+3'UTR	Os11t0252400-01	987.887	1335.57	1387.84	1081.2	1379.31	1269.31	937.622	889.957	1085.66	753.807	989.714	873.874
23	18	Os08g0493100|mRNA|AK108678|CDS+3'UTR	Os08t0493100-02	7.15426	9.85885	12.9132	9.36303	11.7288	7.54127	8.47233	8.82817	10.8551	5.30492	5.65036	5.68224
23	19	Os01g0693900|mRNA|AK066034|CDS+3'UTR	Os01t0693900-01	4191.23	6133.06	5476.3	4526.74	5293.6	3857.04	2489.37	2974.97	3661.62	2607.12	3532.95	3180.89
23	20	Os04g0396800|mRNA|AK070195|CDS+3'UTR	Os04t0396800-02	1969.66	1770.03	1478.4	1228.7	1994.39	879.856	869.777	1250.18	1132.64	1328.17	1586.09	1468.19
23	21	Os01g0975900|mRNA|AK111768|CDS+3'UTR	Os01t0975900-02	2072.02	2489.82	2160.69	2266.15	4573.85	2157.09	35389.5	28522	26705.4	21745.7	22253.3	28246.8
23	22	Os08g0419200|COMBINER_EST|Os08g0419200|8	NM_001068351	7.18889	9.55446	12.5875	9.30945	11.5652	7.5768	6.26896	8.8912	10.9152	11.8177	14.5458	13.2823
23	23	Os07g0179500|COMBINER_EST|Os07g0179500|8	Os07t0179500-00	1026.74	1521.64	1611.1	1282.54	1559.35	1302.15	1361.4	1485.38	1752.71	1340.26	1415.58	1374.78
23	24	Os07g0102900|COMBINER_EST|CI524655|5	NM_001065220	1988.41	2991.73	2896.98	1990.23	2370.09	2248.9	1638.35	1954.87	2214.76	1755.13	2116.61	1973.33
23	25	Os03g0441500|mRNA|AK060827|CDS+3'UTR	Os03t0441500-02	7318.55	10050.5	9266.58	6317.57	8780.17	8268.94	7359.28	7559.62	8143.1	6442.84	7993.2	7250.23
23	26	Os01g0238800|mRNA|AK062940|CDS+3'UTR	Os01t0238800-01	2488.25	4048.8	3692.01	2750.79	3383.27	2702.36	1979.22	2228.88	2747.96	2132.69	2690.25	2485.74
23	27	Os03g0266900|mRNA|AK119243|CDS+3'UTR	Os03t0266900-01	346.698	437.951	430.13	382.306	554.35	372.482	1896.3	1053.31	868.284	2087.53	729.953	744.982
23	28	Os06g0612200|mRNA|AK059094|CDS+3'UTR	Os06t0612200-01	5523.91	6933.92	7321.68	5677.12	5685.08	5473.07	3533.51	4190.16	4790.19	3950.51	5118.8	4600.19
23	29	Os06g0162600|mRNA|AK066755|CDS+3'UTR	Os06t0162600-01	504.426	652.197	598.048	498.352	664.233	500.44	397.22	443.482	546.554	433.013	561.92	519.203
23	30	Os01g0368900|mRNA|AK107858|CDS+3'UTR	Os01t0368900-01	294.494	403.339	502.077	820.983	842.864	1116.42	1192.59	1158.52	1423.35	1928.96	1575.85	2497.43
23	31	Os04g0520000|mRNA|AK102988|CDS+3'UTR	Os04t0520000-01	2839.37	3842.94	3660.63	2648.51	3184.09	2952.13	1984.36	2341.59	2754.49	2242.97	2891.06	2582.2
23	32	Os12g0608600|mRNA|AK120712|CDS+3'UTR	Os12t0608600-01	3172.19	3962.77	4216.07	2740.01	3984.7	3284.14	2642.97	3105.91	3879.93	3130.02	3959.12	3737.2
23	33	Os02g0200900|mRNA|AK061400|CDS+3'UTR	Os02t0200900-01	56020.1	63109.2	64465.3	56926.3	68130.1	61173	60229.6	71768.5	73854.6	63465.8	74131.6	80563.7
23	34	Os01g0217300|COMBINER_EST|Os01g0217300|8	Os01t0217300-00	293.048	367.614	400.847	473.128	455.212	271.564	192.151	243.33	307.297	231.062	269.802	264.998
23	35	Os01g0185200|mRNA|AK062984|5'UTR+CDS	Os01t0185200-01	1110.29	1767.19	2231.32	2405.01	2175.56	1432.58	869.244	1024.45	1624.1	1377.02	2119.04	1920.51
23	36	Os02g0166500|COMBINER_EST|Os02g0166500|8	NP1360228	47.6436	47.0988	53.6923	51.5006	45.5789	30.7907	35.379	29.2874	40.5974	36.9836	53.0694	43.8769
23	37	Os01g0228600|mRNA|AK101390|CDS+3'UTR	Os01t0228600-02	1731.59	2253.92	2107.61	1828.13	2200.55	1655.3	1703.25	1896.06	1901.54	1407.04	1674.71	1635.22
23	38	Os08g0436000|mRNA|AK067548|CDS+3'UTR	Os08t0436000-01	11212.1	12551.6	13436.5	12486	12924.8	10943.4	10356.4	11819.9	13197	10112.3	11580.2	12268
23	39	Os02g0564200|mRNA|AK059007|CDS+3'UTR	Os02t0564200-02	19193.8	21979.7	20938.6	16947.7	22431.6	19198.1	17198.5	19237.7	21854.6	16336.7	19199	19900.7
23	40	Os03g0371400|mRNA|AK107816|CDS+3'UTR	Os03t0371400-01	775.369	1476.65	971.11	744.834	1317.09	955.334	441.208	687.289	1033.17	591.491	651.921	945.784
23	41	Os05g0458100|mRNA|AJ557547|CDS	Os05t0458100-02	827.835	736.326	1048.97	1155.14	948.027	800.615	643.579	745.331	850.292	717.94	832.105	806.959
23	42	Os06g0539700|COMBINER|CI092390|6	Os06t0539700-01	694.661	1002.25	1138.89	1032.24	1000.38	551.527	704.109	876.542	714.259	663.169	897.386	824.033
23	43	Os01g0673600|mRNA|AK122067|CDS+3'UTR	Os01t0673600-01	36792.1	43830.2	42704.1	35359.8	43309.1	37720.7	41743.3	46739.4	51072.3	36998.4	42743.3	45249.6
23	44	Os02g0617800|mRNA|AK059678|UTR	Os02t0617800-01	15854.7	19339.2	18509.5	14843.6	18044.5	15461.1	12769.7	14196.1	16658.9	12986.9	14554	14085.6
23	45	Os03g0221200|mRNA|AK068002|CDS+3'UTR	Os03t0221200-01	1384.77	1776.91	1490.84	1389.32	2483.13	1379	1526.19	1882.93	2048.93	1288.6	1718.83	1693.2
23	46	Os03g0207300|mRNA|AK120259|CDS+3'UTR	Os03t0207300-01	3006.1	3583.01	3565.73	2911.66	3528.05	3192.19	2631.37	3109.97	3466.87	2837.81	3272.84	3319.75
23	47	Os03g0119600|mRNA|AK108623|CDS+3'UTR	Os03t0119600-01	219.969	455.641	367.163	291.363	411.078	192.01	198.408	262.108	224.298	199.168	275.454	250.161
23	48	osa-miR435|Os03|3'seq	osa-miR435	6.53141	7.62228	10.2249	7.7259	9.58809	8.3661	6.20245	9.5245	11.8304	7.97666	5.9212	6.26092
23	49	Os11g0209400|COMBINER|CI407110|x	Os11t0209400-01	6.48279	7.55987	10.134	7.65258	9.52303	8.41405	6.21796	9.55153	11.8826	5.68729	5.93025	6.2941
23	50	Os01g0953400|mRNA|AK107454|CDS+3'UTR	NM_001051962	48.0146	68.2465	65.8458	51.6151	63.0516	43.6226	39.8208	48.8657	75.183	60.4436	56.1821	72.0242
23	51	Os04g0205900|COMBINER_EST|Os04g0205900|8	TC475156	968.832	973.813	1080.08	1057.37	1078.97	944.006	538.556	684.938	821.65	603.891	732.921	701.818
23	52	Os09g0425700|mRNA|AK066836|CDS+3'UTR	Os09t0425700-01	4294.3	5481.81	6124.76	4759.68	5615.58	5605.55	3649.6	4143.91	5990.91	4551.26	5443.59	5156.3
23	53	Os03g0272900|mRNA|AK063186|CDS+3'UTR	Os03t0272900-01	1515.25	1933.64	2288.18	1716.71	1886.13	1691.47	978.828	1245.08	1667.28	1368.43	1768.62	1666.13
23	54	Os01g0621900|mRNA|AK103381|CDS+3'UTR	Os01t0621900-02	15925.4	16820.4	16890.7	17623.5	20099.4	18555.5	19119.6	23483	20473.2	18203.9	21393.9	22386.7
23	55	Os01g0944000|mRNA|AK120633|CDS+3'UTR	Os01t0944000-03	1034.42	1078.25	1125.29	866.389	1226.95	1219.2	724.282	983.938	1247.27	951.824	1015.81	1039.07
23	56	Os11g0157400|mRNA|AK066482|CDS+3'UTR	Os11t0157400-01	1371.13	1821.45	1629.43	1346.48	1923.17	1400.56	1752.65	2141.36	2467.91	1928.82	1966.53	1994.51
23	57	Os07g0192700|mRNA|AK109791|CDS+3'UTR	Os07t0192700-01	52.7404	79.0999	66.3105	65.6967	77.7642	40.4549	20.8074	43.4001	58.1202	52.8396	57.3024	57.1567
23	58	Os01g0839700|mRNA|AK104148|CDS+3'UTR	Os01t0839700-02	10974.5	12637.9	11617.1	10096.7	13654.9	12061.9	12418.7	14109.2	15403	11569.2	11697.2	12243
23	59	Os02g0249000|mRNA|AY429650|CDS+3'UTR	Os02t0249000-01	5.97263	7.01979	9.28727	7.01478	9.04659	8.95568	6.4171	9.80874	12.464	6.01286	6.05286	6.68674
23	60	Os03g0685500|mRNA|AK062080|CDS+3'UTR	Os03t0685500-01	16979.1	19808.6	18017	17164	20483.2	16733	16847	18130.8	19794.5	16331.9	16929.8	17177.9
23	61	Os01g0893500|COMBINER|CI240833|6	NP1434590	5.87375	6.93164	9.14177	6.91514	8.99487	9.07578	6.46802	9.85727	12.5923	6.09788	6.0874	11.223
23	62	Os03g0843000|mRNA|AK064669|UTR	Os03t0843000-01	343.344	466.726	457.606	457.534	472.028	362.345	267.854	290.368	486.355	361.423	410.691	392.677
23	63	Os04g0685900|mRNA|AY224496|CDS	Os04t0685900-01	291.375	246.414	349.718	380.008	290.101	303.158	225.915	293.16	303.898	273.457	288.793	314.099
23	64	Os04g0510000|mRNA|AK109180|CDS+3'UTR	Os04t0510000-01	5.73365	7.57182	8.94161	7.5652	9.39671	9.26016	6.55216	9.92596	12.787	6.23663	6.14809	6.92171
23	65	Os05g0543400|mRNA|AB021979|CDS+3'UTR	TC432147	1591.62	2361.6	1964.21	1423.63	1954.03	2208.35	1569.62	2030.01	2360.03	1893.3	2080.82	2220.86
23	66	Os01g0720500|mRNA|AK103946|CDS+3'UTR	Os01t0720500-01	18241.6	24693.4	18837.8	25083.7	43282.7	30052.8	8263.9	23697.2	22400.1	11207.4	16894.7	18768.2
23	67	Os03g0105600|COMBINER_EST|CI390494|0	Os03t0105600-01	10761.8	14033.4	12192.9	9418.16	10189.3	12322.9	7754.67	10543.7	10399.1	8610.29	9397.84	9707.57
23	68	Os03g0185500|mRNA|AK106310|CDS+3'UTR	Os03t0185500-01	495.866	658.392	580.787	458.718	646.012	601.302	688.239	756.241	848.873	814.965	688.903	820.126
23	69	Os06g0220000|mRNA|AK061401|CDS+3'UTR	Os06t0220000-01	2339.42	2792.42	2680.52	2508.45	4537.98	3761.55	5415.34	7050.41	9526.82	7965.47	4892.55	7967.83
23	70	Os03g0263500|mRNA|AK106060|CDS+3'UTR	Os03t0263500-01	4834.01	6747.01	6082.76	5097.12	6342.75	6774.5	4959.33	5749.36	6713.24	6102.4	5933.11	6406.12
23	71	Os01g0936900|COMBINER_EST|CI136596|6	AK073591	36.2884	64.1866	58.1311	58.8069	74.2448	45.2804	41.3491	51.0856	73.8309	81.0447	71.846	83.44
23	72	Os06g0489700|COMBINER|CI447660|x	NM_001187868	164.468	208.622	204.126	184.54	223.485	173.961	175.85	205.015	212.082	175.246	191.938	202.193
23	73	Os07g0106700|mRNA|AK060004|CDS+3'UTR	Os07t0106700-01	2969.62	3534.32	3087.12	3005.89	4857.57	3321.51	3085.06	3444.84	4574.18	3399.47	3145.87	3626.77
23	74	Os04g0286300|mRNA|AK067467|CDS+3'UTR	Os04t0286300-01	1586.12	2308.11	1862.45	1648.92	2687.77	2711.53	1235.81	1309.92	1731.38	1723.45	1616.17	1577.86
23	75	Os05g0408900|mRNA|AK059821|CDS+3'UTR	Os05t0408900-01	3421.07	3782.52	4275.5	4089.21	4820.33	4579.44	3300.16	4293.08	4736	4011.07	4222.79	4220.34
23	76	Os05g0466700|COMBINER_EST|CI479396|0	Os05t0466700-01	4268.64	5674.94	4318.61	4109.3	7345.63	5228.77	10925.6	12362.7	12749.4	9577.49	10118.8	11813.9
23	77	Os01g0907300|mRNA|AK103626|CDS+3'UTR	Os01t0907300-02	5839.18	7798.38	7285	6520.76	8369.13	7481.63	6453.57	7301.73	8734.07	7316.9	7507.42	8097.06
23	78	Os01g0953400|mRNA|AK101164|CDS+3'UTR	Os01t0953400-01	180.547	240.066	224.836	181.557	283.858	267.199	230.314	255.024	310.523	265.486	256.733	257.58
23	79	Os12g0288000|mRNA|AK100993|CDS+3'UTR	Os12t0288000-03	5.75592	8.53415	8.46324	9.39547	13.6636	19.5723	13.7145	10.1918	14.0078	12.1959	14.9775	17.783
23	80	Os03g0214600|mRNA|AB070262|CDS+3'UTR	Os03t0214600-02	4364.99	5561.85	5203.91	4611.28	6471.84	5675.58	6190.42	6703.34	7179.51	6695.12	6200.82	6599.92
23	81	Os06g0136700|mRNA|AK065081|CDS+3'UTR	Os06t0136700-01	889.423	1162.2	1186.79	1046.04	1207.15	1267.06	699.634	834.242	1178.22	1000.77	1129.93	1067.68
23	82	Os10g0525400|mRNA|AK063207|CDS+3'UTR	Os10t0525400-03	7033.87	9108.42	8227.83	7794.96	11730.1	10379.7	5375.94	6218.4	8457.42	6093.09	7334.19	7119.06
23	83	Os12g0129900|COMBINER|CI543163|6	AK240711	172.041	200.795	188.33	205.686	203.387	228.755	191.962	196.175	221.105	227.251	209.341	243.36
23	84	DarkCorner	DarkCorner	5.34671	6.52331	8.58264	7.16954	9.8179	10.5287	7.38605	10.2477	14.0703	7.5209	7.03875	7.95662
23	85	DarkCorner	DarkCorner	5.36817	6.53492	8.63075	7.26783	59.3563	10.5883	7.44451	10.2563	14.124	7.59721	7.11844	8.00363
24	1	DarkCorner	DarkCorner	6.75525	10.8297	14.2849	8.6632	10.9623	7.65851	7.45092	8.7854	10.8136	4.86588	5.43937	5.42554
24	2	DarkCorner	DarkCorner	6.78348	10.7876	14.186	8.74639	11.0918	7.63911	7.34821	8.77692	10.8075	4.91143	5.45227	5.4489
24	3	Os07g0127100|COMBINER|CI544959|0	NM_001188104	20.1059	200.733	20.6592	91.854	43.0132	23.533	46.202	329.941	50.0202	48.5398	33.065	24.6946
24	4	Os07g0236300|mRNA|AK065983|CDS+3'UTR	TC419728	408.892	761.81	652.524	408.562	393.293	298.291	317.691	339.182	296.613	257.642	284.239	244.019
24	5	Os02g0647900|mRNA|AK060824|CDS+3'UTR	AK060824	7686.48	12044.5	15223	10205.2	11226.8	10327.3	6180.7	7794.19	7391.28	5423.58	6359.76	5610.19
24	6	Os08g0182400|mRNA|AK059491|CDS+3'UTR	Os08t0182400-01	19625.6	32394.4	27755.8	17428.2	27199.3	19940.1	34594.7	32768.7	35995.1	26024.9	27705.7	28281
24	7	Os07g0577600|mRNA|AK104177|CDS+3'UTR	Os07t0577600-01	112756	128611	141302	99860.8	127806	103337	85375.3	94058	117654	77766.9	99299.8	100204
24	8	Os12g0174200|mRNA|AK063010|CDS+3'UTR	Os12t0174200-01	820.981	1115.87	1146.89	805.202	1157.46	951.617	1663.32	1484.84	1963.57	1213.23	1438.8	1603.96
24	9	Os03g0132000|mRNA|AK105769|CDS+3'UTR	Os03t0132000-01	3716.24	6066.27	5621.3	3902.44	5190.96	3957.38	5270.54	5101.57	4910.49	3403.67	4127.32	3885.59
24	10	Os09g0556400|mRNA|AK059357|CDS+3'UTR	Os09t0556400-01	4770.3	8502.1	6803.76	5011.96	8177.26	5086.34	7347.86	7947.3	8877.76	6828.54	7184.18	7202.5
24	11	Os05g0514500|COMBINER_EST|Os05g0514500|8	Os05t0514500-00	7.02607	10.2927	13.4003	9.25545	11.7442	7.53644	6.67084	8.76837	10.7978	5.19694	5.56822	5.60651
24	12	Os07g0204500|mRNA|AK102805|CDS+3'UTR	Os07t0204500-01	4294.94	6193.38	5758.88	4357.88	5725.72	4676.25	4323.52	4489.16	5335.89	3947.55	4672.23	4190.43
24	13	Os08g0511000|mRNA|AK107578|CDS+3'UTR	Os08t0511000-01	58.4469	97.6434	96.935	60.219	74.1848	72.131	65.0578	65.0867	56.8673	54.0635	73.7185	66.2914
24	14	Os11g0701200|mRNA|AK073800|CDS+3'UTR	Os11t0701200-01	7.08947	10.0928	13.1574	9.32509	11.7775	7.53	14.5059	8.79183	10.8151	27.7468	5.84522	12.2777
24	15	Os07g0557500|mRNA|AK067121|CDS+3'UTR	Os07t0557500-02	5763.02	8348.01	7844.52	5723.42	6831.47	5452.12	4839.19	5531.63	5734.28	4697.65	5784.87	5542.9
24	16	Os01g0773700|mRNA|AK060438|CDS+3'UTR	Os01t0773700-02	230653	293762	306933	288052	283620	215962	179367	200446	202566	161411	200018	189611
24	17	Os09g0416600|mRNA|AK101668|CDS+3'UTR	Os09t0416600-02	1661.23	2520.12	2413.36	1874.11	2381.8	1723.43	2560.62	2539.94	2698.16	2600.74	2136.24	2402.39
24	18	Os03g0858400|mRNA|AK058362|UTR	Os03t0858400-02	3728.23	5671.72	5257.2	4185.31	5028.69	4254.22	3975.39	4423.35	4310.06	3960.26	4510	4626.78
24	19	Os04g0599800|mRNA|AK103675|CDS+3'UTR	Os04t0599800-01	518.653	949.085	811.676	528.822	634.646	637.673	479.767	649.953	736.604	669.139	747.492	746.115
24	20	Os01g0686100|mRNA|AK064922|CDS+3'UTR	Os01t0686100-02	2016.11	3128.86	3405.02	2577.52	3190.7	2761.45	1831.22	2281.65	3024.23	2414.55	3037.8	3048.57
24	21	Os01g0690800|mRNA|AK073248|CDS+3'UTR	Os01t0690800-01	103.025	164.243	130.549	100.092	146.296	108.572	82.6448	105.588	104.35	85.5489	87.6018	81.1645
24	22	Os07g0617700|COMBINER_EST|CI137713|6	Os07t0617700-01	1435.49	2140.35	2142.98	1498.65	1508.52	1503.49	1035.07	1241.58	1231.42	972.918	1209.11	1105.14
24	23	Os10g0336400|COMBINER|CI540319|6	COMBINER	36.7921	71.3035	56.7776	48.6162	102.474	50.5948	85.7131	88.793	92.8479	90.9457	92.6513	86.1989
24	24	Os07g0220200|COMBINER|CI179797|6	Os07t0218700-01	7.18289	13.0698	12.3429	9.21481	21.342	7.60667	6.2056	1302.9	10.9551	18.3524	14.3722	16.299
24	25	Os01g0827200|mRNA|AK073922|CDS+3'UTR	Os01t0827200-01	1740.87	2454.49	2417.29	1920.73	2610.63	2002.21	1697.01	1890.93	2305.86	1703.77	1993.04	1735.58
24	26	Os10g0185100|mRNA|AK065091|CDS+3'UTR	Os10t0185100-01	6481.08	9960.07	9748.24	7402.17	8948.31	6736.52	4621.56	5560.66	7290.05	5112.29	6985.78	6766.01
24	27	Os06g0722200|COMBINER|CI556732|x	Os06t0720500-01	8704.71	11219.5	11801.4	9161.47	10564.8	8997.1	6796.41	8277.03	10706.7	8222.78	9716.03	9610.86
24	28	Os11g0264700|mRNA|AK110777|CDS+3'UTR	Os11t0264700-03	49.4889	60.4274	62.1163	50.5904	106.291	40.9064	37.4302	62.6449	60.2562	75.5468	86.9192	71.9456
24	29	Os02g0656500|mRNA|AK062239|CDS+3'UTR	Os02t0656500-02	15991.6	22140.8	20501.9	17706.6	20017.8	16388.8	17353.5	20979.5	21893.7	17219.6	19241.9	18694.5
24	30	Os05g0495900|mRNA|AB027432|CDS+3'UTR	Os05t0495900-01	8663.05	11316.9	9985.79	7975.64	11450.2	7376.77	11883.3	13344.7	14760.7	11024.6	9665.24	11857.9
24	31	Os02g0787600|mRNA|AK071978|CDS+3'UTR	Os02t0787600-01	2358.1	3728.06	3546.46	2399.47	2902.12	2772.55	1148.08	1340.13	2278.35	1430.73	1846.17	1663.19
24	32	Os07g0108300|mRNA|AK067732|CDS+3'UTR	Os07t0108300-01	32226.8	36672.4	35420.1	27055.4	34185.2	28914.7	19841.8	24195.2	28332.3	19145.2	26020.8	23789.7
24	33	Os05g0185800|mRNA|AK065050|CDS+3'UTR	Os05t0185800-01	4217.58	5444.53	4990.76	3608.83	5129.25	4075.82	4530.42	5288.51	6268.79	4394.35	5172.47	5436.75
24	34	Os04g0475600|mRNA|AK105400|CDS+3'UTR	Os04t0475600-01	684.572	862.82	915.131	913.683	1077.53	980.746	769.081	785.684	866.587	971.905	1145.59	1114.76
24	35	Os07g0124400|mRNA|AK111259|UTR	Os07t0124400-01	1845.8	2432.24	2153.89	1599.43	2245.71	1642.48	1509.79	1681.43	1752.98	1291.98	1685.9	1411.24
24	36	Os09g0426800|mRNA|AK060786|CDS+3'UTR	Os09t0426800-01	8274.6	10327.7	12163.5	10071.5	11675.3	9010.37	8158.6	10132.5	11779.9	8776.35	10256.7	11595.6
24	37	osa-miR169m|Os08|3'seq	osa-miR169m	23.2936	34.7047	24.2446	26.2554	51.9935	13.5494	23.2297	26.0234	33.9646	34.1287	36.0326	34.3419
24	38	Os11g0152900|mRNA|AK109321|CDS+3'UTR	mRNA	6.92531	8.26454	11.0904	8.41686	10.3055	7.96	6.10871	9.26609	11.3779	5.48863	5.83634	5.99941
24	39	Os02g0208900|mRNA|AJ575233|CDS	Os02t0208900-01	1749.34	1596.2	2304.7	2994.76	1890.64	1656.36	1477.4	1843.36	1837.09	1505.77	1763.38	1728.16
24	40	Os06g0633100|mRNA|AK107791|CDS+3'UTR	Os06t0633100-01	50.691	43.6064	62.362	67.3824	70.8975	70.8208	80.315	67.1183	69.6951	87.8186	76.9642	88.604
24	41	Os12g0121300|mRNA|AK099644|CDS+3'UTR	Os12t0121300-01	6530.89	8575	8308.15	6593.48	8047.66	6976.74	6188.49	7099.31	8834.19	7017.96	8182.78	8178.35
24	42	Os11g0598500area|Combiner_EST|BI118703 |3'UTR	BI118703	50.0936	45.7833	61.3899	65.5306	48.492	49.6215	28.2757	30.1196	29.6673	42.6841	41.6641	44.0571
24	43	osa-miR162a|Os02|5'seq	Os02t0602900-01	221.536	344.992	318.725	319.524	359.388	201.731	207.647	262.718	240.613	239.063	291.615	296.235
24	44	Os08g0453200|mRNA|AK058233|UTR	Os08t0453200-02	9147.12	9652.13	12506.8	11598.9	11416.5	12301.5	10034.8	10916.9	12092.9	10563.1	12613.1	13165.2
24	45	POsControl0026|random	random	8.77579	15.6981	10.4342	7.89447	10.8657	8.23751	6.16177	9.45251	11.6875	12.7001	16.9014	11.9933
[truncated: 43,153 more rows]
