# Supplementary material for: Transcriptomic Analysis of Responses to Imbalanced Carbon: Nitrogen Availabilities in Rice Seedlings
Source: PLoS One. 2016 Nov 7;11(11):e0165732. doi: 10.1371/journal.pone.0165732 (PMC5098742; doi:10.1371/journal.pone.0165732)
Supplement: S2 File — (XLS) [file pone.0165732.s003.xls]

## Sheet: 1∕60_vs_1∕1_up
1/60_vs_1/1 1.5 fold up regulated genes
	P-value Fold change and Regulation			Group-Raw Intensity		Group-Normalized Intensity		Raw Intensity						Normalized Intensity						Annotations
ProbeName	p-value	FCAbsolute	regulation	[1/1](raw)	[1/60](raw)	[1/1](normalized)	[1/60](normalized)	[1/1-1](raw)	[1/1-2](raw)	[1/1-3](raw)	[1/60-1](raw)	[1/60-2](raw)	[1/60-3](raw)	[1/1-1](normalized)	[1/1-2](normalized)	[1/1-3](normalized)	[1/60-1](normalized)	[1/60-2](normalized)	[1/60-3](normalized)	GeneSymbol	Description	Common name
Os05g0500600|mRNA|AK070489|CDS+3'UTR	0.0130115	1.62817	up	102.35	157.943	6.57381	7.27706	92.7893	93.3181	120.942	135.83	201.164	136.834	6.66418	6.29398	6.76327	7.17181	7.43973	7.21964	mRNA	GRAS transcription factor domain containing protein.	AK070489
Os08g0120600|mRNA|AK104952|CDS+3'UTR	0.018135	1.65932	up	1352.22	2214.68	10.3423	11.0729	1119.62	1632.29	1304.74	1504.19	2536.4	2603.44	10.3394	10.4812	10.2062	10.7759	11.0717	11.371	mRNA	Aldolase C-1.	AK104952
Os05g0215000|mRNA|AK104171|CDS+3'UTR	0.00438254	1.67514	up	3616.87	5931.95	11.784	12.5283	3450.58	3735.21	3664.82	4550.44	6732.01	6513.42	11.9553	11.6781	11.7186	12.3911	12.4838	12.71	mRNA	BURP domain containing protein.	AK104171
Os04g0611400|mRNA|AK069344|CDS+3'UTR	0.00351853	1.57299	up	723.453	1134.41	9.46295	10.1165	594.893	816.406	759.06	854.639	1480.8	1067.8	9.44611	9.50524	9.4375	9.94488	10.3037	10.1008	mRNA	Vacuolar sorting receptor homolog.	AK069344
Os12g0538700|mRNA|AK063610|CDS+3'UTR	7.67e-05	2.29835	up	559.476	1257.87	9.09997	10.3006	497.424	601.2	579.805	1125.6	1357.63	1290.37	9.1871	9.05341	9.0594	10.3469	10.1861	10.3687	mRNA	AT.I.24-1 protein (Fragment).	AK063610
Os01g0368900|mRNA|AK107858|CDS+3'UTR	0.00520068	2.42203	up	399.97	926.755	8.58035	9.85656	294.494	403.339	502.077	820.983	842.864	1116.42	8.42213	8.47831	8.8406	9.88811	9.51362	10.168	mRNA	GLUTAREDOXIN.	AK107858
Os01g0720500|mRNA|AK103946|CDS+3'UTR	0.00722086	1.63057	up	20590.9	32806.4	14.2726	14.978	18241.6	24693.4	18837.8	25083.7	43282.7	30052.8	14.3312	14.3911	14.0955	14.8343	15.1862	14.9134	mRNA	Chlorophyll a-b binding protein 2, chloroplast precursor (LHCII type I CAB-2) (LHCP)."	AK103946
Os07g0422100|mRNA|AK063592|CDS+3'UTR	0.012515	1.94387	up	100.73	186.512	6.56031	7.51924	112.13	94.1395	95.9208	150.068	230.097	179.37	6.95388	6.31008	6.41696	7.32318	7.63809	7.59645	mRNA	AWPM-19-like family protein.	AK063592
Os03g0203200|mRNA|AK070827|CDS+3'UTR	0.00551111	1.5184	up	25943.6	37858.8	14.5927	15.1953	19023.2	29929.3	28878.3	30551	45345	37680.4	14.3928	14.6754	14.7099	15.1059	15.2609	15.2189	mRNA	Esterase/lipase/thioesterase domain containing protein.	AK070827
Os08g0203100|COMBINER_EST|Os08g0203100|8	0.0106322	1.5344	up	156.287	231.669	7.2173	7.83497	121.783	176.396	170.681	186.076	255.824	253.105	7.09189	7.29048	7.26952	7.65348	7.78667	8.06476	COMBINER_EST	Protein kinase domain containing protein.	Os08g0203100
Os05g0344200|mRNA|AK104716|CDS+3'UTR	0.00474221	1.54228	up	6244.02	9247.97	12.5429	13.168	4836.71	6970.28	6925.08	7005.19	10692.7	10046	12.4303	12.5676	12.6309	13.0162	13.1515	13.3363	mRNA	Hypothetical protein.	AK104716
Os05g0355400|mRNA|AK063864|CDS+3'UTR	0.00661146	1.78321	up	5199.53	8708.33	12.2682	13.1027	3801.61	5270.38	6526.6	7904.36	9223.43	8997.21	12.0939	12.167	12.5438	13.185	12.9411	13.1821	mRNA	Conserved hypothetical protein.	AK063864
Os02g0325600|mRNA|AK064355|CDS+3'UTR	0.00784268	1.55523	up	892.11	1356.19	9.75943	10.3966	712.371	938.882	1025.08	1090.57	1433.17	1544.83	9.70036	9.71342	9.86452	10.2994	10.2592	10.6311	mRNA	Phosphate starvation regulator protein (Regulatory protein of P- starvation acclimation response Psr1).	AK064355
Os06g0587300|mRNA|AK121885|CDS+3'UTR	0.0220537	1.80127	up	3638.27	6701.93	11.787	12.636	3160.05	4033.57	3721.18	4863.81	10233.5	5008.52	11.8303	11.7935	11.737	12.4875	13.0908	12.3296	mRNA	Conserved hypothetical protein.	AK121885
Os03g0339300|mRNA|AK106109|CDS+3'UTR	0.0100074	1.55868	up	8835.02	13636.3	13.0603	13.7006	7667.77	9781.82	9055.48	10481.6	18913.9	11513.4	13.0939	13.0596	13.0274	13.6001	13.9731	13.5287	mRNA	Peroxidase (EC 1.11.1.7).	AK106109
Os07g0132500|mRNA|AK060877|CDS+3'UTR	0.0179779	1.50914	up	153.353	227.772	7.19974	7.79347	134.124	156.493	169.444	189.961	311.542	181.814	7.23889	7.10133	7.259	7.68459	8.08097	7.61484	mRNA	Lectin-like receptor kinase 7;2.	AK060877
Os08g0351300|mRNA|AK068382|CDS+3'UTR	0.0100256	1.75008	up	262.414	452.673	7.9928	8.80022	230.554	252.702	303.987	429.112	579.453	349.455	8.06476	7.80256	8.11109	8.92482	8.96831	8.50754	mRNA	Hypothetical protein.	AK068382
Os12g0187800|COMBINER_EST|Os12g0187800|8	0.0496085	1.66485	up	81.8977	130.494	6.2336	6.96899	63.5328	96.0691	86.0912	143.911	169.14	78.4319	6.09942	6.34397	6.25741	7.26306	7.18122	6.46269	COMBINER_EST	Hypothetical protein.	Os12g0187800
Os02g0325600|mRNA|AK101809|CDS+3'UTR	0.0049245	1.54771	up	932.256	1399.63	9.81854	10.4487	735.48	996.678	1064.61	1209.68	1454.44	1534.78	9.73952	9.7994	9.91671	10.4479	10.2771	10.6211	mRNA	Phosphate starvation regulator protein (Regulatory protein of P- starvation acclimation response Psr1).	AK101809
Os02g0770800|mRNA|AK102178|CDS+3'UTR	0.000951	3.26875	up	2482.03	7644.45	11.1847	12.8935	1629.25	3234.6	2582.25	5809.36	8768.23	8355.76	10.8792	11.4726	11.2025	12.7464	12.8643	13.0698	mRNA	Nitrate reductase [NAD(P)H] (EC 1.7.1.2).	AK102178
Os11g0597700|mRNA|AK067694|CDS+3'UTR	0.0165802	1.56036	up	2192.16	3337.03	11.0443	11.6861	1904.75	2022.56	2649.18	2497.43	3907.92	3605.75	11.1018	10.7934	11.2376	11.5185	11.6947	11.8453	mRNA	Hypothetical protein.	AK067694
Os06g0253100|mRNA|AK105317|CDS+3'UTR	0.0029859	1.67357	up	116.435	183.331	6.7624	7.50533	89.2813	123.366	136.657	156.148	216.608	177.238	6.60752	6.73417	6.9455	7.38756	7.54605	7.58237	mRNA	Heat shock protein Hsp20 domain containing protein.	AK105317
Os03g0339300|mRNA|AK104494|CDS+3'UTR	0.0118058	1.50215	up	9622.18	14201	13.1803	13.7673	8414.03	10406.4	10046.1	11219.2	19555.9	11828	13.2245	13.141	13.1754	13.7072	14.0193	13.5755	mRNA	Peroxidase (EC 1.11.1.7).	AK104494
Os06g0146800|mRNA|AK121050|CDS+3'UTR	0.0102548	1.56766	up	501.078	780.173	8.92941	9.57802	436.853	565.139	501.242	663.022	1047.13	630.364	8.9901	8.96119	8.83693	9.57053	9.8136	9.34993	mRNA	Conserved hypothetical protein.	AK121050
Os01g0305300|mRNA|AK062613|UTR	0.0277229	1.54388	up	62.7201	88.7966	5.83169	6.45824	54.9875	62.5037	70.6691	101.08	85.3871	79.9225	5.87357	5.65135	5.97015	6.71865	6.1688	6.48729	mRNA	Non-protein coding transcript, unclassifiable transcript."	AK062613
Os05g0586000|COMBINER|CI550957|6	0.0159477	1.50653	up	154.808	217.33	7.173	7.76422	107.441	175.476	181.506	198.665	241.846	211.479	6.88878	7.2794	7.3508	7.76421	7.70733	7.82112	COMBINER	(No Hit)	CI550957
Os05g0586000|COMBINER|CI550957|x	0.0263639	1.52214	up	142.497	202.356	7.04686	7.65296	103.15	145.018	179.323	176.309	218.073	212.687	6.82011	6.98422	7.33625	7.57066	7.5575	7.83073	COMBINER	(No Hit)	CI550957
Os01g0720500|mRNA|AK058289|CDS+3'UTR	0.0121166	1.62384	up	21814.6	34857.5	14.3548	15.0542	19945.5	25153.4	20344.9	26437.5	47785.8	30349.2	14.4553	14.4157	14.1934	14.9029	15.3306	14.9292	mRNA	Chlorophyll a-b binding protein 2, chloroplast precursor (LHCII type I CAB-2) (LHCP)."	AK058289
Os05g0355400|mRNA|AK070138|CDS+3'UTR	0.0412286	1.63711	up	9305.6	14521.8	13.092	13.8032	6212.59	10001.5	11702.7	10070.6	16412.2	17082.4	12.7944	13.0852	13.3965	13.5353	13.7704	14.1037	mRNA	Conserved hypothetical protein.	AK070138
Os08g0557600|mRNA|AB026731|5'UTR+CDS	0.0374794	1.53413	up	1689.4	2536.46	10.6733	11.2907	1428.44	1632.15	2007.61	2571.86	3062.82	1974.71	10.6973	10.4809	10.8417	11.56	11.3415	10.9706	mRNA	Monodehydroascorbate reductase (EC 1.6.5.4) (MDAR) (Ascorbate free radical reductase) (AFR reductase).	AB026731
Os05g0361700|mRNA|AK111676|CDS+3'UTR	0.0259579	1.86533	up	67.4831	116.299	5.90093	6.80036	48.3573	66.677	87.4149	91.9782	164.232	92.6881	5.66277	5.75643	6.28358	6.57459	7.14385	6.68264	mRNA	Ethylene responsive element binding factor3 (OsERF3).	AK111676
Os12g0505800|COMBINER|CI047349|6	0.0315961	1.52974	up	97.0325	139.349	6.49945	7.11273	87.1417	89.8557	114.1	125.876	140.644	151.528	6.57609	6.23929	6.68296	7.04808	6.92019	7.36991	COMBINER	(No Hit)	CI047349
Os05g0215000|mRNA|AK104178|CDS+3'UTR	0.00711442	1.50505	up	6817.2	10012.8	12.6884	13.2782	6488.89	7096.14	6866.56	7552.33	12058.6	10427.5	12.8564	12.5906	12.6182	13.1233	13.321	13.3902	mRNA	BURP domain containing protein.	AK104178
Os03g0392600|mRNA|AK103605|CDS+3'UTR	0.0168463	1.6384	up	138.246	224.131	7.04203	7.75431	119.311	147.213	148.215	163.327	311.112	197.953	7.05588	7.00161	7.0686	7.45593	8.07558	7.73142	mRNA	Peptidase S10, serine carboxypeptidase family protein."	AK103605
Os03g0339300|mRNA|AK104644|CDS+3'UTR	0.012051	1.5209	up	9405.67	14118.5	13.1468	13.7517	8107.7	10335.3	9774	10596.7	19660.3	12098.6	13.1732	13.1296	13.1376	13.6172	14.0278	13.6102	mRNA	Peroxidase (EC 1.11.1.7).	AK104644
Os12g0503000|mRNA|AK064238|CDS+3'UTR	0.0397186	1.61355	up	131.561	198.072	6.94378	7.63402	111.057	118.236	165.389	209.662	183.664	200.89	6.936	6.67455	7.22079	7.84439	7.30438	7.75329	mRNA	Allantoin permease.	AK064238
Os02g0770800|mRNA|AK102602|CDS+3'UTR	0.000888	3.2745	up	3182.37	10028.5	11.5627	13.274	2254.7	3991.17	3301.24	7199.98	11193	11692.5	11.3444	11.7788	11.5648	13.0579	13.2112	13.5528	mRNA	Nitrate reductase [NAD(P)H] (EC 1.7.1.2).	AK102602
Os01g0720500|mRNA|U74295|CDS+3'UTR	0.013248	1.63611	up	20906	33816.9	14.297	15.0073	18589.9	24240.3	19887.7	24600.6	47153.7	29696.3	14.3568	14.3659	14.1683	14.8143	15.3129	14.8946	mRNA	Chlorophyll a-b binding protein 2, chloroplast precursor (LHCII type I CAB-2) (LHCP)."	U74295
Os06g0559400|mRNA|AK068350|CDS+3'UTR	0.00387734	1.50427	up	553.773	807.66	9.06307	9.65214	426.163	669.044	566.111	653.685	935.974	833.321	8.9515	9.21913	9.01858	9.54894	9.66479	9.74268	mRNA	Hypothetical protein.	AK068350
Os04g0625200|COMBINER_EST|CI035515|6	0.0343082	1.53186	up	740.274	1165.11	9.50294	10.1182	648.226	769.996	802.601	806.335	1688.53	1000.45	9.56396	9.42462	9.52024	9.86195	10.4906	10.0021	COMBINER_EST	Phospholipid/glycerol acyltransferase family protein.	CI035515
Os04g0370900|COMBINER_EST|CI322564|0	0.00984429	1.5879	up	1969.3	3024.56	10.8741	11.5412	1404.89	2440.87	2062.14	2249.56	3715.04	3109.08	10.6734	11.0672	10.8818	11.364	11.6246	11.6351	COMBINER_EST	Protein kinase domain containing protein.	CI322564
Os05g0195200|mRNA|AK106392|CDS+3'UTR	0.0288831	1.56525	up	482.051	744.327	8.87134	9.51774	415.719	478.764	551.669	715.307	964.126	553.546	8.9172	8.71581	8.98101	9.68217	9.70578	9.16525	mRNA	Zn-finger, C-x8-C-x5-C-x3-H type domain containing protein."	AK106392
Os05g0361700|mRNA|AK100184|CDS+3'UTR	0.00353272	2.07604	up	61.1524	114.834	5.76125	6.81509	43.2097	69.391	70.8564	96.284	143.82	104.398	5.48346	5.82541	5.97489	6.64509	6.95272	6.84746	mRNA	Ethylene responsive element binding factor3 (OsERF3).	AK100184
Os11g0598500|COMBINER_EST|CI347035|5	0.0188264	1.53586	up	1575.55	2327.21	10.5616	11.1807	1314.28	1416.93	1995.44	2022.93	2599.82	2358.88	10.5689	10.2849	10.8311	11.2081	11.106	11.2278	COMBINER_EST	Hypothetical protein.	CI347035
Os03g0609500|COMBINER_EST|CI261705|6	0.00917981	1.75309	up	3893.08	6520.36	11.8634	12.6733	2972.78	4090.87	4615.59	5584.37	6446.19	7530.53	11.7377	11.8095	12.0432	12.6801	12.4193	12.9206	COMBINER_EST	Protein of unknown function DUF260 domain containing protein.	CI261705
Os02g0615500|mRNA|AK100073|CDS+3'UTR	0.0238608	1.63763	up	142.4	222.683	7.06142	7.77303	116.534	127.11	183.557	191.613	290.115	186.321	7.02175	6.7849	7.37762	7.70003	7.97607	7.64299	mRNA	Protein kinase domain containing protein.	AK100073
Os05g0557400|mRNA|AK069566|CDS+3'UTR	0.0014715	1.92593	up	76.4954	137.016	6.1385	7.08406	63.1154	89.5649	76.8058	147.941	152.182	110.925	6.08923	6.23367	6.09261	7.30066	7.02398	6.92753	mRNA	Membrane attack complex component/perforin/complement C9 family protein.	AK069566
Os04g0360500|COMBINER_EST|CI337432|5	0.0155954	1.70777	up	186.566	308.549	7.50582	8.27794	190.361	180.468	188.869	293.867	298.977	332.803	7.77889	7.32726	7.41132	8.37223	8.01823	8.44335	COMBINER_EST	Plant-specific FAD-dependent oxidoreductase family protein.	CI337432
Os11g0229100|mRNA|AK105557|CDS+3'UTR	0.0291269	1.55056	up	49.496	69.4458	5.45504	6.08783	38.8988	61.3371	48.2522	69.5653	66.4416	72.3304	5.31471	5.6211	5.4293	6.12755	5.77947	6.35647	mRNA	Conserved hypothetical protein.	AK105557
Os01g0192300|mRNA|AK062458|CDS+3'UTR	0.0478092	1.62323	up	52.619	81.4446	5.57583	6.2747	52.0346	55.6946	50.1279	57.7226	110.316	76.2951	5.78394	5.46565	5.47791	5.83193	6.56429	6.42789	mRNA	I-box binding factor (Fragment).	AK062458
Os03g0234000|COMBINER_EST|Os03g0234000|8	0.0274854	1.6425	up	108.658	162.03	6.6207	7.33659	73.2349	146.406	106.335	150.678	175.888	159.525	6.29679	6.99474	6.57056	7.32978	7.24026	7.43973	COMBINER_EST	Non-symbiotic hemoglobin 3 (rHb3) (ORYsa GLB1c).	Os03g0234000
Os06g0559400|mRNA|AK068719|CDS+3'UTR	0.00464184	1.53319	up	527.493	786.432	8.99148	9.60802	392.077	624.647	565.753	618.18	933.346	807.77	8.84185	9.11538	9.01721	9.46496	9.65991	9.69918	mRNA	Hypothetical protein.	AK068719
Os11g0674500|COMBINER_EST|Os11g0674500|8	0.0218389	1.53191	up	672.264	982.415	9.3282	9.94353	471.746	666.315	878.732	895.673	1102.75	948.826	9.11677	9.214	9.65383	10.0075	9.89001	9.93305	COMBINER_EST	NBS-LRR-like protein D.	Os11g0674500
Os02g0108100|mRNA|AK106287|CDS+3'UTR	0.0438523	1.57312	up	45.5786	63.1233	5.2861	5.93973	31.9087	47.8601	56.967	54.6112	73.5898	61.169	4.98107	5.22625	5.65098	5.74865	5.93779	6.13275	mRNA	Conserved hypothetical protein.	AK106287
Os12g0438600|mRNA|AK106430|CDS+3'UTR	0.00366516	1.54626	up	14162.6	20811.4	13.7235	14.3523	10468.2	16851.9	15167.8	16869.1	23735.6	21829.5	13.5463	13.8474	13.7769	14.2904	14.3181	14.4484	mRNA	Chloride channel protein CLC-a (AtCLC-a).	AK106430
Os12g0438600|mRNA|AK101523|CDS+3'UTR	0.0019954	1.51813	up	13801.8	19923.9	13.6925	14.2948	10695.3	15328.6	15381.6	16899.4	22041	20831.4	13.574	13.7022	13.8013	14.2927	14.2056	14.386	mRNA	Chloride channel protein CLC-a (AtCLC-a).	AK101523
Os02g0209400|mRNA|AK108109|CDS+3'UTR	0.0342424	1.70999	up	60.2723	96.3244	5.7664	6.54038	49.4311	65.9813	65.4046	115.025	114.271	59.6774	5.70036	5.74238	5.85644	6.91794	6.60995	6.09326	mRNA	Conserved hypothetical protein.	AK108109
Os08g0113200|mRNA|AK102710|CDS+3'UTR	0.0030059	2.09514	up	105.475	207.408	6.60371	7.67076	75.5872	125.544	115.295	176.217	271.796	174.209	6.35044	6.76274	6.69796	7.56938	7.88179	7.5611	mRNA	RNA-binding region RNP-1 (RNA recognition motif) domain containing protein.	AK102710
Os12g0594000|COMBINER_EST|AU078377|6	0.00761345	1.5373	up	58.8018	83.6187	5.73977	6.36017	55.5211	58.0414	62.8428	82.2959	102.35	66.21	5.89228	5.53087	5.79617	6.39443	6.44646	6.23962	COMBINER_EST	WD40-like domain containing protein.	AU078377
Os04g0571300|mRNA|AK119923|CDS+3'UTR	0.0180187	2.22841	up	59.6359	118.346	5.6869	6.84292	36.6016	71.5784	70.7276	87.3965	142.895	124.747	5.21606	5.87266	5.97199	6.49016	6.94284	7.09576	mRNA	Cyclin-like F-box domain containing protein.	AK119923
Os11g0625000|COMBINER|CI027863|6	0.00687471	1.5944	up	389.469	608.621	8.54875	9.22176	302.793	409.683	455.93	469.2	799.559	557.103	8.45478	8.49842	8.69304	9.06055	9.42966	9.17506	COMBINER	(No Hit)	CI027863
Os01g0915000|mRNA|AK107951|CDS+3'UTR	0.00899297	1.50507	up	1789.47	2645.58	10.751	11.3408	1385.08	1872.82	2110.51	2067.66	3461.68	2407.41	10.6526	10.6841	10.9162	11.2398	11.5253	11.2573	mRNA	Uncharacterized plant-specific protein DUF506 domain containing protein.	AK107951
Os03g0739700|mRNA|AK062272|CDS+3'UTR	0.0212113	1.56193	up	859.856	1343.6	9.70302	10.3463	650.188	983.11	946.269	1110.71	1868.77	1051.32	9.56776	9.78169	9.75959	10.3268	10.6347	10.0776	mRNA	Protein of unknown function DUF1334 family protein.	AK062272
Os07g0468100|mRNA|AK069604|CDS+3'UTR	0.0203508	1.50117	up	3678.22	5254.52	11.7713	12.3574	2713.27	3751.52	4569.88	4184.58	5788.01	5790.97	11.6025	11.6831	12.0282	12.271	12.2684	12.5326	mRNA	Glutathione S-transferase GST 19 (EC 2.5.1.18).	AK069604
Os01g0819700|mRNA|AK059227|5'UTR+CDS	0.0225703	1.65804	up	65.1921	101.55	5.90527	6.63475	64.5427	70.8805	60.1531	85.0302	105.22	114.399	6.12094	5.85846	5.73641	6.44748	6.48831	6.96845	mRNA	Helix-turn-helix, Fis-type domain containing protein."	AK059227
Os01g0720500|mRNA|AK060524|UTR	0.027178	1.56611	up	21270.7	32929.6	14.3156	14.9627	18437.7	25581.4	19793	23329.3	46790.1	28669.4	14.3452	14.4419	14.1596	14.7431	15.2999	14.8453	mRNA	Chlorophyll a-b binding protein 2, chloroplast precursor (LHCII type I CAB-2) (LHCP)."	AK060524
Os07g0422100|mRNA|U57639|CDS+3'UTR	0.0384459	1.5131	up	122.267	179.875	6.85825	7.45575	120.08	109.819	136.9	145.558	239.179	154.889	7.06639	6.55993	6.94841	7.27904	7.69357	7.39466	mRNA	AWPM-19-like family protein.	U57639
Os01g0631200|mRNA|AK072497|CDS+3'UTR	0.0148771	1.89638	up	2671.89	4958.27	11.3109	12.2342	1874.52	3031.52	3109.62	3205.6	5869.26	5799.94	11.0772	11.3796	11.4759	11.8814	12.2855	12.5357	mRNA	Uroporphyrinogen III methyltransferase.	AK072497
Os01g0159000|mRNA|AK070330|CDS+3'UTR	0.0305333	1.60516	up	219.053	351.837	7.71665	8.39937	173.869	254.421	228.871	230.721	457.224	367.567	7.63971	7.8114	7.69884	7.99607	8.62269	8.57934	mRNA	Hypothetical protein.	AK070330
Os06g0528800|COMBINER|CI027863|6	0.0333152	1.57327	up	389.641	610.816	8.55031	9.20408	313.454	384.791	470.678	454.042	871.096	507.312	8.49952	8.40903	8.74237	9.0077	9.5623	9.04223	COMBINER	(No Hit)	CI027863
Os01g0720500|mRNA|AK062725|CDS+3'UTR	0.0330768	1.51982	up	22766.4	34394.5	14.4144	15.0183	19801.9	27145.6	21351.9	26113	49075.3	27995.2	14.4438	14.5316	14.2676	14.8852	15.3602	14.8093	mRNA	Chlorophyll a-b binding protein 2, chloroplast precursor (LHCII type I CAB-2) (LHCP)."	AK062725
Os05g0475400|mRNA|AF251070|5'UTR+CDS	0.0404665	2.32285	up	220.827	477.807	7.66863	8.88453	157.34	179.366	325.776	621.282	416.551	395.589	7.47569	7.31739	8.21282	9.47282	8.49425	8.68653	mRNA	Alanine:glyoxylate aminotransferase-like protein (Fragment).	AF251070
Os07g0406300|mRNA|AK099891|5'UTR+CDS	0.0403907	1.78653	up	2280.92	3762.8	11.0515	11.8887	1542.73	2056.81	3243.22	3656.09	3687.23	3945.09	10.8032	10.8151	11.5364	12.0746	11.6137	11.9778	mRNA	Glucose-6-phosphate 1-dehydrogenase precursor (EC 1.1.1.49).	AK099891
Os06g0278000|COMBINER_EST|Os06g0278000|8	0.0476747	1.57537	up	157.624	233.474	7.2185	7.87419	119.86	164.052	188.961	277.501	229.463	193.458	7.06301	7.18012	7.41236	8.28909	7.63346	7.70003	COMBINER_EST	Conserved hypothetical protein.	Os06g0278000
Os01g0720500|mRNA|AK104176|CDS+3'UTR	0.0250895	1.60141	up	20292.3	32025	14.2437	14.9231	16749.2	25071.5	19056	23008	45495.3	27571.6	14.2117	14.4122	14.1073	14.7143	15.266	14.7889	mRNA	Chlorophyll a-b binding protein 2, chloroplast precursor (LHCII type I CAB-2) (LHCP)."	AK104176
Os07g0534300|COMBINER_EST|Os07g0534300|8	0.00511237	1.53136	up	52.6959	74.9587	5.57279	6.18761	48.4596	59.1738	50.4543	64.6951	95.6834	64.4976	5.66657	5.56377	5.48805	6.01247	6.35005	6.20031	COMBINER_EST	Protein kinase family protein.	Os07g0534300
Os11g0597400area|Prediction|Os11g0597400|CDS3	0.0171	1.61332	up	1574.36	2464.15	10.5682	11.2582	1374.06	1386.33	1962.67	2008.1	2767.01	2617.35	10.6374	10.2551	10.8119	11.1979	11.1954	11.3813	Prediction	(No Hit)	Os11g0597400
Os12g0499200|COMBINER_EST|Os12g0499200|8	0.00211098	1.54347	up	135.479	198.587	7.01179	7.63796	116.608	138.483	151.347	197.098	210.656	188.007	7.02349	6.91226	7.09961	7.74748	7.50801	7.6584	COMBINER_EST	Hypothetical protein.	Os12g0499200
Os11g0655900|mRNA|AK108017|CDS+3'UTR	0.00718858	2.80022	up	83.3166	227.169	6.26749	7.75303	69.7521	88.6031	91.5946	147.289	236.506	297.711	6.23197	6.21773	6.35275	7.2947	7.67286	8.29153	mRNA	Glutaredoxin domain containing protein.	AK108017
Os02g0616100|mRNA|AK104607|CDS+3'UTR	0.020585	1.52699	up	13285.5	19779.6	13.646	14.2567	11839.4	12659.9	15357	13951.9	24377.2	21009.8	13.714	13.4273	13.7967	14.0172	14.3535	14.3993	mRNA	Leucine-rich repeat, plant specific containing protein."	AK104607
Os04g0649500|mRNA|AK120461|CDS+3'UTR	0.000831	1.52599	up	5630.69	8204.97	12.4012	13.011	4596.82	6247.04	6048.22	6918.99	9020.21	8675.71	12.3601	12.4061	12.4374	12.9979	12.9079	13.1272	mRNA	Conserved hypothetical protein.	AK120461
Os05g0215000|mRNA|AK060134|CDS+3'UTR	0.00291892	1.50609	up	5883.93	8604.39	12.4765	13.0673	5562.48	6377.46	5711.86	6954.99	10535.3	8322.88	12.6369	12.4376	12.3552	13.0071	13.1323	13.0626	mRNA	BURP domain containing protein.	AK060134
Os01g0850700|mRNA|AK109431|CDS+3'UTR	0.0412642	1.76854	up	2519.96	4537	11.2558	12.0784	2298.42	2416.59	2844.86	2607.84	5585.92	5417.23	11.3729	11.0503	11.3443	11.5801	12.2158	12.4393	mRNA	Multicopper oxidase, type 1 domain containing protein."	AK109431
Os11g0598500|Combiner_EST|BM419155|3'UTR	0.020144	2.08417	up	196.114	377.201	7.51535	8.57482	155.495	158.11	274.738	385.036	365.951	380.615	7.45433	7.11748	7.97425	8.77154	8.31652	8.63641	Combiner_EST	(No Hit)	BM419155
Os07g0406300|mRNA|AY339367|5'UTR+CDS	0.0101823	1.71258	up	3737.75	6146.91	11.8036	12.5798	2944.73	3671.87	4596.64	4769.33	6613.61	7057.79	11.7238	11.6509	12.0362	12.4602	12.4566	12.8227	mRNA	Glucose-6-phosphate 1-dehydrogenase precursor (EC 1.1.1.49).	AY339367
Os09g0304800|COMBINER_EST|Os09g0304800|8	0.00103742	1.94635	up	507.327	951.155	8.93738	9.89815	408.78	507.348	605.852	857.203	1022.63	973.633	8.89335	8.79746	9.12133	9.94832	9.7808	9.96534	COMBINER_EST	Conserved hypothetical protein.	Os09g0304800

## Sheet: 1∕60_vs_1∕1_down
1/60_vs_1/1 1.5 fold down regulated genes
	P-value Fold change and Regulation			Group-Raw Intensity		Group-Normalized Intensity		Raw Intensity						Normalized Intensity						Annotations
ProbeName	p-value	FCAbsolute	regulation	[1/1](raw)	[1/60](raw)	[1/1](normalized)	[1/60](normalized)	[1/1-1](raw)	[1/1-2](raw)	[1/1-3](raw)	[1/60-1](raw)	[1/60-2](raw)	[1/60-3](raw)	[1/1-1](normalized)	[1/1-2](normalized)	[1/1-3](normalized)	[1/60-1](normalized)	[1/60-2](normalized)	[1/60-3](normalized)	GeneSymbol	Description	Common name
Os07g0236300|mRNA|AK065983|CDS+3'UTR	0.0455186	1.57015	down	607.742	366.715	9.17421	8.52331	408.892	761.81	652.523	408.561	393.293	298.291	8.89428	9.40834	9.22	8.85576	8.41946	8.2947	mRNA	Hypothetical protein.	AK065983
Os07g0412100|mRNA|AK102058|CDS+3'UTR	0.0176363	1.63807	down	6502.41	3879.81	12.6186	11.9066	5891.33	7033.6	6582.3	3797.55	4885.09	2956.8	12.7176	12.5808	12.5574	12.1314	12.0286	11.5599	mRNA	Granule-bound starch synthase I, chloroplast precursor (EC 2.4.1.21) (GBSS I)."	AK102058
Os01g0622100|COMBINER_EST|Os01g0622100|8	0.00313759	1.52537	down	116.158	72.7546	6.76113	6.15197	88.535	130.395	129.545	69.3385	89.3846	59.5407	6.59469	6.82499	6.86371	6.12272	6.24243	6.09076	COMBINER_EST	Hypothetical protein.	Os01g0622100
Os03g0214100|mRNA|AB111916|CDS+3'UTR	0.0493607	1.52687	down	1198.79	751.467	10.1634	9.55277	944.229	1461.65	1190.48	694.21	660.509	899.681	10.0844	10.3247	10.081	9.63806	9.16546	9.85479	mRNA	Replication protein A1.	AB111916
Os04g0136500|COMBINER_EST|Os04g0136500|8	0.0108282	1.54437	down	147.504	90.861	7.11462	6.48761	110.654	159.702	172.157	94.0601	109.643	68.88	6.93134	7.13565	7.27688	6.61081	6.55522	6.29679	COMBINER_EST	Orn/DAP/Arg decarboxylase 2 domain containing protein.	Os04g0136500
Os03g0843800|COMBINER_EST|CI427545|0	0.0069872	1.8673	down	6447.48	3297.41	12.5973	11.6963	5469.61	7453.38	6419.44	3409.99	3131.57	3350.68	12.6112	12.6591	12.5215	11.9693	11.3785	11.7412	COMBINER_EST	Methyl chloride transferase.	CI427545
Os10g0418300|mRNA|AK061342|5'UTR+CDS	0.00225974	2.48221	down	197.88	79.7856	7.5789	6.26728	172.757	191.445	229.438	82.7557	103.547	53.0544	7.62768	7.4077	7.70131	6.40424	6.46269	5.93489	mRNA	Conserved hypothetical protein.	AK061342
Os09g0478300|COMBINER|CI519340|x	0.0151762	1.51857	down	3014.65	1939.96	11.5067	10.904	2843.5	3550.11	2650.33	1577.82	2442.52	1799.53	11.6751	11.6063	11.2386	10.8448	11.0228	10.8443	COMBINER	(No Hit)	CI519340
osa-miR398a|Os10|Mature	0.0337781	1.62021	down	118.123	69.3006	6.77681	6.08063	101.352	101.743	151.273	74.9699	82.1645	50.7674	6.79391	6.43796	7.09857	6.24727	6.11699	5.87764	osa-miR398a Os10 Mature	miRNA	Os10
Os05g0142600|COMBINER_EST|Os05g0142600|8	0.00395944	1.71358	down	238.142	137.156	7.84811	7.0711	192.793	251.59	270.042	135.204	172.903	103.36	7.79872	7.79749	7.94812	7.16536	7.21551	6.83243	COMBINER_EST	Hypothetical protein.	Os05g0142600
Os03g0619100|mRNA|AK119803|CDS+3'UTR	0.041236	1.57804	down	147.199	92.4792	7.14579	6.48765	131.16	159.889	150.547	76.6088	90.1556	110.673	7.20895	7.13698	7.09143	6.28135	6.25599	6.92562	mRNA	DNA binding protein.	AK119803
Os04g0422700|mRNA|AK111485|CDS+3'UTR	0.00717127	1.52984	down	341.69	216.698	8.37381	7.76042	292.428	396.855	335.789	195.584	222.252	232.258	8.41086	8.45186	8.2587	7.73615	7.5902	7.95491	mRNA	Conserved hypothetical protein.	AK111485
Os03g0283200|mRNA|AF237487|CDS+3'UTR	0.0163807	1.73176	down	218.14	125.186	7.72017	6.92793	207.244	257.1	190.078	115.35	165.692	94.515	7.90964	7.82628	7.4246	6.92259	7.15753	6.70367	mRNA	IN2-1 protein.	AF237487
Os02g0159700|mRNA|AK105848|CDS+3'UTR	0.020261	1.95255	down	850.93	422.695	9.69491	8.72955	941.385	751.196	860.209	380.696	400.702	486.687	10.0807	9.38528	9.61871	8.75247	8.4441	8.99207	mRNA	Electron transport protein SCO1/SenC family protein.	AK105848
Os02g0102300|mRNA|AK067143|CDS+3'UTR	0.0293586	1.50354	down	2055.66	1329.68	10.9461	10.3578	1590.55	2128.36	2448.06	1023.32	1387.26	1578.45	10.8454	10.8648	11.1282	10.2006	10.2112	10.6615	mRNA	Rhodanese-like domain containing protein.	AK067143
Os12g0560700|mRNA|AK073411|CDS+3'UTR	0.0449463	1.52814	down	690.41	437.519	9.36955	8.75777	502.175	892.113	676.941	343.468	443.963	525.126	9.20054	9.63146	9.27663	8.60342	8.58106	9.08884	mRNA	PROLIFERA protein.	AK073411
Os08g0566700|mRNA|AK119354|CDS+3'UTR	0.0104449	1.53017	down	213.979	136.096	7.69598	7.08228	191.229	239.226	211.482	149.966	142.032	116.291	7.78725	7.7217	7.57898	7.32034	6.93467	6.99183	mRNA	Conserved hypothetical protein.	AK119354
Os01g0175600|mRNA|AK072421|CDS+3'UTR	0.0410133	1.52381	down	204.259	132.634	7.63667	7.02899	194.419	215.502	202.857	110.407	132.472	155.025	7.8114	7.58383	7.51478	6.85715	6.83369	7.39613	mRNA	HCO3-transporter domain containing protein.	AK072421
Os03g0214100|mRNA|AF009179|CDS+3'UTR	0.0293379	1.70887	down	1787.83	988.615	10.7207	9.94769	1341.28	2407.46	1614.76	847.7	937.653	1180.49	10.5973	11.0432	10.5217	9.93305	9.66701	10.243	mRNA	Replication protein A1.	AF009179
Os02g0116400|mRNA|AK072347|CDS+3'UTR	0.0189846	1.52067	down	169.741	109.344	7.35635	6.75164	158.28	189.389	161.553	95.5548	114.082	118.394	7.48637	7.39337	7.18931	6.63281	6.60612	7.016	mRNA	Oligopeptide transporter OPT superfamily protein.	AK072347
Os01g0701700|mRNA|AK108651|CDS+3'UTR	0.0143244	1.52179	down	1129.42	700.274	10.0743	9.46849	824.477	1305.81	1257.97	691.092	697.995	711.733	9.89784	10.1669	10.158	9.63168	9.24283	9.53096	mRNA	SAM dependent carboxyl methyltransferase family protein.	AK108651
Os12g0151000|mRNA|AK107301|CDS+3'UTR	0.0214608	1.76016	down	210.466	117.059	7.67235	6.85664	179.951	219.065	232.383	141.736	104.35	105.092	7.6895	7.60926	7.71828	7.23776	6.47537	6.8568	mRNA	Purple acid phosphatase.	AK107301

## Sheet: 60∕1_vs_1∕1_up
60/1_vs_1/1 1.5 fold up regulated genes
	P-value Fold change and Regulation			Group-Raw Intensity		Group-Normalized Intensity		Raw Intensity						Normalized Intensity						Annotations
ProbeName	p-value	FCAbsolute	regulation	[1/1](raw)	[60/1](raw)	[1/1](normalized)	[60/1](normalized)	[1/1-1](raw)	[1/1-2](raw)	[1/1-3](raw)	[60/1-1](raw)	[60/1-2](raw)	[60/1-3](raw)	[1/1-1](normalized)	[1/1-2](normalized)	[1/1-3](normalized)	[60/1-1](normalized)	[60/1-2](normalized)	[60/1-3](normalized)	GeneSymbol	Description	Common name
Os06g0215600|mRNA|AK104039|CDS+3'UTR	0.00141035	2.32632	up	123.252	275.117	6.84776	8.06581	96.9304	153.848	118.977	266.854	269.087	289.411	6.73053	7.07379	6.73896	8.27004	8.01147	7.91591	mRNA	Oxo-phytodienoic acid reductase (12-oxophytodienoic acid reductase).	AK104039
Os11g0167800|mRNA|AF039573|CDS+3'UTR	0.00351059	1.8347	up	103573	185693	16.6185	17.494	108140	105066	97511.8	168969	174586	213523	16.8698	16.5289	16.4567	17.4659	17.4023	17.6139	mRNA	Anth (Pollen-specific desiccation-associated LLA23 protein).	AF039573
Os03g0802500|mRNA|AK070731|CDS+3'UTR	5.61e-05	1.81107	up	272.723	494.615	8.04168	8.89852	216.628	315.056	286.485	398.075	511.301	574.469	7.97572	8.12201	8.02733	8.85923	8.93006	8.90629	mRNA	AAA ATPase, central region domain containing protein."	AK070731
Os03g0816800|mRNA|AK071618|CDS+3'UTR	3.88e-05	3.70299	up	289.451	1062.65	8.12563	10.0143	230.943	323.793	313.617	1000.16	1064.19	1123.6	8.06604	8.15927	8.15157	10.1782	10.0005	9.86426	mRNA	Protein of unknown function DUF567 family protein.	AK071618
Os01g0192300|mRNA|AK062109|CDS+3'UTR	1.46e-05	3.85931	up	7818.75	30506.4	12.8774	14.8258	6372.93	8835.85	8247.48	29568.7	30064.7	31885.9	12.8305	12.9127	12.8891	14.9677	14.7857	14.7239	mRNA	I-box binding factor (Fragment).	AK062109
Os05g0320800|mRNA|AK063142|CDS+3'UTR	0.0173604	1.62094	up	1401.71	2277.15	10.409	11.1059	1360.79	1504.38	1339.97	2223.03	2409.89	2198.53	10.6207	10.3609	10.2455	11.2991	11.1832	10.8353	mRNA	Hypothetical protein.	AK063142
Os04g0462500|mRNA|AK101938|CDS+3'UTR	7.27e-05	1.71077	up	12168.1	21268.5	13.5081	14.2828	9622.92	14071.2	12810.1	18927.3	21427.2	23451	13.4223	13.5714	13.5308	14.3054	14.2754	14.2676	mRNA	14-3-3-like protein GF14-6.	AK101938
Os06g0661500|mRNA|AK099401|CDS+3'UTR	0.000593	1.60455	up	3228.61	5215.52	11.6023	12.2845	2595.73	3689.25	3400.84	4882.73	5014.15	5749.68	11.5379	11.658	11.6112	12.4039	12.2256	12.2241	mRNA	Hypothetical protein.	AK099401
Os08g0120600|mRNA|AK104952|CDS+3'UTR	0.000472	3.18669	up	1352.22	4319.13	10.3423	12.0143	1119.62	1632.29	1304.74	4383.75	4393.99	4179.65	10.3394	10.4812	10.2062	12.2463	12.0302	11.7665	mRNA	Aldolase C-1.	AK104952
Os01g0734200|mRNA|X93301|CDS+3'UTR	0.00290218	1.58577	up	3552.51	5798.13	11.7509	12.4161	3084.12	3836.94	3736.46	4879.95	5103.74	7410.7	11.7909	11.7195	11.7424	12.4024	12.2497	12.5962	mRNA	RbohAOsp (Fragment).	X93301
Os01g0128100|mRNA|AK071917|CDS+3'UTR	0.00872697	2.02524	up	529.681	1097.37	9.01482	10.0329	463.443	623.256	502.342	1110.89	850.986	1330.25	9.09026	9.11256	8.84163	10.3302	9.66803	10.1005	mRNA	Bifunctional nuclease (Fragment).	AK071917
Os03g0214200|mRNA|AK100623|CDS+3'UTR	0.000396	4.36025	up	2191.66	9801.47	11.0566	13.181	2144.79	2392.92	2037.28	9777.29	10581.4	9045.69	11.2701	11.0357	10.8641	13.3789	13.2875	12.8767	mRNA	Hypothetical protein.	AK100623
Os06g0202700|mRNA|AK107741|CDS+3'UTR	0.000938	2.20377	up	371.29	837.076	8.50686	9.64683	361.494	398.402	353.975	718.643	775.781	1016.8	8.72974	8.45719	8.33366	9.69724	9.53292	9.71035	mRNA	Conserved hypothetical protein.	AK107741
Os10g0127900|mRNA|AK121817|CDS+3'UTR	0.00896347	1.51346	up	940.625	1437.95	9.84179	10.4396	819.883	972.72	1029.27	1218.83	1655.99	1439.05	9.88962	9.76585	9.86989	10.4583	10.6372	10.2234	mRNA	Conserved hypothetical protein.	AK121817
Os03g0231600|mRNA|AK105963|CDS+3'UTR	0.00524731	2.30428	up	1392.95	3144.24	10.3628	11.5671	992.21	1774.76	1411.88	3306.59	3192.56	2933.57	10.161	10.6008	10.3266	11.8644	11.5828	11.2542	mRNA	Branched-chain-amino-acid aminotransferase 3, chloroplast precursor (EC 2.6.1.42) (Atbcat-3)."	AK105963
Os01g0798200|mRNA|AK109272|CDS+3'UTR	0.02793	1.90022	up	201.79	388.231	7.62078	8.54695	192.373	201.769	211.226	431.512	408.367	324.815	7.79595	7.48954	7.57685	8.96323	8.60549	8.07213	mRNA	Conserved hypothetical protein.	AK109272
Os01g0384800|mRNA|AK120910|CDS+3'UTR	0.00694435	2.63625	up	1257.39	3560.68	10.2517	11.6502	1100.88	1360.11	1311.18	2654.93	2499.05	5528.08	10.3128	10.2278	10.2145	11.5519	11.2359	12.1628	mRNA	Hypothetical protein.	AK120910
Os07g0666900|mRNA|AK064004|CDS+3'UTR	9.43e-05	4.01746	up	5468.97	22495	12.3636	14.3699	4909.02	6289.77	5208.13	22638.4	22260.4	22586.2	12.4523	12.418	12.2206	14.5673	14.3318	14.2108	mRNA	Na/H antiporter Nhx1.	AK064004
Os03g0225900|mRNA|AK066138|CDS+3'UTR	0.00236942	1.95526	up	1894.22	3806.26	10.8377	11.805	1598.22	2177.59	1906.85	2668.82	4381.27	4368.69	10.8506	10.8967	10.7657	11.5591	12.0277	11.8284	mRNA	Allene oxide synthase (EC 4.2.1.92).	AK066138
Os11g0490100|mRNA|AK108872|CDS+3'UTR	0.000591	3.05524	up	739.797	2294.05	9.50164	11.1129	672.582	810.891	735.919	2402.44	2117.28	2362.43	9.61847	9.49404	9.39242	11.4107	10.9896	10.9386	mRNA	Uncharacterized plant-specific domain 01627 containing protein.	AK108872
Os10g0546400|mRNA|AK069919|CDS+3'UTR	0.000257	6.11963	up	572.144	3595.57	9.12914	11.7426	477.972	632.319	606.14	4061.48	3463.21	3262.02	9.13277	9.13172	9.12293	12.1329	11.6988	11.3961	mRNA	Conserved hypothetical protein.	AK069919
Os10g0468500|mRNA|AK120876|CDS+3'UTR	0.00177743	1.94805	up	585.338	1143.23	9.16014	10.1222	471.374	678.866	605.774	1111.73	1160.77	1157.17	9.11516	9.24448	9.12079	10.3312	10.1298	9.90551	mRNA	Protein kinase domain containing protein.	AK120876
Os01g0253900|mRNA|AK072113|CDS+3'UTR	0.00254398	3.91507	up	527.704	2087.08	9.00598	10.975	580.143	461.891	541.077	2278.28	2032.4	1950.56	9.40804	8.65778	8.95213	11.332	10.9328	10.6602	mRNA	Lipase, class 3 family protein."	AK072113
Os09g0365900|COMBINER_EST|CI557753|0	0.022988	3.22718	up	84.7618	290.532	6.27858	7.96886	73.1203	78.1585	103.007	134.896	476.109	260.592	6.29355	6.01719	6.52501	7.31178	8.82376	7.77102	COMBINER_EST	L-ascorbate oxidase precursor (EC 1.10.3.3) (Ascorbase) (ASO).	CI557753
Os04g0412300|mRNA|AK121151|CDS+3'UTR	0.000934	2.10937	up	655.22	1402.6	9.32957	10.4064	590.055	708.932	666.673	1356.29	1245.15	1606.37	9.43463	9.30131	9.25277	10.6092	10.2304	10.3795	mRNA	Glycoside hydrolase, family 17 protein."	AK121151
Os07g0490100|mRNA|AK072018|CDS+3'UTR	0.0170788	2.03951	up	94.1266	189.558	6.4527	7.48092	95.6727	112.678	74.0289	126.574	183.288	258.813	6.71583	6.60391	6.03836	7.22032	7.46169	7.76074	mRNA	UDP-glucuronosyl/UDP-glucosyltransferase family protein.	AK072018
Os02g0736400|mRNA|AK065229|CDS+3'UTR	1.02e-05	7.39989	up	6564.01	49514.2	12.6313	15.5188	5820.34	7044.05	6827.65	48784.3	43890.7	55867.7	12.7001	12.5832	12.6106	15.6576	15.3288	15.5701	mRNA	Dihydroorotate dehydrogenase family protein.	AK065229
Os08g0509100|mRNA|AF095896|CDS+3'UTR	0.00270871	6.91073	up	94.0307	669.009	6.43088	9.21972	72.5294	94.2874	115.275	390.12	1076.56	540.35	6.28135	6.31374	6.69754	8.82509	10.0195	8.81459	mRNA	Lipoxygenase, chloroplast precursor (EC 1.13.11.12)."	AF095896
Os03g0266300|mRNA|AK119239|CDS+3'UTR	0.00338723	1.75457	up	1934.79	3424.5	10.8734	11.6845	1649.39	2053.93	2101.04	3490.16	3102.85	3680.5	10.8966	10.8136	10.9099	11.9368	11.5374	11.5793	mRNA	Heat shock protein Hsp20 domain containing protein.	AK119239
Os05g0541100|mRNA|AK107193|CDS+3'UTR	9.8e-05	3.87832	up	501.143	1937.09	8.91871	10.8741	410.07	603.892	489.466	1843.22	1972.33	1995.73	8.89779	9.05966	8.79869	11.0398	10.8865	10.6961	mRNA	IQ calmodulin-binding region domain containing protein.	AK107193
Os01g0124200|mRNA|AK067257|CDS+3'UTR	0.000292	3.32755	up	26283.5	88236.5	14.6128	16.3472	19525	30391.7	28933.8	93461.3	86719.1	84529	14.4271	14.6984	14.7128	16.5579	16.3148	16.169	mRNA	Bowman Birk trypsin inhibitor.	AK067257
Os08g0545500|COMBINER_EST|CI261507|6	0.00144357	6.01142	up	89.0381	511.401	6.34481	8.93251	62.9885	99.2576	104.868	624.878	492.285	417.039	6.0862	6.40027	6.54795	9.48069	8.87644	8.44041	COMBINER_EST	DRE-binding protein 1A.	CI261507
Os09g0543100|mRNA|AK058661|CDS+3'UTR	0.000561	1.50636	up	2815.04	4335.24	11.4146	12.0057	2543.54	2982.43	2919.14	3491.06	4430.18	5084.48	11.5102	11.3548	11.379	11.9376	12.0415	12.038	mRNA	Phospholipase D delta (EC 3.1.4.4) (AtPLDdelta) (PLD delta). Splice isoform 2.	AK058661
Os01g0214500|mRNA|AK062484|CDS+3'UTR	9.94e-05	8.68237	up	1695.44	15272.6	10.6834	13.8015	1474.82	1935.22	1676.28	16126.6	16574.3	13116.8	10.7408	10.7306	10.5787	14.0682	13.9105	13.4257	mRNA	Conserved hypothetical protein.	AK062484
Os03g0276500|mRNA|AK099275|CDS+3'UTR	0.000757	2.57281	up	7865.12	20719.4	12.8854	14.2488	6328.97	9005.7	8260.69	20833.2	22272.2	19052.8	12.8211	12.944	12.8912	14.4419	14.3347	13.9697	mRNA	Heat shock protein 70.	AK099275
Os05g0215000|mRNA|AK104171|CDS+3'UTR	0.0133334	1.79549	up	3616.87	6905.85	11.784	12.6284	3450.58	3735.21	3664.82	4499.61	7109.66	9108.29	11.9553	11.6781	11.7186	12.2818	12.7192	12.8842	mRNA	BURP domain containing protein.	AK104171
Os09g0555500|mRNA|AY078162|CDS+3'UTR	9.68e-05	3.97979	up	8696.7	34786.4	13.0243	15.017	7195.8	10554.4	8339.88	35533.7	32616	36209.5	13.0048	13.1617	12.9064	15.2232	14.9094	14.9182	mRNA	Phytoene synthase (Fragment).	AY078162
Os11g0673100|mRNA|AK104131|CDS+3'UTR	0.00482498	2.25354	up	1910.9	4331.55	10.8422	12.0144	1447.89	2172.35	2112.47	4815.94	4178.93	3999.77	10.7144	10.8938	10.9185	12.3792	11.9618	11.7024	mRNA	Conserved hypothetical protein.	AK104131
Os02g0226300|COMBINER_EST|CI511260|1	0.00226629	2.34607	up	1632.1	3823.09	10.6087	11.8389	1209.04	1903.28	1783.98	4093.87	3606.59	3768.8	10.4499	10.7091	10.6671	12.1442	11.7575	11.6151	COMBINER_EST	Mitochondrial substrate carrier family protein.	CI511260
Os06g0702600|mRNA|AB071296|CDS	0.000585	2.78772	up	774.847	2176.01	9.56268	11.0418	652.711	764.321	907.51	2100.25	2273.83	2153.95	9.5737	9.41372	9.70063	11.2186	11.1046	10.8021	mRNA	Auxin response factor 2.	AB071296
Os03g0270000|mRNA|AK106069|CDS+3'UTR	0.00210234	2.28904	up	120.518	269.784	6.84258	8.03733	115.776	127.948	117.832	275.695	259.683	273.974	7.01054	6.79346	6.72375	8.31809	7.95995	7.83394	mRNA	Protein of unknown function DUF296 domain containing protein.	AK106069
Os07g0668900|mRNA|AK067054|CDS+3'UTR	0.00023	1.94721	up	2395.3	4754.56	11.1849	12.1463	2137.67	2574.77	2473.47	4372.78	4855.68	5035.22	11.2652	11.1473	11.142	12.2407	12.1766	12.0216	mRNA	Serine/threonine-protein kinase PBS1 (EC 2.7.1.37) (AvrPphB susceptible protein 1).	AK067054
Os04g0565200|mRNA|AK111866|CDS+3'UTR	0.000514	3.71879	up	89.4602	318.264	6.36055	8.25538	66.6662	111.494	90.221	303.7	265.02	386.071	6.16649	6.58535	6.3298	8.45855	7.98863	8.31895	mRNA	Cis-zeatin O-glucosyltransferase.	AK111866
Os02g0534400|mRNA|AY342319|CDS	0.000255	1.84107	up	3438.28	6435.24	11.7063	12.5869	3094.94	3590.53	3629.36	5959.01	6270.52	7076.2	11.7967	11.6188	11.7035	12.6872	12.5437	12.5298	mRNA	Cell wall invertase (EC 3.2.1.26).	AY342319
Os12g0632700|mRNA|AK065955|CDS+3'UTR	0.0159345	1.84256	up	129.683	234.108	6.95684	7.83855	135.935	126.391	126.724	244.018	209.189	249.118	7.26388	6.77698	6.82964	8.14901	7.6515	7.71515	mRNA	Malate dehydrogenase, glyoxysomal precursor (EC 1.1.1.37)."	AK065955
Os03g0815100|mRNA|AK067690|CDS+3'UTR	0.000537	4.67896	up	2702.04	13153.2	11.3578	13.584	2515.55	2598.8	2991.78	15021	10665.3	13773.3	11.4962	11.1595	11.4177	13.9572	13.2987	13.4961	mRNA	OsNAC6 protein.	AK067690
Os07g0194800|mRNA|AK101244|CDS+3'UTR	0.00643387	1.95075	up	151.871	299.692	7.18017	8.14421	144.733	136.479	174.4	213.425	293.287	392.365	7.35335	6.88943	7.29774	7.95514	8.132	8.34548	mRNA	Conserved hypothetical protein.	AK101244
Os08g0425800|mRNA|AK061339|CDS+3'UTR	0.000291	2.0028	up	16294.8	33218.4	13.9507	14.9527	15169.4	17978.9	15736.1	31166.9	32861.6	35626.8	14.0728	13.9428	13.8365	15.0504	14.9215	14.8862	mRNA	Conserved hypothetical protein.	AK061339
Os03g0192700|mRNA|AB012107|CDS+3'UTR	0.000355	1.82672	up	33086.5	61181.1	14.9588	15.828	30143	36654.8	32461.6	58078.1	62951.9	62513.2	15.0423	14.9617	14.8723	15.9097	15.8624	15.712	mRNA	Myo-inositol-1-phosphate synthase.	AB012107
Os03g0390200|mRNA|AB125302|CDS+3'UTR	0.000492	1.53627	up	4640.11	7247.99	12.1355	12.7549	4080.06	5057.96	4782.32	6604.4	7437.92	7701.66	12.1948	12.1122	12.0996	12.8259	12.7849	12.6539	mRNA	Protein kinase 3.	AB125302
Os04g0385600|COMBINER_EST|CI195643|6	0.00026	2.81075	up	411.632	1144.76	8.61577	10.1067	294.428	467.775	472.692	997.407	1038.24	1398.65	8.42106	8.67751	8.74874	10.1752	9.96437	10.1806	COMBINER_EST	Cyclin-like F-box domain containing protein.	CI195643
Os07g0684100|mRNA|AK104552|CDS+3'UTR	0.00153394	2.66204	up	2727.61	7656.6	11.3693	12.7818	2339.23	2836.8	3006.81	5805.67	6361.23	10802.9	11.3978	11.285	11.425	12.6476	12.5625	13.1354	mRNA	Thioredoxin-like 1.	AK104552
Os04g0435500|mRNA|AK060125|CDS+3'UTR	9.13e-05	3.78991	up	777.774	2995.31	9.57438	11.4965	723.078	858.674	751.568	2847.82	2954.85	3183.26	9.71819	9.58087	9.42407	11.6566	11.4707	11.3623	mRNA	Glutathione S-transferase, N-terminal domain containing protein."	AK060125
Os07g0633300|COMBINER|CI005252|6	0.000296	5.73095	up	270.336	1564.5	8.04467	10.5634	246.479	301.865	262.665	1623.55	1672.01	1397.92	8.15741	8.06452	7.91207	10.8597	10.6513	10.1793	COMBINER	(No Hit)	CI005252
Os04g0673300|mRNA|AK059734|CDS+3'UTR	1.4e-05	4.34013	up	1115.31	4952.68	10.0794	12.1971	987.679	1261.47	1096.79	4067.87	5347.14	5443.02	10.1557	10.1165	9.96592	12.1349	12.3162	12.1402	mRNA	ZmRR2 protein (Response regulator 2).	AK059734
Os01g0955700|COMBINER_EST|AU075970|7	0.00878899	1.81516	up	2230.08	4078.84	11.0704	11.9305	1812.14	2644.9	2233.18	4249.82	4220.87	3765.83	11.0265	11.1838	11.0008	12.1996	11.9778	11.614	COMBINER_EST	Conserved hypothetical protein.	AU075970
Os07g0563400|mRNA|AK106307|CDS+3'UTR	8.95e-05	5.2223	up	527.032	2840.84	9.01038	11.3951	504.145	511.53	565.42	2292.97	2545.99	3683.58	9.2064	8.80898	9.01575	11.3409	11.2639	11.5804	mRNA	Cotton fibre expressed family protein.	AK106307
Os11g0143300|mRNA|AK120926|CDS+3'UTR	0.0124571	1.99253	up	1495.79	3076.02	10.4998	11.4944	1592.25	1549.69	1345.43	2081.38	3388.05	3758.63	10.8469	10.3998	10.2529	11.2056	11.6671	11.6107	mRNA	Type-A response regulator.	AK120926
Os02g0119400|mRNA|AK102774|CDS+3'UTR	0.000395	1.8153	up	1735.56	3174.15	10.7176	11.5778	1515.48	1949.8	1741.4	2934.86	3159.96	3427.65	10.7764	10.7428	10.6335	11.6977	11.5641	11.4715	mRNA	Syntaxin 52 (AtSYP52).	AK102774
Os04g0611400|mRNA|AK069344|CDS+3'UTR	0.00101502	1.68994	up	723.453	1241.09	9.46295	10.2199	594.893	816.406	759.06	1058.79	1100.5	1563.97	9.44611	9.50524	9.4375	10.2582	10.0562	10.3454	mRNA	Vacuolar sorting receptor homolog.	AK069344
Os06g0354700|mRNA|AK066777|CDS+3'UTR	0.00196225	2.48159	up	1198.13	2931.51	10.1539	11.4652	896.565	1501.77	1196.05	2771.57	3263.98	2758.98	10.0128	10.3588	10.0901	11.6133	11.6143	11.1679	mRNA	Alpha/beta hydrolase fold domain containing protein.	AK066777
Os12g0617400|mRNA|AK107649|CDS+3'UTR	0.00644112	2.98779	up	261.2	778.797	7.97428	9.55336	317.221	250.143	216.236	764.676	695.252	876.462	8.51863	7.78904	7.61517	9.78602	9.37024	9.50383	mRNA	Viviparous-14.	AK107649
Os06g0236300|mRNA|AK119955|CDS+3'UTR	0.000811	1.75879	up	670.215	1191.42	9.35855	10.1731	584.788	767.449	658.407	1092.18	1142.28	1339.8	9.42112	9.41925	9.23527	10.3031	10.1051	10.1112	mRNA	Conserved hypothetical protein.	AK119955
Os05g0510100|COMBINER_EST|AU029398|6	0.00579067	1.84544	up	4247.69	7982.04	12.0052	12.8891	3813.45	4930.71	3998.92	7643.6	8858.06	7444.46	12.0999	12.0748	11.8408	13.0336	13.0293	12.6046	COMBINER_EST	Protein of unknown function DUF567 family protein.	AU029398
Os01g0934400|mRNA|AK058904|CDS+3'UTR	0.000537	5.17549	up	2946.16	15922.5	11.4839	13.8556	2659.87	3124.87	3053.73	17032.9	17822	12912.5	11.5756	11.4252	11.4508	14.1535	14.0096	13.4036	mRNA	Conserved hypothetical protein.	AK058904
Os02g0670900|mRNA|AK061649|CDS+3'UTR	0.00130323	1.55955	up	25236.2	40003.8	14.5718	15.2129	21240.7	28789.5	25678.4	39480	39778	40753.2	14.5564	14.6176	14.5415	15.3575	15.1832	15.0981	mRNA	Amino acid transporter protein-like.	AK061649
Os04g0382300|mRNA|AK104588|CDS+3'UTR	0.000653	2.58075	up	3817.4	10226.6	11.8485	13.2163	3124.92	4074.88	4252.39	8747.99	8556.87	13374.8	11.8131	11.8043	11.9281	13.2208	12.9777	13.4505	mRNA	CBS domain containing protein.	AK104588
Os11g0126900|mRNA|AK069257|CDS+3'UTR	0.000229	4.60662	up	7206.42	33558.5	12.7558	14.9595	5746.44	8207.52	7665.28	35550.9	35117.8	30006.7	12.6863	12.7997	12.7814	15.224	15.0164	14.638	mRNA	No apical meristem (NAM) protein domain containing protein.	AK069257
Os05g0487300|mRNA|AK064162|CDS+3'UTR	0.00776327	1.55488	up	1365.42	2114.96	10.3615	10.9983	1158.1	1570.85	1367.3	2083.98	2127.53	2133.38	10.3859	10.4215	10.2772	11.2084	10.9977	10.7889	mRNA	Conserved hypothetical protein.	AK064162
Os08g0434100|mRNA|AB052844|5'UTR+CDS	3.45e-07	8.72641	up	1820.23	16520.2	10.7882	13.9136	1610.48	1937.58	1912.61	14829.7	17083.5	17647.3	10.8622	10.7328	10.7695	13.9393	13.9464	13.8551	mRNA	S-like ribonuclease (RNase PD2) (Fragment).	AB052844
Os06g0267500|mRNA|AK060434|CDS+3'UTR	0.00325699	1.61651	up	1881.91	3085.24	10.839	11.5319	1815.06	1842.96	1987.72	2720.52	3015.12	3520.08	11.0294	10.6609	10.8266	11.5868	11.4975	11.5114	mRNA	NAM1 protein (Fragment).	AK060434
Os09g0425900|mRNA|AY224518|CDS	0.0154728	1.57405	up	4102.59	6716.46	11.958	12.6125	3715.37	3861.82	4730.57	4877.46	6753.42	8518.51	12.0623	11.7295	12.0822	12.4014	12.6429	12.7932	mRNA	Senescence-associated protein 5.	AY224518
Os12g0538700|mRNA|AK063610|CDS+3'UTR	0.000101	3.37355	up	559.476	1911.4	9.09997	10.8542	497.424	601.2	579.805	1872.89	1825.54	2035.76	9.1871	9.05341	9.0594	11.0611	10.7768	10.7248	mRNA	AT.I.24-1 protein (Fragment).	AK063610
Os05g0150500|COMBINER_EST|Os05g0150500|8	0.00107416	1.50665	up	512.369	775.972	8.95391	9.54525	393.836	572.012	571.26	660.54	815.878	851.5	8.8476	8.98129	9.03283	9.56275	9.60944	9.46356	COMBINER_EST	Cyclin-like F-box domain containing protein.	Os05g0150500
Os08g0465800|mRNA|AB056060|CDS+3'UTR	0.00112924	1.53843	up	14804	23583.7	13.8078	14.4293	13380.3	16289.1	14742.5	20571.4	22198.2	27981.4	13.8941	13.7934	13.7359	14.4268	14.3293	14.5316	mRNA	Glutamate decarboxylase (EC 4.1.1.15).	AB056060
Os01g0717000|mRNA|AK062152|CDS+3'UTR	0.00134482	2.04574	up	11699.9	24370.9	13.4567	14.4894	9650.33	13188.7	12260.8	25539.2	23128.4	24445.2	13.425	13.4794	13.4658	14.744	14.3928	14.3312	mRNA	GmCK1p (EC 2.7.1.32).	AK062152
Os08g0485400|mRNA|AK100705|CDS+3'UTR	0.00143804	4.5053	up	1264.37	5757.19	10.2381	12.4097	947.283	1454.89	1390.95	6757.5	5786.85	4727.21	10.0903	10.319	10.3049	12.8586	12.4369	11.9335	mRNA	2-nitropropane dioxygenase-like protein.	AK100705
Os03g0241900|mRNA|AK111568|CDS+3'UTR	2.32e-05	2.10123	up	6370.9	13719.6	12.5812	13.6524	5391.01	7207.99	6513.72	11836.4	13083.4	16239	12.5901	12.6122	12.5413	13.6365	13.5875	13.7333	mRNA	Senescence-associated protein 12.	AK111568
Os06g0699300|COMBINER_EST|CI119313|6	0.000125	2.32758	up	1600.01	3807.77	10.5945	11.8133	1339.19	1725.32	1735.52	2843.03	3960.4	4619.89	10.5948	10.5588	10.6299	11.6528	11.8836	11.9036	COMBINER_EST	Zn-finger, CCHC type domain containing protein."	CI119313
Os04g0382300|mRNA|AK071912|CDS+3'UTR	0.00178057	1.94906	up	4020.67	8081.72	11.921	12.8838	3258.95	4066.34	4736.73	6501	7343.37	10400.8	11.8756	11.8023	12.0852	12.8038	12.7674	13.0802	mRNA	CBS domain containing protein.	AK071912
Os04g0527400|mRNA|AK064991|CDS+3'UTR	5.67e-05	4.94636	up	13034.6	65392.8	13.6195	15.9259	12795.4	14518.9	11789.5	58538.9	68960.9	68678.6	13.8315	13.6193	13.4077	15.9192	15.9973	15.8611	mRNA	Conserved hypothetical protein.	AK064991
Os06g0140800|mRNA|AK065683|CDS+3'UTR	0.000349	1.7661	up	4835.6	8748.15	12.1903	13.0108	4258.63	5449.82	4798.34	7854.55	8060.01	10329.9	12.2519	12.2151	12.1038	13.0689	12.8961	13.0675	mRNA	Protein kinase domain containing protein.	AK065683
Os03g0701200|mRNA|AK061528|CDS+3'UTR	0.000412	2.41806	up	11136.8	27123.3	13.3702	14.6441	8436.64	13287.8	11686	26093.2	24214.5	31062.2	13.2279	13.4881	13.3946	14.7743	14.4723	14.6857	mRNA	Haloacid dehalogenase-like hydrolase domain containing protein.	AK061528
Os03g0432900|COMBINER_EST|AU057841|7	0.00019	1.52815	up	16482.3	25903	13.9654	14.5772	14392.9	17508.5	17545.6	23509.1	26567.6	27632.5	14.0001	13.8998	13.9963	14.6181	14.6009	14.5126	COMBINER_EST	MscS Mechanosensitive ion channel family protein.	AU057841
Os05g0568100|mRNA|AK069724|CDS+3'UTR	0.0148595	1.51367	up	2597.38	3969.81	11.2951	11.8932	2243.29	2993.97	2554.87	3994.61	4072.65	3842.17	11.3378	11.3609	11.1866	12.1097	11.9253	11.6445	mRNA	Nitrogen-fixing NifU-like, N-terminal domain containing protein."	AK069724
Os02g0664000|mRNA|AK058456|CDS+3'UTR	0.0127046	1.56554	up	3446.79	5463.56	11.7046	12.3512	2927.38	3976.13	3436.86	5649.56	5392.04	5349.09	11.7164	11.773	11.6244	12.6117	12.3285	12.1136	mRNA	GPX12Hv, glutathione peroxidase-like protein."	AK058456
Os04g0569100|mRNA|AK112099|CDS+3'UTR	0.000185	4.96235	up	173.91	860.459	7.396	9.70703	163.756	189.1	168.872	882.035	838.549	860.792	7.5446	7.38937	7.25403	9.99463	9.64916	9.47729	mRNA	Helix-turn-helix motif, lambda-like repressor domain containing protein."	AK112099
Os03g0322900|COMBINER_EST|CI387122|5	3.48e-06	49.1154	up	298.803	15233.5	8.18533	13.8034	287.546	344.443	264.419	14824.2	14950.7	15925.7	8.38646	8.24928	7.92027	13.9384	13.7713	13.7006	COMBINER_EST	Late embryogenesis abundant protein repeat containing protein.	CI387122
Os04g0466600|COMBINER_EST|CI525990|0	0.00194547	1.78622	up	7260.76	13336.1	12.7791	13.616	7171.62	7485.88	7124.77	11200.6	13997.1	14810.5	13.0009	12.6648	12.6716	13.5655	13.6787	13.6038	COMBINER_EST	Porphyromonas-type peptidyl-arginine deiminase family protein.	CI525990
Os06g0133500|COMBINER_EST|CI520089|0	0.000151	3.28922	up	357.628	1181.17	8.4399	10.1576	307.127	401.199	364.558	1147.58	1042.17	1353.77	8.47098	8.47024	8.37848	10.3771	9.96921	10.1267	COMBINER_EST	Conserved hypothetical protein.	CI520089
Os05g0516700|mRNA|AK109131|CDS+3'UTR	0.000186	5.63513	up	362.847	2074.26	8.47481	10.9693	359.332	389.544	339.664	2130.94	1910.37	2181.47	8.72121	8.42634	8.27689	11.2393	10.8435	10.825	mRNA	Conserved hypothetical protein.	AK109131
Os03g0215700|mRNA|AK099772|CDS+3'UTR	0.001435	2.18847	up	312.459	706.606	8.24315	9.37307	261.862	349.383	326.132	572.497	587.091	960.23	8.2446	8.26949	8.21536	9.35862	9.13221	9.62839	mRNA	Myosin II heavy chain-like family protein.	AK099772
Os02g0762600|mRNA|AK103657|CDS+3'UTR	0.000566	1.67725	up	3362.43	5799.97	11.6758	12.4219	3037.93	3546.59	3502.76	4646.09	5711.1	7042.71	11.7698	11.6047	11.653	12.3275	12.4156	12.5227	mRNA	Conserved hypothetical protein.	AK103657
Os04g0405300|mRNA|AK110700|CDS+3'UTR	0.00159614	3.11553	up	1314.74	4106.28	10.2881	11.9276	961.266	1537.46	1445.48	3726.07	4975.6	3617.16	10.1132	10.3902	10.3609	12.0164	12.2149	11.5516	mRNA	Stem secoisolariciresinol dehydrogenase (Fragment).	AK110700
Os03g0843300|mRNA|AK104650|CDS+3'UTR	0.000195	2.26859	up	6382.8	14867.6	12.5889	13.7707	5709.67	7232.99	6205.73	14380.6	14588.3	15633.9	12.6767	12.6166	12.4733	13.8994	13.7376	13.675	mRNA	Late embryogenesis abundant protein 2 family protein.	AK104650
Os01g0199400|mRNA|AK070748|CDS+3'UTR	0.000213	2.14976	up	6661.21	14714.4	12.6494	13.7536	6112.72	7513.48	6357.42	12978.4	15475.5	15689.3	12.7684	12.6718	12.508	13.7647	13.8172	13.6787	mRNA	Alpha/beta hydrolase family protein.	AK070748
Os01g0580500|mRNA|AK102472|CDS+3'UTR	6.05e-05	3.52807	up	1040.29	3761.86	9.98942	11.8083	1004.63	1046.38	1069.88	3108.36	3621.88	4555.34	10.178	9.86666	9.92362	11.7767	11.7639	11.8843	mRNA	1-aminocyclopropane-1-carboxylate oxidase (Fragment).	AK102472
Os01g0729900|mRNA|AK120504|CDS+3'UTR	7.23e-05	1.77234	up	2485.87	4493.85	11.2317	12.0573	2088.82	2701.27	2667.51	3983.58	4177.49	5320.46	11.2329	11.2149	11.2472	12.1055	11.9613	12.1052	mRNA	Conserved hypothetical protein.	AK120504
Os09g0416800|mRNA|AK065377|CDS+3'UTR	0.0026663	1.51564	up	497.202	768.924	8.92493	9.52486	451.347	533.886	506.372	677.134	703.688	925.949	9.04696	8.87385	8.85397	9.60339	9.39297	9.57821	mRNA	CCR4-NOT transcription complex subunit 7 (CCR4-associated factor 1) (CAF1).	AK065377
Os01g0654400|COMBINER_EST|CI046497|0	0.000285	10.7381	up	384.936	4074.5	8.49723	11.9219	269.147	525.352	360.311	4783.92	3661.28	3778.29	8.28604	8.84741	8.35822	12.3665	11.7802	11.6189	COMBINER_EST	Conserved hypothetical protein.	CI046497
Os01g0975900|mRNA|AK111768|CDS+3'UTR	9.65e-05	13.0271	up	2240.85	30205.6	11.0889	14.7924	2072.02	2489.82	2160.69	35389.5	28522	26705.4	11.2209	11.097	10.9489	15.2154	14.7012	14.4605	mRNA	Tonoplast membrane integral protein ZmTIP1-2.	AK111768
Os03g0266900|mRNA|AK119243|CDS+3'UTR	0.0290472	2.95459	up	404.926	1272.63	8.62155	10.1845	346.698	437.951	430.13	1896.3	1053.31	868.284	8.66356	8.59186	8.60923	11.0768	9.98619	9.49048	mRNA	Low molecular mass heat shock protein Oshsp17.3.	AK119243
Os01g0368900|mRNA|AK107858|CDS+3'UTR	0.000463	3.19435	up	399.97	1258.15	8.58035	10.2559	294.494	403.339	502.077	1192.59	1158.52	1423.35	8.42213	8.47831	8.8406	10.4305	10.1267	10.2105	mRNA	GLUTAREDOXIN.	AK107858
Os05g0466700|COMBINER_EST|CI479396|0	0.000328	2.48752	up	4754.06	12012.6	12.1604	13.4751	4268.64	5674.94	4318.61	10925.6	12362.7	12749.4	12.2575	12.2733	11.9504	13.5308	13.5093	13.3852	COMBINER_EST	Conserved hypothetical protein.	CI479396
Os12g0174200|mRNA|AK063010|CDS+3'UTR	0.00424262	1.65666	up	1027.91	1703.91	9.95787	10.6861	820.981	1115.87	1146.89	1663.32	1484.84	1963.57	9.89177	9.9523	10.0295	10.898	10.491	10.6694	mRNA	Hypothetical protein.	AK063010
Os02g0161900|mRNA|AK061956|CDS+3'UTR	0.000263	1.55139	up	100439	152639	16.59	17.2236	84841.7	109395	107080	139943	147425	170550	16.5289	16.6097	16.6315	17.2432	17.1435	17.2841	mRNA	Ubiquitin.	AK061956
Os03g0161200|mRNA|AK066932|CDS+3'UTR	1.12e-05	3.71988	up	7850.32	29788.6	12.8874	14.7826	6788.39	9111.92	7650.66	27451	28669.1	33245.6	12.9236	12.9606	12.7779	14.8573	14.7099	14.7806	mRNA	Sulfate transporter 3.1 (AST12) (AtST1).	AK066932
Os07g0680000|mRNA|AK072667|CDS+3'UTR	0.00067	1.56236	up	678.492	1083.12	9.3718	10.0155	571.948	778.744	684.784	841.123	1076.01	1332.23	9.386	9.43936	9.29006	9.92538	10.0182	10.103	mRNA	Vacuolar sorting receptor homolog.	AK072667
Os01g0788400|mRNA|AK109763|CDS+3'UTR	0.00221389	2.94094	up	348.998	1013.87	8.38444	9.94071	260.058	411.977	374.96	1099.91	1007.03	934.675	8.23654	8.5059	8.41086	10.3128	9.91765	9.59168	mRNA	Pectinesterase (EC 3.1.1.11) (Pectin methylesterase) (PE).	AK109763
Os03g0849800|mRNA|AK069826|5'UTR+CDS	0.0157656	2.05568	up	242.261	486.369	7.84283	8.88244	182.42	218.618	325.745	481.73	532.328	445.051	7.71107	7.60534	8.21206	9.11626	8.99756	8.5335	mRNA	Conserved hypothetical protein.	AK069826
Os12g0106000|mRNA|AY324879|CDS+3'UTR	0.00159876	1.7791	up	51618.7	93303.4	15.5982	16.4293	40426.3	62556.1	51873.6	92797	91920.8	95192.4	15.4611	15.7633	15.5701	16.5543	16.3917	16.3419	mRNA	Ferritin 1, chloroplast precursor (ZmFer1)."	AY324879
Os09g0379600|COMBINER|CI279311|6	7.56e-05	2.99736	up	1542.57	4681.99	10.5412	12.1249	1322.02	1793.55	1512.13	4459.95	4538.51	5047.49	10.5771	10.6207	10.4257	12.2702	12.079	12.0254	COMBINER	(No Hit)	CI279311
Os04g0628100|mRNA|D12776|CDS+3'UTR	0.000333	2.37621	up	55523	134786	15.7141	16.9628	53130.2	56543.6	56895.2	133054	127504	143800	15.849	15.6146	15.6788	17.1259	16.8482	16.9142	mRNA	Ubiquitin domain containing protein.	D12776
Os04g0462500|mRNA|AK071822|CDS+3'UTR	7.99e-05	1.56105	up	15746.1	25307	13.901	14.5435	13780.8	16636.3	16821.1	22419.4	25700.4	27801.3	13.9393	13.8259	13.9379	14.5486	14.559	14.5229	mRNA	14-3-3-like protein GF14-6.	AK071822
Os06g0666800|mRNA|AK107710|CDS+3'UTR	0.00182785	1.51415	up	558.253	870.252	9.0945	9.69301	499.924	616.188	558.648	669.755	876.407	1064.6	9.19491	9.09228	8.99631	9.58515	9.71061	9.78326	mRNA	Conserved hypothetical protein.	AK107710
Os01g0105900|mRNA|AK066907|CDS+3'UTR	6.58e-05	2.57538	up	11329.1	30085.2	13.4243	14.789	10588.1	11835	11564.1	25109.1	30912.5	34234	13.5612	13.3301	13.3815	14.7163	14.8209	14.8299	mRNA	Carbohydrate kinase, PfkB family protein."	AK066907
Os01g0185300|mRNA|AK065131|CDS+3'UTR	0.00490419	1.52313	up	6228.74	9738.98	12.5589	13.166	5920.53	6411.13	6354.55	8905.37	8885.63	11425.9	12.7243	12.4458	12.5066	13.2463	13.0329	13.2186	mRNA	Transferase family protein.	AK065131
Os06g0238900|mRNA|AK106064|CDS+3'UTR	0.0012669	1.62225	up	2132.71	3477.37	11.0135	11.7115	1861.16	2430.97	2106.01	3265.72	3415.82	3750.56	11.0675	11.0597	10.9132	11.8454	11.6806	11.6084	mRNA	Protein of unknown function DUF716 family protein.	AK106064
Os01g0105300|mRNA|AK072732|CDS+3'UTR	0.000839	3.12738	up	72.4995	217.874	6.06377	7.70872	64.4549	77.8655	75.1783	209.333	168.202	276.086	6.11907	6.01178	6.06046	7.92806	7.35212	7.84598	mRNA	BED finger domain containing protein.	AK072732
Os02g0193100|mRNA|AK109089|CDS+3'UTR	0.0281331	1.66062	up	216.516	354.452	7.6744	8.40612	182.875	293.578	173.096	282.276	357.393	423.685	7.71751	8.02328	7.28241	8.34908	8.40884	8.46045	mRNA	Conserved hypothetical protein.	AK109089
Os03g0719900|mRNA|AK070804|CDS+3'UTR	0.000259	1.69617	up	1841.24	3151.01	10.804	11.5663	1588.62	1926.83	2008.27	2836.11	3163.39	3453.54	10.844	10.725	10.8431	11.6496	11.5671	11.4822	mRNA	Peptide transporter 1.	AK070804
Os03g0767900|mRNA|AK106933|CDS+3'UTR	0.000312	2.59469	up	2943.91	7789.17	11.4815	12.8571	2716.69	3170.63	2944.41	7765.46	7322.25	8279.8	11.6059	11.4458	11.3928	13.0557	12.7629	12.7526	mRNA	Protein of unknown function DUF588 family protein.	AK106933
Os03g0700400|COMBINER_EST|CI110568|6	0.00105148	1.67319	up	518.091	884.003	8.98695	9.72955	478.56	522.091	553.622	713.763	907.577	1030.67	9.13421	8.84143	8.98519	9.68918	9.76563	9.73384	COMBINER_EST	Lipoxygenase 1 protein (Fragment).	CI110568
Os01g0222700|mRNA|AK101946|CDS+3'UTR	0.00325309	1.66855	up	558.688	941.771	9.09685	9.83544	510.787	570.175	595.103	878.228	956.514	990.571	9.22306	8.97457	9.09292	9.98969	9.84777	9.66887	mRNA	Protein of unknown function DUF1544 domain containing protein.	AK101946
Os03g0274000|mRNA|AK119251|CDS+3'UTR	9.74e-05	1.76545	up	35078	62349.3	15.0404	15.8604	30769.5	40495.6	33969	55395.3	62321.8	69330.9	15.0656	15.1143	14.9412	15.853	15.849	15.8793	mRNA	Oxysterol-binding protein family protein.	AK119251
Os07g0639600|mRNA|AK067207|CDS+3'UTR	0.000956	1.76555	up	2228.03	4010.1	11.083	11.9031	2106.48	2377.37	2200.23	3582.61	3756.5	4691.19	11.2461	11.0261	10.9768	11.9679	11.8172	11.9243	mRNA	Peptidase C15, pyroglutamyl peptidase I family protein."	AK067207
Os01g0118400|COMBINER_EST|CI551307|0	0.00197658	2.22694	up	2792.27	6304.06	11.3956	12.5506	2435.33	3313.7	2627.78	6475.98	5409.66	7026.53	11.455	11.5061	11.2257	12.799	12.3329	12.52	COMBINER_EST	HGA6.	CI551307
Os07g0422100|mRNA|AK063592|CDS+3'UTR	0.000436	4.55117	up	100.73	444.28	6.56031	8.74655	112.13	94.1395	95.9208	380.707	469.482	482.652	6.95388	6.31008	6.41696	8.78501	8.80213	8.65251	mRNA	AWPM-19-like family protein.	AK063592
Os01g0848700|mRNA|AK071303|CDS+3'UTR	0.00350408	2.11279	up	2169.29	4632.74	11.0322	12.1114	1833.34	2595.38	2079.15	4955.88	4271.12	4671.22	11.0454	11.1578	10.8936	12.4229	11.9935	11.9178	mRNA	Ras-related protein Rab11C.	AK071303
Os07g0670300|mRNA|AK061154|CDS+3'UTR	0.0192547	1.75389	up	620.317	1151.51	9.2416	10.0522	524.892	654.109	681.949	824.356	923.398	1706.77	9.26111	9.17953	9.28415	9.89408	9.79149	10.4709	mRNA	C2 domain containing protein.	AK061154
Os04g0420900|mRNA|AK101902|CDS+3'UTR	3.97e-05	3.10323	up	268.848	846.11	8.03941	9.67318	250.372	280.423	275.75	747.488	830.897	959.946	8.1826	7.95836	7.97725	9.75715	9.63497	9.62741	mRNA	Receptor-like protein kinase.	AK101902
Os08g0558100|mRNA|AK099458|CDS+3'UTR	7.54e-05	3.54212	up	1506.26	5375.71	10.5056	12.3302	1269.46	1739.24	1510.08	5204.58	5444.21	5478.35	10.5215	10.5709	10.4244	12.4983	12.3415	12.1509	mRNA	Calcium-binding EF-hand domain containing protein.	AK099458
Os03g0857900|mRNA|AK061341|CDS+3'UTR	5.46e-06	2.75608	up	1930.16	5410.84	10.8674	12.33	1664.17	2195.51	1930.81	4731.99	5255.87	6244.65	10.9075	10.9087	10.786	12.3525	12.2907	12.3469	mRNA	Lysine decarboxylase-like protein.	AK061341
Os06g0708400|COMBINER_EST|CI363475|6	0.000748	1.65892	up	56.7315	83.6942	5.68101	6.41125	50.8534	63.8516	55.4896	76.5109	76.8832	97.6885	5.74318	5.68906	5.61078	6.5198	6.2843	6.42967	COMBINER_EST	Cyclophilin.	CI363475
Os07g0293000|COMBINER_EST|Os07g0293000|8	0.000175	2.69183	up	718.096	1942.04	9.44615	10.8747	558.664	825.876	769.747	1787.57	2048.28	1990.29	9.3548	9.5249	9.45875	10.993	10.9412	10.69	COMBINER_EST	Cytochrome P450 family protein.	Os07g0293000
Os04g0435500|mRNA|AK104121|CDS+3'UTR	0.000264	3.88243	up	760.755	2996.27	9.54284	11.4998	729.503	824.113	728.649	2998.46	2970.04	3020.31	9.72961	9.52075	9.37814	11.7259	11.4777	11.2958	mRNA	Glutathione S-transferase, N-terminal domain containing protein."	AK104121
Os02g0755400|mRNA|AK106338|CDS+3'UTR	6.61e-05	1.92005	up	1024.86	1985.18	9.95687	10.898	872.189	1172	1030.37	1623.59	2075.98	2255.98	9.97738	10.0205	9.87269	10.8599	10.9624	10.8718	mRNA	RNA recognition motif-containing protein SEB-4.	AK106338
Os02g0759400|mRNA|AK067456|CDS+3'UTR	0.00173061	5.09723	up	251.599	1342.18	7.92647	10.2762	272.143	278.893	203.762	1015.56	1023.21	1987.78	8.30665	7.95089	7.52188	10.1989	9.94174	10.688	mRNA	Zn-finger, RING domain containing protein."	AK067456
Os03g0203200|mRNA|AK070827|CDS+3'UTR	0.00156849	1.93032	up	25943.6	50822.4	14.5927	15.5415	19023.2	29929.3	28878.3	44150.5	47516.6	60800.2	14.3928	14.6754	14.7099	15.5005	15.4412	15.683	mRNA	Esterase/lipase/thioesterase domain containing protein.	AK070827
Os02g0209300|mRNA|AK063719|UTR	0.00185784	2.48221	up	1269.25	3184.12	10.2621	11.5737	1110.38	1186.18	1511.18	3148.32	2668.7	3735.35	10.3263	10.0346	10.4253	11.793	11.3258	11.6024	mRNA	Non-protein coding transcript, unclassifiable transcript."	AK063719
Os05g0557200|mRNA|AK062090|CDS+3'UTR	0.000148	1.64134	up	4481.06	7483.73	12.0807	12.7955	3708.3	4843.16	4891.73	6882.27	7227.18	8341.75	12.06	12.0507	12.1312	12.8827	12.7413	12.7625	mRNA	ARM repeat fold domain containing protein.	AK062090
Os01g0702500|mRNA|AY333185|CDS+3'UTR	0.000201	4.68265	up	126.299	578.194	6.90487	9.13219	113.403	142.529	122.964	609.318	543.065	582.201	6.97205	6.95704	6.78551	9.44676	9.02796	8.92185	mRNA	Dehydrin RAB25.	AY333185
Os01g0787600|mRNA|AK061058|CDS+3'UTR	0.000452	2.29462	up	1365.11	3169.52	10.3771	11.5753	1275.95	1408.01	1411.38	3015.31	3115.75	3377.51	10.528	10.2777	10.3256	11.7323	11.5453	11.4484	mRNA	Ethylene-induced esterase.	AK061058
Os11g0303800|mRNA|AK068654|CDS+3'UTR	0.000301	7.10973	up	284.542	1972.9	8.06727	10.8971	194.92	379.521	279.184	2062.6	1985.54	1870.57	7.81649	8.38847	7.99684	11.1949	10.8971	10.5992	mRNA	Homeodomain-like containing protein.	AK068654
Os06g0651200|mRNA|AK107748|CDS+3'UTR	6.33e-05	11.0201	up	2013.88	22797.3	10.9296	14.3917	1965.51	2280.33	1795.8	23218.3	24020.7	21152.8	11.1432	10.9682	10.6775	14.6022	14.4581	14.1148	mRNA	Hypothetical protein.	AK107748
Os03g0804300|mRNA|AK067295|CDS+3'UTR	0.00304661	1.7184	up	1988.89	3453.03	10.9192	11.7003	1943.26	2071.17	1952.23	3116.93	3568.42	3673.75	11.1274	10.8265	10.8038	11.7808	11.7442	11.5759	mRNA	Huntingtin-interacting protein 14.	AK067295
Os04g0631100|mRNA|AK121883|CDS+3'UTR	0.00139411	2.05279	up	885.777	1825.73	9.75128	10.7889	750.053	894.299	1012.98	1777.46	1844.93	1854.81	9.77139	9.63391	9.84854	10.9862	10.7943	10.5861	mRNA	General substrate transporter family protein.	AK121883
Os06g0727200|mRNA|AK100019|CDS+3'UTR	0.00229066	1.55337	up	35803.1	56227	15.0694	15.7048	30815.8	39307.6	37285.9	57068.5	52594.9	59017.7	15.067	15.0651	15.0761	15.8851	15.5849	15.6443	mRNA	Catalase isozyme B (EC 1.11.1.6) (CAT-B).	AK100019
Os07g0124100|mRNA|AJ276693|CDS+3'UTR	0.0194212	1.53382	up	1516.78	2318.38	10.5021	11.1192	1169.87	1882.4	1498.09	1928.55	2728.72	2297.85	10.4019	10.6909	10.4134	11.1003	11.3586	10.8987	mRNA	Phytosulfokines 4 precursor [Contains: Phytosulfokine-alpha (PSK- alpha) (Phytosulfokine-a); Phytosulfokine-beta (PSK-beta) (Phytosulfokine-b)].	AJ276693
Os07g0635500|mRNA|AK121733|CDS+3'UTR	0.000713	5.77573	up	150.85	860.223	7.16448	9.69449	119.19	171.732	161.628	905.262	974.666	700.74	7.05419	7.24929	7.18997	10.0349	9.87102	9.17755	mRNA	Cytochrome P450.	AK121733
Os09g0452900|mRNA|AK068378|CDS+3'UTR	0.000321	3.06162	up	613.804	1889.04	9.22035	10.8346	499.084	747.829	594.5	1754.01	2025.99	1887.12	9.19316	9.37561	9.09228	10.9655	10.9279	10.6105	mRNA	Glycosyl transferase, family 31 protein."	AK068378
Os01g0963000|mRNA|AK061131|CDS+3'UTR	0.0254269	2.28593	up	1832.68	4359.17	10.8028	11.9956	1749.6	1912.1	1836.33	5156.02	4732.2	3189.29	10.982	10.7149	10.7115	12.4848	12.1377	11.3643	mRNA	Peroxidase BP 1 precursor.	AK061131
Os01g0295700|mRNA|AK070333|CDS+3'UTR	0.000507	2.30953	up	4733.41	11186	12.1638	13.3714	4135.03	5062.31	5002.89	11483.1	10453.1	11621.9	12.2151	12.1138	12.1626	13.5988	13.2701	13.2454	mRNA	Protein phosphatase-2C.	AK070333
Os01g0142800|mRNA|AK070036|CDS+3'UTR	0.0023984	2.23884	up	949.694	2148.39	9.86007	11.0228	854.146	1023.9	971.035	2206.94	2201.91	2036.3	9.95124	9.83585	9.79314	11.2886	11.0548	10.7251	mRNA	Peptide transporter.	AK070036
Os07g0681500|mRNA|AK121650|CDS+3'UTR	0.00200224	1.53837	up	402.689	618.486	8.59613	9.21754	319.096	478.931	410.04	537.698	656.235	661.524	8.53008	8.71665	8.54167	9.26962	9.28931	9.09369	mRNA	Ankyrin repeat containing protein.	AK121650
Os01g0866100|mRNA|AK068991|CDS+3'UTR	0.00121625	1.54833	up	11565.5	18365.8	13.4442	14.075	9976.04	13162	11558.3	17801.7	17768	19527.8	13.4746	13.4777	13.3805	14.2153	14.0055	14.0041	mRNA	Actin 12.	AK068991
osa-miR169i|Os08|3'seq	0.00536931	1.65831	up	59.8977	88.295	5.74445	6.47416	46.3168	65.7591	67.6172	79.7345	76.589	108.561	5.59318	5.7354	5.90479	6.57609	6.27861	6.56779	osa-miR169i Os08 3'seq	miRNA	Os08
Os01g0750100|mRNA|AK067329|CDS+3'UTR	0.00583676	1.54996	up	2277.17	3526.62	11.0888	11.721	1682.16	2542.86	2606.5	3218.26	3162.24	4199.35	10.9213	11.1301	11.2149	11.8252	11.5653	11.7725	mRNA	WRKY transcription factor 31.	AK067329
Os09g0416800|mRNA|AK099984|CDS+3'UTR	0.00985202	1.62802	up	16554.8	27654.5	13.9762	14.6793	14928.9	17743.6	16991.8	29009	27834.1	26120.5	14.054	13.9218	13.9529	14.9367	14.6728	14.4285	mRNA	CCR4-NOT transcription complex subunit 7 (CCR4-associated factor 1) (CAF1).	AK099984
Os12g0112000|mRNA|AK069456|CDS+3'UTR	0.000529	4.96793	up	384.683	1960.37	8.55603	10.8687	397.968	398.522	357.559	1902.34	1540.02	2438.76	8.86251	8.4574	8.34819	11.0804	10.5427	10.9829	mRNA	Peroxidase (EC 1.11.1.7).	AK069456
Os08g0544800|mRNA|AK119660|CDS+3'UTR	0.00059	1.68849	up	4365.38	7552.56	12.0515	12.8072	4030.64	4638.72	4426.79	6580.92	7944.23	8132.54	12.1777	11.9916	11.9851	12.8218	12.8737	12.7261	mRNA	PCF2.	AK119660
Os07g0684800|mRNA|AK105645|CDS+3'UTR	0.000206	4.53822	up	5643.3	25886.1	12.3983	14.5804	4330.21	6413.86	6185.82	28111.8	24400.1	25146.4	12.28	12.4463	12.4686	14.8892	14.4822	14.3699	mRNA	GRAB2 protein.	AK105645
Os03g0386500|mRNA|AK106316|CDS+3'UTR	9.28e-06	5.77048	up	2887.95	17232.2	11.4517	13.9804	2618.35	3174.85	2870.65	16495	17469.7	17731.8	11.551	11.448	11.3562	14.102	13.9778	13.8615	mRNA	Trehalose-6-phosphate phosphatase.	AK106316
Os04g0346800|mRNA|AK109486|CDS+3'UTR	0.000155	2.64123	up	2333.93	6235.61	11.1421	12.5433	1981.77	2590.75	2429.28	6072.22	6297.8	6336.82	11.1542	11.1549	11.1171	12.7127	12.5502	12.3669	mRNA	Pyrophosphohydrolase MazG RS21-C6 family protein.	AK109486
Os01g0658900|mRNA|AY606941|CDS	0.000992	3.31556	up	586.573	1962.91	9.15754	10.8868	591.884	499.97	667.865	1649.26	2063.8	2175.67	9.43936	8.77886	9.2544	10.8871	10.9528	10.8205	mRNA	G-box binding factor 1.	AY606941
Os02g0736300|mRNA|AK099700|CDS+3'UTR	0.000272	2.56033	up	306.942	797.529	8.21503	9.57136	246.332	342.086	332.407	716.753	687.833	988.001	8.15696	8.24068	8.24744	9.69426	9.35454	9.66529	mRNA	Membrane attack complex component/perforin/complement C9 family protein.	AK099700
Os10g0492600|mRNA|AB114828|CDS+3'UTR	0.00488685	2.10405	up	180.369	373.377	7.42746	8.50064	140.589	187.044	213.475	389.964	362.928	367.24	7.31265	7.37329	7.59645	8.82421	8.42842	8.24928	mRNA	Tonoplast membrane integral protein ZmTIP3-1.	AB114828
Os07g0106200|mRNA|AK103047|CDS+3'UTR	0.00185907	1.70128	up	3587.85	6183.15	11.7572	12.5238	2932.35	4120.65	3710.56	5492.27	6873.73	6183.44	11.719	11.8188	11.7336	12.5736	12.6668	12.331	mRNA	Monosaccharide transporter 3.	AK103047
Os09g0135100|COMBINER_EST|Os09g0135100|8	0.00102967	1.92497	up	325.975	633.944	8.31165	9.25649	289.089	328.514	360.321	582.393	660.318	659.12	8.39764	8.17876	8.35855	9.38296	9.29841	9.0881	COMBINER_EST	Peptidase aspartic family protein.	Os09g0135100
Os01g0303800|mRNA|AK121626|CDS+3'UTR	0.00056	2.51908	up	570.177	1447.57	9.11013	10.443	444.8	629.017	636.715	1335.09	1217.31	1790.3	9.02007	9.12441	9.18591	10.5925	10.1968	10.5397	mRNA	Universal stress protein (Usp) family protein.	AK121626
Os02g0201300|mRNA|AK068381|CDS+3'UTR	0.000346	2.84833	up	4659.87	13594.1	12.1323	13.6425	3778.09	5253.2	4948.31	14351.5	11906.8	14523.9	12.0856	12.1632	12.1483	13.8957	13.4565	13.5752	mRNA	Conserved hypothetical protein.	AK068381
Os02g0605900|mRNA|AK064754|CDS+3'UTR	0.0103251	1.99664	up	574.081	1144.31	9.12288	10.1204	476.371	708.305	537.567	1199.89	1174.65	1058.39	9.12757	9.30019	8.94088	10.4386	10.1492	9.77357	mRNA	Chitinase (EC 3.2.1.14) A.	AK064754
Os10g0552400|mRNA|AK121815|CDS+3'UTR	0.00602157	1.92092	up	490.598	922.979	8.86439	9.80619	334.645	594.192	542.957	849.375	997.699	921.862	8.60176	9.03591	8.95549	9.94071	9.90397	9.57387	mRNA	U box domain containing protein.	AK121815
Os05g0244700|mRNA|AK104978|CDS+3'UTR	0.0142276	1.74147	up	992.194	1724.53	9.90653	10.7068	845.551	1202.41	928.625	1825.59	1665.33	1682.67	9.93364	10.0513	9.73461	11.0256	10.6455	10.4495	mRNA	Aminotransferase, class IV family protein."	AK104978
Os05g0595000|mRNA|AK071326|CDS+3'UTR	0.012666	3.51114	up	136.032	486.948	7.02244	8.83438	146.079	139.877	122.14	670.405	401.552	388.888	7.3635	6.92874	6.77509	9.58616	8.58568	8.33131	mRNA	Allergen V5/Tpx-1 related family protein.	AK071326
Os10g0580900|mRNA|AK104136|CDS+3'UTR	0.00146129	1.7616	up	2625.53	4684.08	11.308	12.1249	2206.36	3040.46	2629.78	4590.03	4476.15	4986.06	11.3123	11.3846	11.2272	12.3117	12.0557	12.0073	mRNA	Conserved hypothetical protein.	AK104136
Os05g0407500|mRNA|AK074026|CDS+3'UTR	0.00218271	2.14176	up	366.829	790.235	8.48355	9.58235	335.868	404.508	360.111	802.287	741.949	826.469	8.61076	8.48291	8.35699	9.85849	9.46569	9.42286	mRNA	Esterase/lipase/thioesterase domain containing protein.	AK074026
Os01g0850700|mRNA|AK065154|CDS+3'UTR	0.00445044	2.05356	up	4048.1	8580.83	11.9338	12.9719	3718.22	3635.73	4790.35	7299.86	7543.07	10899.6	12.0635	11.6363	12.1016	12.9673	12.801	13.1475	mRNA	Multicopper oxidase, type 1 domain containing protein."	AK065154
Os08g0366000|mRNA|AK073703|CDS+3'UTR	0.0130504	1.71648	up	793.271	1376.2	9.60521	10.3847	713.421	845.302	821.09	1382.07	1467.22	1279.32	9.70286	9.55818	9.55459	10.6358	10.4734	10.0447	mRNA	Phosphoenolpyruvate carboxylase 2 (EC 4.1.1.31) (PEPCase 2) (CP28).	AK073703
Os03g0120600|mRNA|AK121692|CDS+3'UTR	0.000991	4.48376	up	126.546	543.674	6.87076	9.03546	87.2015	159.557	132.881	597.163	478.503	555.355	6.57696	7.13312	6.90218	9.41925	8.83018	8.85696	mRNA	Conserved hypothetical protein.	AK121692
Os02g0327500|mRNA|AK069802|CDS+3'UTR	0.00657383	2.76369	up	167.118	466.914	7.30611	8.77271	163.079	130.934	207.343	369.67	385.744	645.329	7.53632	6.83109	7.55092	8.74188	8.52389	9.05234	mRNA	Arabidopsis protein of unknown function DUF266 family protein.	AK069802
Os01g0738600|mRNA|AK073479|CDS+3'UTR	0.00112511	1.52491	up	242.938	371.735	7.87887	8.48759	204.734	285.748	238.333	319.166	362.936	433.103	7.89189	7.98478	7.75993	8.54106	8.42866	8.49305	mRNA	Epsin, N-terminal domain containing protein."	AK073479
Os08g0181800|COMBINER|CI148322|6	0.00266208	1.88654	up	649.795	1266.98	9.3104	10.2261	557.322	754.088	637.975	929.848	1164.86	1706.23	9.35099	9.39144	9.18876	10.0741	10.1344	10.4699	COMBINER	(No Hit)	CI148322
Os01g0667900|mRNA|AK105335|CDS+3'UTR	9.81e-05	2.98795	up	3140.49	9640.85	11.574	13.1532	2742.83	3365.91	3312.72	9241.16	8508.75	11172.7	11.6248	11.527	11.5702	13.3018	12.9707	13.1869	mRNA	Glutaredoxin domain containing protein.	AK105335
Os03g0599800|mRNA|AK061813|CDS+3'UTR	0.00595663	1.60433	up	13391.9	21972.5	13.653	14.3349	11966	15883	12326.8	20829.9	23330.7	21757	13.7307	13.7544	13.4738	14.4416	14.4093	14.1538	mRNA	Alpha-1,4-glucan-protein synthase [UDP-forming] 1 (EC 2.4.1.112) (UDP- glucose:protein transglucosylase 1) (UPTG 1)."	AK061813
Os01g0923700|mRNA|AK067355|CDS+3'UTR	0.0237069	1.52342	up	11216.8	17218.1	13.3755	13.9828	7967.61	12586.5	13096.3	17852.4	15561.5	18240.5	13.1475	13.416	13.563	14.2184	13.8253	13.9047	mRNA	Histidine kinase-like protein.	AK067355
Os01g0124400|mRNA|U76004|CDS+3'UTR	0.000113	14.0897	up	323.754	4665.88	8.29805	12.1146	322.797	370.54	277.925	5180.12	3860.3	4957.22	8.5468	8.35822	7.98913	12.4918	11.8537	11.9983	mRNA	Proteinase inhibitor I12, Bowman-Birk family protein."	U76004
Os04g0679400|mRNA|AK099653|CDS+3'UTR	0.00039	3.38373	up	6957.67	23775.4	12.6826	14.4412	4840.44	8100.19	7932.36	21311.3	21051.3	28963.7	12.432	12.7817	12.8341	14.4794	14.2547	14.5894	mRNA	Conserved hypothetical protein.	AK099653
Os05g0215000|mRNA|AK104258|CDS+3'UTR	0.0358979	1.60424	up	7021.48	11970.3	12.7313	13.4132	6677.91	7235.74	7150.77	7614.73	12323.3	15972.8	12.8997	12.617	12.6772	13.0267	13.506	13.7069	mRNA	BURP domain containing protein.	AK104258
Os04g0569100|mRNA|AB101647|CDS+3'UTR	0.000171	4.76499	up	264.193	1258.14	8.003	10.2555	225.591	309.741	257.248	1303.12	1156.61	1314.69	8.03396	8.09896	7.87606	10.5594	10.1235	10.0835	mRNA	Helix-turn-helix motif, lambda-like repressor domain containing protein."	AB101647
Os01g0975900|mRNA|AB114829|CDS+3'UTR	3.59e-05	9.54904	up	17851.6	165944	14.0834	17.3388	19080.1	17637.1	16837.7	161935	166654	169244	14.3968	13.9142	13.9393	17.4074	17.3366	17.2723	mRNA	Tonoplast membrane integral protein ZmTIP1-2.	AB114829
Os10g0329400|COMBINER_EST|CI244058|6	0.00131369	1.77309	up	114.982	200.931	6.76802	7.59429	107.987	124.675	112.282	152.464	195.265	255.063	6.89585	6.75188	6.65633	7.48799	7.5533	7.74157	COMBINER_EST	Hypothetical protein.	CI244058
Os01g0976200|mRNA|AK061022|CDS+3'UTR	0.00829588	1.52478	up	87.0704	124.178	6.34323	6.95182	84.8472	92.3911	83.9728	117.196	118.156	137.181	6.53447	6.27943	6.21577	7.10949	6.87578	6.8702	mRNA	Legumin-like protein.	AK061022
Os09g0480400|mRNA|AK100641|CDS+3'UTR	0.000982	2.13031	up	906.286	1950.29	9.79106	10.8821	756.893	1014.32	947.642	1911.04	1994.42	1945.4	9.78631	9.82515	9.76173	11.0869	10.9032	10.6563	mRNA	Glycosyl transferase, family 8 protein."	AK100641
Os02g0658100|mRNA|AB114830|CDS+3'UTR	0.00549344	2.57287	up	105.834	257.475	6.6117	7.97508	99.4276	135.609	82.4641	245.763	275.345	251.316	6.7637	6.8808	6.19061	8.15927	8.04309	7.72288	mRNA	Aquaporin TIP2.1 (Tonoplast intrinsic protein 2.1) (Delta-tonoplast intrinsic protein) (Delta-TIP).	AB114830
Os12g0635500|COMBINER_EST|CI385749|6	0.000554	1.52979	up	4293.74	6619.52	12.0104	12.6237	3390.98	4936.18	4554.05	5970.99	6254.34	7633.24	11.9315	12.0764	12.0234	12.6905	12.5405	12.6403	COMBINER_EST	Arabidopsis protein of unknown function DUF266 family protein.	CI385749
Os04g0542200|mRNA|AY512581|CDS	0.00355289	1.89815	up	334.567	633.06	8.32931	9.25391	256.664	360.436	386.602	637.336	616.184	645.659	8.21802	8.31481	8.45511	9.50752	9.2008	9.05341	mRNA	Oligopeptide transporter OPT superfamily protein.	AY512581
Os01g0867300|mRNA|AK067919|CDS+3'UTR	0.000936	2.12604	up	4323.25	9356.81	12.0295	13.1176	3592.87	4750.57	4626.31	9205.94	9800.78	9063.73	12.0158	12.0251	12.0475	13.2963	13.1768	12.8797	mRNA	OSE2-like protein (Fragment).	AK067919
Os04g0397500|COMBINER_EST|AU174699|6	0.000131	2.37616	up	607.258	1462.82	9.21454	10.4632	524.262	625.819	671.694	1275.94	1320.7	1791.81	9.26055	9.11928	9.2638	10.5283	10.32	10.5413	COMBINER_EST	Myb, DNA-binding domain containing protein."	AU174699
Os01g0160800|mRNA|AK103707|CDS+3'UTR	0.00318142	1.91663	up	8702.69	16923.8	13.0174	13.956	6563.66	10439.9	9104.56	16790.7	17935.7	16044.9	12.871	13.1467	13.0347	14.1308	14.0227	13.7145	mRNA	Protein synthesis inhibitor II (EC 3.2.2.22) (Ribosome-inactivating protein II) (rRNA N-glycosidase).	AK103707
Os08g0203100|COMBINER_EST|Os08g0203100|8	0.00511003	1.89047	up	156.287	289.965	7.2173	8.13604	121.783	176.396	170.681	278.913	316.65	274.333	7.09189	7.29048	7.26952	8.33329	8.23918	7.83564	COMBINER_EST	Protein kinase domain containing protein.	Os08g0203100
Os05g0499800|mRNA|AK064392|CDS+3'UTR	0.0012612	2.86343	up	931.897	2705.65	9.83273	11.3505	929.95	1018.21	847.53	2577.05	2919.37	2620.54	10.0656	9.83063	9.602	11.5067	11.4546	11.0901	mRNA	UDP-glucuronosyl/UDP-glucosyltransferase family protein.	AK064392
Os01g0707500|mRNA|AK100208|CDS+3'UTR	2.05e-05	5.38139	up	335.72	1818.66	8.34889	10.7769	312.828	373.976	320.355	1635.28	1725.3	2095.41	8.49696	8.36826	8.18144	10.8704	10.6965	10.7638	mRNA	Transcription factor.	AK100208
Os03g0636800|mRNA|AK073129|CDS+3'UTR	0.000755	3.34885	up	124.115	401.379	6.86479	8.60846	101.427	151.443	119.474	413.545	397.192	393.399	6.79712	7.05071	6.74653	8.90926	8.56703	8.34908	mRNA	LSTK-1-like kinase.	AK073129
Os10g0330400|mRNA|AK061323|CDS+3'UTR	0.000154	6.1886	up	221.422	1346.23	7.71838	10.348	161.034	253.64	249.591	1202.74	1561.37	1274.59	7.51431	7.80749	7.83335	10.4401	10.5646	10.0393	mRNA	Protein of unknown function DUF179 family protein.	AK061323
Os01g0618000|mRNA|AK064632|CDS+3'UTR	0.000346	2.10173	up	357.897	765.708	8.44891	9.52049	336.755	355.33	381.605	651.303	750.865	894.957	8.61504	8.29273	8.43897	9.54143	9.48832	9.53171	mRNA	Exonuclease domain containing protein.	AK064632
Os02g0814000|mRNA|AK102943|CDS+3'UTR	0.000475	3.24747	up	10908.1	36372.4	13.3722	15.0715	10276	11371	11077.3	37937.5	37335.5	33844.1	13.5204	13.2714	13.3248	15.3096	15.093	14.8119	mRNA	Eukaryotic protein of unknown function DUF862 family protein.	AK102943
Os09g0451400|mRNA|AK058296|CDS+3'UTR	0.000787	1.86835	up	3206.24	6089.52	11.6058	12.5076	3085.1	3428.62	3104.99	5362.55	5885.59	7020.42	11.7914	11.5519	11.4741	12.5412	12.4619	12.5195	mRNA	1-aminocyclopropapne-1-carboxylic acid oxidase.	AK058296
Os07g0624700|mRNA|AF187063|CDS+3'UTR	0.00162907	1.52547	up	17227.2	26938.5	14.0266	14.6359	15861.4	19595.2	16225	24779.4	26903.8	29132.4	14.1364	14.059	13.8845	14.6952	14.6171	14.5953	mRNA	UMP/CMP kinase a (EC 2.7.1.48).	AF187063
Os05g0523300|mRNA|AK071192|CDS+3'UTR	6.37e-05	2.70023	up	315.716	861.44	8.26361	9.69669	271.888	333.994	341.265	791.257	797.257	995.806	8.30433	8.20219	8.2843	9.83668	9.57498	9.67841	mRNA	AUX/IAA protein family protein.	AK071192
Os05g0501400|mRNA|AK110116|CDS+3'UTR	0.00281166	1.73596	up	1974.62	3433.96	10.8957	11.6914	1587.64	2169.81	2166.41	3460.18	3205.46	3636.23	10.8431	10.8925	10.9515	11.9258	11.5873	11.5613	mRNA	Receptor-like protein kinase 5.	AK110116
Os11g0483000|COMBINER_EST|CI553248|0	0.000787	3.73129	up	704.385	2694.26	9.41403	11.3137	613.71	899.923	599.524	2284.15	2233.16	3565.46	9.48761	9.64852	9.10595	11.3348	11.0775	11.5288	COMBINER_EST	Cytochrome P450 family protein.	CI553248
Os08g0155900|COMBINER|CI254543|6	0.0212112	1.79412	up	646.206	1144.63	9.27706	10.1203	454.123	744.821	739.675	1234.7	1135.7	1063.48	9.06055	9.36956	9.40108	10.4799	10.0992	9.78187	COMBINER	(No Hit)	CI254543
Os05g0344200|mRNA|AK104716|CDS+3'UTR	0.000157	4.1525	up	6244.02	26595.8	12.5429	14.5969	4836.71	6970.28	6925.08	25042.7	22166	32578.5	12.4303	12.5676	12.6309	14.7128	14.3263	14.7517	mRNA	Hypothetical protein.	AK104716
Os01g0948600|mRNA|AK103603|CDS+3'UTR	0.000513	2.07055	up	10151.8	21663.6	13.2625	14.3125	9355.6	10969.2	10130.5	20981.4	22121.9	21887.5	13.3799	13.2193	13.1882	14.4521	14.3225	14.163	mRNA	Conserved hypothetical protein.	AK103603
Os12g0186500|COMBINER|CI422499|6	0.0096408	1.94686	up	511.94	1006.49	8.96638	9.92753	548.475	476.742	510.604	850.286	1117.67	1051.52	9.32629	8.70931	8.86356	9.94136	10.078	9.76321	COMBINER	(No Hit)	CI422499
Os05g0355400|mRNA|AK063864|CDS+3'UTR	0.000372	4.30371	up	5199.53	22952.7	12.2682	14.3738	3801.61	5270.38	6526.6	18762.9	20310	29785.3	12.0939	12.167	12.5438	14.2904	14.2056	14.6255	mRNA	Conserved hypothetical protein.	AK063864
Os02g0805400|COMBINER_EST|CI516270|6	0.0232453	1.61768	up	61.6682	90.4941	5.81881	6.51274	62.3097	69.486	53.2089	85.401	75.7629	110.318	6.07054	5.82713	5.55875	6.68002	6.26653	6.59167	COMBINER_EST	Galactose oxidase, central domain containing protein."	CI516270
Os04g0639200|mRNA|AK070786|CDS+3'UTR	0.00180771	1.76922	up	6044.72	10890.7	12.5131	13.3363	5417.44	6701.3	6015.41	10590	11190.2	10891.9	12.5973	12.5112	12.431	13.4907	13.3714	13.1467	mRNA	Conserved hypothetical protein.	AK070786
Os01g0727700|COMBINER|CI209896|6	0.000968	12.9996	up	209.689	2745.35	7.61534	11.3157	138.746	260.268	230.053	3724.22	2565.16	1946.68	7.2947	7.84797	7.70335	12.0158	11.2739	10.6575	COMBINER	(No Hit)	CI209896
Os03g0379300|mRNA|AK061515|CDS+3'UTR	0.00531864	1.87582	up	1575.45	2961.62	10.5743	11.4818	1366.26	1782.76	1577.33	3022.5	3062.92	2799.45	10.6272	10.6092	10.4863	11.7358	11.5201	11.1895	mRNA	Basic helix-loop-helix dimerisation region bHLH domain containing protein.	AK061515
Os09g0518000|COMBINER_EST|AU183565|6	0.0014975	6.06065	up	2470.43	15414	11.1966	13.7961	1778.17	3094.04	2539.09	19669.8	14641.4	11931	11.0022	11.4101	11.1776	14.3651	13.7426	13.2807	COMBINER_EST	UDP-glucuronosyl/UDP-glucosyltransferase family protein.	AU183565
Os01g0151400|mRNA|AK120703|CDS+3'UTR	0.0118359	1.78814	up	932.443	1704.75	9.83452	10.673	994.966	868.828	933.535	1430.05	1511.99	2172.21	10.1654	9.59593	9.7422	10.6824	10.5194	10.8172	mRNA	Gamma-glutamyltransferase (EC 2.3.2.2).	AK120703
Os10g0535800|COMBINER_EST|CI542003|0	0.00679928	3.26382	up	158.52	528.521	7.22016	8.92672	115.663	196.884	163.013	340.094	780.115	465.354	7.00934	7.44955	7.20159	8.63811	9.53979	8.60225	COMBINER_EST	Conserved hypothetical protein.	CI542003
Os02g0261100|mRNA|AK121248|CDS+3'UTR	0.00063	1.84067	up	11582.2	21826.2	13.4434	14.3236	9831.5	13406.2	11509	20933.2	22570.9	21974.4	13.4552	13.5013	13.3736	14.4494	14.3535	14.1679	mRNA	Ubiquitin-conjugating enzyme OsUBC5b.	AK121248
Os08g0440300|mRNA|AK103781|CDS+3'UTR	0.00574306	1.72875	up	522.543	914.43	8.99775	9.78748	522.704	511.217	533.708	821.604	921.713	999.972	9.25684	8.80783	8.92857	9.88973	9.78782	9.68488	mRNA	Hypothetical protein.	AK103781
Os08g0331800|COMBINER|CI563307|x	0.00130815	2.37173	up	349.614	836.993	8.40281	9.64875	297.008	424.384	327.45	675.444	980.798	854.739	8.43273	8.55292	8.22278	9.59834	9.88008	9.46783	COMBINER	(No Hit)	CI563307
Os01g0142800|mRNA|AK105664|CDS+3'UTR	0.00041	1.84236	up	7650.79	14513.4	12.8522	13.7338	6674.99	8451.72	7825.65	14230.5	13559.6	15750.1	12.8989	12.8454	12.8124	13.8855	13.6324	13.6834	mRNA	Peptide transporter.	AK105664
Os01g0955000|mRNA|AK119633|CDS+3'UTR	0.000887	4.32492	up	2281.07	10025.1	11.1014	13.214	2518.58	2491.46	1833.17	9516.2	9356.39	11202.7	11.4973	11.0988	10.708	13.3414	13.109	13.1917	mRNA	Phosphoesterase family protein.	AK119633
Os02g0244600|mRNA|AK069852|CDS+3'UTR	0.000212	2.19644	up	1521.38	3351.39	10.5213	11.6565	1305.24	1701.67	1557.23	3210.05	3241.76	3602.34	10.5584	10.5385	10.467	11.8207	11.6043	11.5445	mRNA	RNA-binding region RNP-1 (RNA recognition motif) domain containing protein.	AK069852
Os01g0661800|mRNA|AK103579|CDS+3'UTR	0.00156429	2.66726	up	202.232	538.609	7.61939	9.03475	190.962	223.844	191.891	549.442	546.627	519.758	7.78411	7.63346	7.44059	9.30323	9.0377	8.76332	mRNA	Conserved hypothetical protein.	AK103579
Os03g0820400|mRNA|AY286473|CDS+3'UTR	3.86e-05	5.39983	up	334.277	1801.65	8.3352	10.7681	268.59	361.749	372.493	1799.85	1698.06	1907.04	8.28285	8.31986	8.40288	11.0024	10.6734	10.6286	mRNA	ZPT2-13.	AY286473
Os10g0554200|mRNA|AK105765|CDS+3'UTR	0.0012812	2.43684	up	335.363	835.765	8.33592	9.62093	275.052	408.118	322.919	676.017	708.3	1122.98	8.31926	8.49305	8.19546	9.59989	9.40038	9.86254	mRNA	Nitrate transporter.	AK105765
Os01g0713200|mRNA|AF030167|CDS+3'UTR	0.00906129	1.6863	up	13047.4	22567.9	13.617	14.3709	11064.3	13853.7	14224.1	24512.2	20786	22405.6	13.6175	13.5495	13.684	14.6786	14.2386	14.1955	mRNA	Beta-1,3-glucanase precursor."	AF030167
Os05g0542800|mRNA|AK105858|CDS+3'UTR	3.53e-05	7.6169	up	582.876	4581.11	9.15908	12.0883	516.257	630.977	601.394	4770.87	4011.34	4961.1	9.23836	9.12832	9.11056	12.3614	11.9044	11.999	mRNA	Glycoside hydrolase, family 28 protein."	AK105858
Os10g0416800|mRNA|AK119555|CDS+3'UTR	0.0042731	1.66834	up	4996.69	8410.42	12.2201	12.9585	3808.29	5949.47	5232.31	8302	7417.5	9511.75	12.0968	12.3382	12.2253	13.147	12.7828	12.9458	mRNA	Class III chitinase.	AK119555
Os11g0208700|COMBINER_EST|CI420442|6	0.00464397	1.62488	up	1962.67	3246.7	10.8997	11.6001	1854.48	2097.7	1935.83	2887.68	2849.55	4002.86	11.0636	10.8461	10.7895	11.6755	11.4214	11.7033	COMBINER_EST	Protein kinase family protein.	CI420442
Os02g0639800|mRNA|AK105980|CDS+3'UTR	0.0110611	1.56153	up	979.171	1513.99	9.87959	10.5226	736.199	1134.47	1066.85	1526.55	1412.74	1602.7	9.74131	9.97693	9.92053	10.7712	10.4212	10.3753	mRNA	Zn-finger, RING domain containing protein."	AK105980
Os05g0595100|mRNA|AB087745|CDS+3'UTR	9.8e-05	3.97379	up	14089.5	56690.2	13.7296	15.7201	12233.3	16400.8	13634.3	57781.8	58725.7	53563.2	13.764	13.8027	13.622	15.9023	15.7504	15.5076	mRNA	UDP-glucose 4-epimerase.	AB087745
Os03g0171600|mRNA|AK072716|CDS+3'UTR	0.00186398	1.90161	up	9383.74	18178.7	13.1352	14.0624	7548.91	10993.9	9608.38	18317.9	18656.5	17561.7	13.0694	13.2233	13.1129	14.2557	14.0839	13.8476	mRNA	Galactose oxidase, central domain containing protein."	AK072716
Os05g0162500|mRNA|AK067124|CDS+3'UTR	0.00495979	1.73198	up	449.843	778.123	8.76896	9.56138	409.947	521.58	418.001	742.89	770.578	820.901	8.89751	8.84038	8.569	9.74769	9.52318	9.41329	mRNA	Hypothetical protein.	AK067124
Os11g0202300|mRNA|AK068673|CDS+3'UTR	0.00593787	1.51637	up	525.309	821.2	8.99313	9.59375	429.81	601.31	544.806	594.85	799.221	1069.53	8.96418	9.05403	8.96119	9.41396	9.57891	9.78838	mRNA	Cyclin-like F-box domain containing protein.	AK068673
Os01g0916400|mRNA|AB059401|CDS	0.00750973	1.545	up	11279.2	17948.6	13.413	14.0406	10142.2	11005.9	12689.4	17703.3	17508.8	18633.8	13.499	13.2248	13.5152	14.2047	13.981	13.9361	mRNA	Selenium binding protein.	AB059401
Os06g0617800|mRNA|AK068485|CDS+3'UTR	5.64e-05	2.09445	up	3638.81	7744.97	11.7774	12.8439	2946.02	3876.51	4093.9	6989.42	7780.82	8464.67	11.7241	11.734	11.874	12.9042	12.8425	12.7852	mRNA	Phosphoribosyl pyrophosphate synthase (EC 2.7.6.1).	AK068485
Os01g0776800|mRNA|AK070639|CDS+3'UTR	0.00186086	1.50752	up	618.4	941.053	9.2408	9.83298	515.89	678.36	660.951	867.263	954.134	1001.76	9.23783	9.24376	9.24081	9.96874	9.84154	9.68865	mRNA	Conserved hypothetical protein.	AK070639
Os01g0170000|mRNA|AK061224|CDS+3'UTR	0.000132	4.1389	up	11125.9	46428.6	13.3713	15.4205	8590.75	13747	11039.8	47690.9	40966.8	50628.1	13.2558	13.5392	13.3189	15.6115	15.2223	15.4278	mRNA	Raffinose synthase family protein.	AK061224
Os01g0713200|mRNA|AB027430|CDS+3'UTR	0.0185822	1.55111	up	14878	23741.4	13.8147	14.448	12700.3	15157.1	16776.6	25507.4	22631	23085.7	13.8231	13.6878	13.9331	14.7392	14.359	14.2457	mRNA	Beta-1,3-glucanase precursor."	AB027430
Os04g0629500|mRNA|AK121437|CDS+3'UTR	4.91e-06	2.12169	up	7849.79	17264.5	12.8897	13.9749	6755.04	8821.32	7973.02	15171.9	16947.2	19674.3	12.917	12.9107	12.8414	13.9731	13.9379	14.0139	mRNA	Thioredoxin-like 4.	AK121437
Os05g0445100|mRNA|AK105131|CDS+3'UTR	0.00579902	1.50848	up	1109.3	1684.71	10.0758	10.6689	1026.95	1219.13	1081.83	1570.1	1533.43	1950.59	10.2127	10.0694	9.94535	10.8095	10.5367	10.6605	mRNA	Cytochrome P450 family protein.	AK105131
Os02g0703600|mRNA|AK067007|CDS+3'UTR	0.000706	2.38146	up	2099.16	5129.16	10.9924	12.2442	1982.36	2345.5	1969.62	4564.7	4505.53	6317.25	11.1549	11.0057	10.8165	12.3016	12.0682	12.3628	mRNA	Cytochrome P450 90C1 (EC 1.14.-.-) (ROTUNDIFOLIA3).	AK067007
Os04g0529100|mRNA|AK107680|CDS+3'UTR	0.0198368	2.01145	up	820.861	1674.49	9.6503	10.6585	824.094	858.445	780.045	1850.36	1728.24	1444.88	9.89632	9.58004	9.47455	11.0458	10.7005	10.2294	mRNA	AP2 domain containing protein RAP2.4 (Fragment).	AK107680
Os10g0555100|mRNA|AB164463|CDS+3'UTR	0.00601329	2.17639	up	755.128	1708.25	9.52293	10.6449	607.487	813.316	844.582	1504.02	1254.06	2366.67	9.47455	9.49995	9.59429	10.7498	10.2441	10.9406	mRNA	DNA chromosome 4, ESSA I CONTIG fragment NO. 6 (Glucosyltransferase like protein)."	AB164463
Os04g0527000|mRNA|AK104433|CDS+3'UTR	0.000194	2.23779	up	5463.01	12356.7	12.351	13.5131	4132	6291.71	5965.32	11554.1	11559.1	13957	12.2139	12.4184	12.4209	13.6085	13.415	13.5158	mRNA	GRAM domain containing protein.	AK104433
Os12g0586000|mRNA|AK119516|CDS+3'UTR	0.00193704	1.55791	up	11296.7	17926.2	13.3988	14.0384	9049.24	13293.7	11547.2	17474.3	17568.8	18735.5	13.3299	13.4883	13.3782	14.1861	13.9867	13.9424	mRNA	Disease resistance protein ADR1 (Activated disease resistance protein 1).	AK119516
Os10g0103700|mRNA|AK066743|CDS+3'UTR	0.00011	3.45453	up	7060.79	25054.6	12.7395	14.528	7011.22	7282.44	6888.71	22432.3	25677.3	27054.1	12.9697	12.626	12.6229	14.5504	14.5569	14.4768	mRNA	Leucine zipper, homeobox-associated domain containing protein."	AK066743
Os01g0166100|mRNA|AK103697|CDS+3'UTR	0.000119	1.83216	up	6812.29	12752.1	12.6842	13.5577	6144.29	7156.42	7136.14	11513.1	12863.9	13879.3	12.7787	12.6002	12.6736	13.604	13.5609	13.5084	mRNA	Ca(2+)-dependent nuclease.	AK103697
Os12g0212100|COMBINER|CI385542|6	0.000138	2.09088	up	88.5849	175.44	6.36222	7.42633	76.7302	103.433	85.5915	149.887	183.9	192.534	6.37437	6.46744	6.24486	7.45993	7.46609	7.35297	COMBINER	(No Hit)	CI385542
Os03g0321700|mRNA|AK101653|CDS+3'UTR	0.000419	2.92453	up	506.83	1468.97	8.93685	10.4851	417.487	611.513	491.49	1425	1500.98	1480.93	8.92482	9.07981	8.80593	10.6787	10.5099	10.2666	mRNA	WRKY transcription factor 55.	AK101653
Os01g0185300|mRNA|AK061343|CDS+3'UTR	0.0043527	1.52712	up	6448.49	10071.1	12.6085	13.2193	6110.7	6474.95	6759.82	9323.61	9432.33	11457.4	12.7676	12.4603	12.5974	13.3145	13.1207	13.2226	mRNA	Transferase family protein.	AK061343
Os09g0455500|mRNA|AK065686|CDS+3'UTR	0.0113874	1.64492	up	1079.01	1782.73	10.0176	10.7357	885.915	1333.48	1017.64	1621.32	1474.71	2252.18	9.99649	10.2012	9.85527	10.8567	10.4817	10.8686	mRNA	Esterase/lipase/thioesterase domain containing protein.	AK065686
Os12g0448900|mRNA|AK100592|CDS+3'UTR	8.13e-06	4.09346	up	3071.13	12875.1	11.536	13.5693	2641.75	3531.13	3040.51	11935	13110.8	13579.5	11.5663	11.5979	11.4437	13.6465	13.589	13.4725	mRNA	Animal haem peroxidase family protein.	AK100592
Os01g0922600|mRNA|AK062581|CDS+3'UTR	0.000786	1.72586	up	1116.51	1914.98	10.0666	10.8539	855.229	1242.81	1251.47	1694.67	2005.73	2044.52	9.95318	10.0951	10.1516	10.9201	10.9124	10.7292	mRNA	SBP domain containing protein.	AK062581
Os01g0124400|mRNA|AK099279|CDS+3'UTR	4.46e-05	1.93682	up	38924.2	75872.6	15.1909	16.1446	31864.8	43648	41259.7	72145.9	75858.3	79613.6	15.1215	15.2315	15.2198	16.2108	16.1355	16.0875	mRNA	Proteinase inhibitor I12, Bowman-Birk family protein."	AK099279
Os01g0920100|mRNA|AK069808|CDS+3'UTR	0.000258	1.61682	up	21172.5	34717.3	14.3246	15.0178	18925.5	23041.6	21550.3	32415.2	35118.3	36618.3	14.3863	14.2988	14.2887	15.1005	15.0171	14.9357	mRNA	Conserved hypothetical protein.	AK069808
Os10g0521000|mRNA|AK108163|CDS+3'UTR	5.37e-05	12.2629	up	803.801	10102.8	9.60678	13.223	647.574	984.484	779.345	10827.2	10230.7	9250.49	9.56249	9.78369	9.47417	13.5198	13.2389	12.9103	mRNA	Glycoside hydrolase, family 37 protein."	AK108163
Os12g0595800|mRNA|AK101874|CDS+3'UTR	0.000552	1.62957	up	1292.97	2119.8	10.2868	10.9913	1099.79	1439.95	1339.17	1879.24	1931.24	2548.93	10.3109	10.3052	10.2443	11.0662	10.858	11.0497	mRNA	Protein kinase domain containing protein.	AK101874
Os01g0707500|mRNA|AK106119|CDS+3'UTR	4.11e-05	5.38753	up	780.103	4331.24	9.58185	12.0115	772.014	802.079	766.215	3960.18	4305.76	4727.77	9.81238	9.48117	9.452	12.0965	12.0041	11.9338	mRNA	Transcription factor.	AK106119
Os02g0274000|mRNA|AK061802|CDS+3'UTR	0.000916	1.71505	up	3460.05	5979.19	11.7068	12.485	2792.25	4037.74	3550.17	5719.84	5879.13	6338.6	11.6504	11.7951	11.6748	12.6277	12.46	12.3673	mRNA	Conserved hypothetical protein.	AK061802
Os03g0146100|mRNA|D25534|CDS+3'UTR	0.000818	2.0729	up	49205.4	104828	15.5423	16.5939	42983.6	55686.6	48946	107208	103233	104044	15.5398	15.5998	15.4871	16.8075	16.5409	16.4333	mRNA	Tonoplast intrinsic protein (Tonoplast water channel).	D25534
Os12g0631100|mRNA|AK066784|CDS+3'UTR	0.0199293	1.52764	up	1768.2	2668.84	10.7227	11.334	1342.15	2165.09	1797.36	2690.04	2688.28	2628.19	10.5988	10.8911	10.6782	11.5701	11.3387	11.0934	mRNA	Ras GTPase family protein.	AK066784
Os02g0245100|mRNA|AK111709|CDS+3'UTR	0.00876473	1.60102	up	904.831	1445.49	9.78029	10.4593	724.559	1034.2	955.728	1445.49	1456.25	1434.73	9.71988	9.84854	9.77245	10.6942	10.4639	10.2197	mRNA	Peroxisomal targeting signal type 2 receptor.	AK111709
Os12g0106200|mRNA|AK109211|CDS+3'UTR	6.59e-05	2.18659	up	616.986	1362.56	9.23527	10.3639	508.121	667.441	675.397	1225.83	1259.39	1602.45	9.21631	9.21694	9.27254	10.4664	10.2503	10.3751	mRNA	Protein of unknown function DUF260 domain containing protein.	AK109211
Os06g0717100|mRNA|AK071437|CDS+3'UTR	0.00038	1.55098	up	6089.03	9679.36	12.5231	13.1562	5454.08	6348.93	6464.08	8275.87	9426.93	11335.3	12.6069	12.4303	12.5319	13.1433	13.1197	13.2057	mRNA	Senescence-associated family protein.	AK071437
Os02g0125300|mRNA|AK061564|CDS+3'UTR	0.000709	1.53011	up	9792.22	15422.6	13.2049	13.8186	8546.04	11086.3	9744.35	14007.2	14321	17939.5	13.2468	13.2354	13.1326	13.8673	13.7106	13.8778	mRNA	Bax inhibitor-1 (BI-1) (OsBI-1).	AK061564
Os08g0560000|mRNA|AK107117|CDS+3'UTR	0.000258	3.22052	up	301.458	974.454	8.20076	9.88805	287.763	328.31	288.301	921.728	961.748	1039.89	8.38925	8.17727	8.03576	10.0627	9.85298	9.74844	mRNA	2OG-Fe(II) oxygenase domain containing protein.	AK107117
Os07g0236700|mRNA|AK068542|CDS+3'UTR	0.00136154	1.79051	up	787.059	1406.76	9.5759	10.4163	599.084	926.305	835.788	1317	1306.31	1596.96	9.45609	9.69074	9.58087	10.5738	10.3029	10.3721	mRNA	DOF zinc finger protein DAG2 (Dof affecting germination 2).	AK068542
Os06g0195800|mRNA|AK111076|CDS+3'UTR	0.00153477	3.97361	up	103.642	398.884	6.59439	8.58484	81.5803	109.43	119.917	463.406	362.908	370.338	6.47644	6.55522	6.75152	9.06604	8.42802	8.26046	mRNA	Conserved hypothetical protein.	AK111076
Os03g0848200|mRNA|AK072278|CDS+3'UTR	0.00397288	2.21009	up	144.298	312.39	7.10307	8.24718	120.738	172.624	139.53	327.044	303.524	306.601	7.07538	7.25632	6.97751	8.57724	8.17566	7.98863	mRNA	Phytase.	AK072278
Os02g0677700|mRNA|AK119947|CDS+3'UTR	0.00448396	1.7393	up	540.403	945.402	9.03601	9.83452	469.701	500.548	650.961	798.083	996.198	1041.92	9.11022	8.78087	9.21694	9.85193	9.90062	9.751	mRNA	Zn-finger, C-x8-C-x5-C-x3-H type domain containing protein."	AK119947
Os06g0708000|mRNA|AF177392|CDS+3'UTR	0.000121	2.03383	up	4453.67	9264.34	12.0736	13.0978	3903.01	5104.77	4353.23	8100.6	9714.06	9978.35	12.1321	12.1245	11.9644	13.1112	13.1634	13.0189	mRNA	MAP kinase homolog.	AF177392
Os03g0638400|mRNA|AK103071|CDS+3'UTR	0.000598	3.38521	up	85.2337	275.839	6.3114	8.07064	82.9647	94.9398	77.7967	279.704	267.941	279.871	6.50212	6.32205	6.11002	8.3365	8.00382	7.87162	mRNA	Conserved hypothetical protein.	AK103071
Os11g0703100|COMBINER_EST|CI557395|1	0.0118729	1.52575	up	3392.73	5257.46	11.6862	12.2957	3254.09	3818.66	3105.44	5016.41	5179.13	5576.84	11.8735	11.7107	11.4743	12.44	12.2701	12.177	COMBINER_EST	Thaumatin, pathogenesis-related family protein."	CI557395
Os06g0582600|mRNA|AK067453|CDS+3'UTR	0.00642917	2.10703	up	1610.07	3407.86	10.5934	11.6686	1253.11	1720.05	1857.05	3800.48	3170.52	3252.57	10.5003	10.553	10.7269	12.0428	11.5722	11.3908	mRNA	Cysteine proteinase.	AK067453
Os04g0541700|mRNA|AY224440|5'UTR+CDS	0.000463	3.49253	up	1593.86	5632.8	10.5906	12.3949	1349.53	1764.67	1667.36	5867.26	5808.26	5222.88	10.609	10.592	10.5709	12.665	12.4423	12.0774	mRNA	Homeobox domain containing protein.	AY224440
Os12g0631200|mRNA|AK101710|CDS+3'UTR	0.00595334	1.54248	up	2402.13	3728.89	11.1811	11.8064	2004.41	2677.71	2524.26	3582.63	3922.65	3681.4	11.1714	11.2016	11.1705	11.968	11.8717	11.5795	mRNA	Zn-finger, cysteine-rich C6HC domain containing protein."	AK101710
Os03g0381500|mRNA|AK108125|CDS+3'UTR	0.000164	1.91351	up	679.052	1306.71	9.37787	10.3141	594.526	740.154	702.477	1171.52	1330.36	1418.24	9.4457	9.36146	9.32646	10.4062	10.3302	10.2059	mRNA	Hypothetical protein.	AK108125
Os01g0876400|mRNA|AK121648|CDS+3'UTR	0.00339566	2.56444	up	7158.22	18638.8	12.7313	14.0899	5310.47	8842.26	7321.94	21023.7	17894.7	16998.1	12.5679	12.9131	12.7129	14.4565	14.0172	13.7962	mRNA	Galactose-binding like domain containing protein.	AK121648
Os10g0417600|mRNA|AK104822|CDS+3'UTR	0.00901252	1.52528	up	11616.5	17903.8	13.4289	14.0379	8703.24	13984.6	12161.7	17750.6	18051.5	17909.4	13.2724	13.5615	13.4528	14.2098	14.0295	13.8746	mRNA	NAD-dependent epimerase/dehydratase family protein.	AK104822
Os06g0708000|mRNA|AK067925|CDS+3'UTR	0.00218448	2.00359	up	4699.19	9491.61	12.1362	13.1387	3879.95	5817.85	4399.77	9187.42	9872.74	9414.68	12.1234	12.3066	11.9785	13.2934	13.1897	12.9331	mRNA	MAP kinase homolog.	AK067925
Os08g0480300|COMBINER|CI167413|6	0.0240212	1.91329	up	58.7875	99.1092	5.6757	6.61175	46.1879	50.1578	80.017	79.1902	90.1812	127.956	5.5875	5.29444	6.14515	6.56096	6.49187	6.78241	COMBINER	(No Hit)	CI167413
Os01g0257300|mRNA|AK070626|CDS+3'UTR	2.72e-05	4.56284	up	294.767	1365.17	8.15476	10.3447	239.235	335.592	309.475	1069.56	1238.53	1787.44	8.11965	8.21064	8.13398	10.2742	10.2227	10.5372	mRNA	Conserved hypothetical protein.	AK070626
Os09g0325700|mRNA|AK063334|CDS+3'UTR	5.39e-06	4.13456	up	6090.8	25673.8	12.5187	14.5665	5225.16	6860.5	6186.75	24408.4	25618.7	26994.4	12.5429	12.5444	12.4689	14.6722	14.5549	14.4723	mRNA	Protein phosphatase 2C (EC 3.1.3.16) (PP2C).	AK063334
Os02g0717500|mRNA|AK067050|CDS+3'UTR	0.00118268	2.22618	up	914.977	2045.37	9.79534	10.9499	726.774	1031.75	986.407	2090	1950.35	2095.75	9.72487	9.84596	9.8152	11.2133	10.872	10.7644	mRNA	Conserved hypothetical protein.	AK067050
Os01g0609900|mRNA|AK121722|CDS+3'UTR	0.000308	2.56975	up	380.36	966.547	8.49828	9.85991	278.804	471.151	391.124	836.112	897.219	1166.31	8.33844	8.68768	8.46872	9.91688	9.74635	9.9165	mRNA	PDR-like ABC transporter (PDR4 ABC transporter).	AK121722
Os07g0124900|mRNA|AK060057|CDS+3'UTR	0.00192592	3.67184	up	82.5255	287.759	6.25085	8.12735	96.2471	76.3837	74.9457	276.184	286.974	300.12	6.72206	5.97489	6.05559	8.32134	8.09995	7.96076	mRNA	PR1a protein.	AK060057
Os07g0557100|mRNA|AK102045|CDS+3'UTR	0.00226708	1.59123	up	1978.1	3172.51	10.9055	11.5757	1789.05	2252.32	1892.93	2909.88	2981.3	3626.34	11.0106	10.9494	10.7566	11.6858	11.4841	11.5572	mRNA	Delayed-early response protein/equilibrative nucleoside transporter family protein.	AK102045
Os05g0298200|mRNA|AK066758|CDS+3'UTR	0.0104303	2.12686	up	856.219	1846.05	9.70542	10.7942	681.645	942.841	944.172	2116.6	1774.39	1647.14	9.6401	9.71988	9.7563	11.2301	10.7368	10.4155	mRNA	Ankyrin repeat containing protein.	AK066758
Os12g0485500|mRNA|AK071132|CDS+3'UTR	0.00293865	1.50657	up	4247.38	6441.86	11.9975	12.5888	3379.68	4879.38	4483.08	6221.04	6366.81	6737.72	11.9277	12.0603	12.0047	12.743	12.5645	12.4589	mRNA	HesB/YadR/YfhF family protein.	AK071132
Os03g0822400|mRNA|AK102425|CDS+3'UTR	0.00498832	1.54984	up	1116.95	1730.87	10.0746	10.7067	927.068	1280.8	1142.98	1639.84	1497.62	2055.14	10.0607	10.1392	10.0238	10.8752	10.5065	10.7384	mRNA	Conserved hypothetical protein.	AK102425
Os01g0327100|mRNA|AK070715|CDS+3'UTR	0.00019	3.74947	up	98.0653	356.983	6.52506	8.43175	93.083	110.65	90.4627	332.627	317.164	421.157	6.66913	6.57199	6.33407	8.60245	8.24172	8.45109	mRNA	Haem peroxidase, plant/fungal/bacterial family protein."	AK070715
Os05g0537400|COMBINER_EST|C97686|6	5.86e-05	1.76759	up	7216.65	13045.7	12.7679	13.5897	6335.3	7820.53	7494.11	11955.2	13183.7	13998.2	12.8221	12.7296	12.7522	13.6497	13.5969	13.5226	COMBINER_EST	Protein phosphatase 2C.	C97686
Os08g0483100|mRNA|AK099821|CDS+3'UTR	0.00185707	1.87349	up	776.608	1460.12	9.56837	10.4741	652.743	830.993	846.089	1446.59	1449.53	1484.23	9.57387	9.53313	9.59811	10.6947	10.4554	10.2722	mRNA	Conserved hypothetical protein.	AK099821
Os08g0560000|mRNA|AK107230|CDS+3'UTR	0.000154	3.35093	up	595.819	2015.9	9.1813	10.9259	531.63	716.345	539.482	1812.52	1953.03	2282.16	9.27903	9.31652	8.94836	11.0149	10.8736	10.8891	mRNA	2OG-Fe(II) oxygenase domain containing protein.	AK107230
Os06g0496800|mRNA|AK069969|CDS+3'UTR	0.000742	1.50444	up	5043.17	7770.56	12.245	12.8343	4072.66	5507.66	5549.18	6223.76	7706.52	9381.42	12.1923	12.2325	12.3103	12.7447	12.83	12.9281	mRNA	Serine/threonine kinase receptor precursor.	AK069969
Os05g0344200|mRNA|AK098850|CDS+3'UTR	0.000116	4.21415	up	3568.18	15395	11.7355	13.8107	2629.41	4037.66	4037.47	14362.9	13235	18587	11.5567	11.7946	11.8551	13.8975	13.6025	13.9321	mRNA	Hypothetical protein.	AK098850
Os04g0634800|mRNA|AK107772|CDS+3'UTR	0.000132	3.37191	up	1490.6	5095.99	10.4947	12.2483	1266.32	1588.97	1616.51	5144.72	4606.56	5536.69	10.5183	10.4423	10.5236	12.4812	12.0978	12.1659	mRNA	Conserved hypothetical protein.	AK107772
Os03g0122300|mRNA|AK071416|CDS+3'UTR	6.85e-05	3.38955	up	1038.08	3625.46	9.9839	11.745	944.289	1075.27	1094.67	2933.54	3278.01	4664.85	10.0849	9.90469	9.96215	11.6971	11.6219	11.916	mRNA	Flavanone 3-hydroxylase-like protein.	AK071416
Os01g0644200|mRNA|AY549310|CDS+3'UTR	0.000552	8.05795	up	179.614	1425.49	7.41202	10.4224	154.299	232.659	151.884	1678.92	1251.06	1346.49	7.44347	7.68988	7.1027	10.9106	10.2386	10.1181	mRNA	Conserved hypothetical protein.	AY549310
Os04g0670200|mRNA|AK073373|CDS+3'UTR	0.00218242	1.7729	up	6327.62	11289.8	12.5603	13.3864	4970.68	7473.38	6538.81	11033.2	11649.8	11186.3	12.4724	12.6617	12.5467	13.5438	13.426	13.1894	mRNA	Cysteine protease component of protease-inhibitor complex.	AK073373
Os03g0198600|mRNA|AY554034|CDS+3'UTR	0.00146461	3.96173	up	132.52	511.906	6.9561	8.94223	100.431	155.693	141.436	596.46	438.339	500.918	6.77974	7.09117	6.99738	9.41759	8.70139	8.7077	mRNA	Homeodomain leucine zipper protein CPHB-7.	AY554034
Os03g0322800|mRNA|AK101817|CDS+3'UTR	0.000118	1.54409	up	2738.14	4287.39	11.3699	11.9967	2267.49	3130.48	2816.46	3833.26	4238.5	4790.39	11.3511	11.4276	11.3311	12.054	11.984	11.9521	mRNA	Engulfment and cell motility, ELM domain containing protein."	AK101817
Os02g0579000|mRNA|AB028180|CDS+3'UTR	0.000769	1.96382	up	386.637	765.828	8.54217	9.51583	301.247	420.708	437.955	682.708	679.015	935.76	8.44997	8.54013	8.63641	9.61927	9.33471	9.59352	mRNA	No apical meristem (NAM) protein domain containing protein.	AB028180
Os04g0568700|mRNA|AY344483|CDS+3'UTR	0.00530841	2.0111	up	558.274	1130.96	9.09492	10.1029	550.021	529.514	595.288	1123.24	1074.2	1195.43	9.33024	8.8603	9.09422	10.3458	10.0146	9.94832	mRNA	Heat stress transcription factor Spl7 (Heat shock transcription factor) (Heat shock factor RHSF10).	AY344483
Os03g0793000|mRNA|AK108205|CDS+3'UTR	0.00435083	1.5216	up	726.21	1114.5	9.4771	10.0827	656.901	776.541	745.189	1055.27	1090.58	1197.66	9.58278	9.43668	9.41186	10.2538	10.0423	9.95201	mRNA	Zn-finger, A20-like domain containing protein."	AK108205
Os05g0198200|COMBINER_EST|CI422976|6	2.93e-05	3.54447	up	1222.87	4386.75	10.2008	12.0263	993.632	1434.65	1240.32	3696.41	4794.58	4669.27	10.1637	10.2994	10.1392	12.0039	12.1577	11.9174	COMBINER_EST	Glutaredoxin domain containing protein.	CI422976
Os05g0138300|mRNA|AK119249|CDS+3'UTR	8.73e-05	4.17819	up	52139.2	211515	15.6205	17.6834	48490	62740	45187.5	199810	204512	230223	15.7222	15.7657	15.3737	17.7007	17.6206	17.7289	mRNA	Hydrophobic protein RCI2A (Low temperature and salt responsive protein LTI6A).	AK119249
Os01g0639600|mRNA|AK067056|CDS+3'UTR	0.000842	2.86536	up	584.84	1695.65	9.15929	10.678	585.558	658.149	510.813	1521.6	1676.36	1889	9.42378	9.19021	8.86388	10.766	10.6547	10.6133	mRNA	Conserved hypothetical protein.	AK067056
Os05g0516600|mRNA|AK111896|CDS+3'UTR	0.00057	1.64231	up	28965.7	48025.8	14.7591	15.4748	23770.4	34481.8	28644.8	46181.9	47483.6	50411.9	14.7093	14.8707	14.6974	15.5645	15.4388	15.4212	mRNA	Small GTP binding protein.	AK111896
Os03g0104100|mRNA|AK099959|CDS+3'UTR	0.0307979	1.74434	up	566.394	979.809	9.09092	9.8936	455.551	528.82	714.812	1047.91	983.326	908.189	9.0652	8.85784	9.3497	10.2448	9.88322	9.55275	mRNA	Protein phosphatase 2C-like domain containing protein.	AK099959
Os03g0180900|mRNA|AK073589|CDS+3'UTR	0.000477	6.8079	up	1100.8	7402.95	10.0129	12.7801	735.047	1461.96	1105.4	8195.45	7438.82	6574.59	9.73813	10.3252	9.97533	13.1295	12.7853	12.4254	mRNA	ZIM domain containing protein.	AK073589
Os05g0557200|mRNA|AK102111|CDS+3'UTR	2.31e-05	1.69543	up	4321.45	7463.17	12.0291	12.7908	3597.01	4685.54	4681.79	6678.63	7274.59	8436.29	12.018	12.0034	12.0661	12.8442	12.7492	12.7789	mRNA	ARM repeat fold domain containing protein.	AK102111
Os01g0566100|mRNA|AK065173|CDS+3'UTR	0.00570841	1.55082	up	1555.55	2431.8	10.5627	11.1957	1531.85	1580.28	1554.52	2131.41	2367.97	2796.02	10.7919	10.4319	10.4643	11.2401	11.1605	11.1866	mRNA	Conserved hypothetical protein.	AK065173
Os02g0799300|mRNA|AK061912|CDS+3'UTR	0.000451	1.51566	up	3247.46	5035.92	11.6235	12.2235	2846.17	3495.43	3400.79	4399.14	4703.4	6005.21	11.6768	11.5828	11.611	12.2511	12.1275	12.2918	mRNA	Conserved hypothetical protein.	AK061912
Os01g0303600|mRNA|AK099496|CDS+3'UTR	0.00285735	2.12971	up	1092.63	2324.73	10.0444	11.1351	916.407	1231.75	1129.73	2450.65	2281.37	2242.18	10.0437	10.0849	10.0047	11.4336	11.1104	10.8613	mRNA	Zn-finger, RING domain containing protein."	AK099496
Os11g0454000|mRNA|AK071366|CDS+3'UTR	7.23e-05	12.4619	up	168.176	2079.64	7.33006	10.9695	158.233	207.097	139.196	2079.38	1848.48	2311.05	7.48583	7.53012	6.97424	11.2036	10.7975	10.9074	mRNA	Dehydrin family protein.	AK071366
Os08g0535200|mRNA|AK070510|CDS+3'UTR	0.00638291	1.74119	up	1175.17	2012.1	10.1254	10.9254	826.898	1336.06	1362.55	1961.18	1967.08	2108.04	9.90274	10.2035	10.2699	11.1216	10.8828	10.7719	mRNA	MtN3-like protein.	AK070510
Os08g0120500|mRNA|AK102447|CDS+3'UTR	4.53e-05	2.92587	up	1063.67	3145.8	10.0162	11.565	952.306	1130.69	1108	2831.08	3284.38	3321.94	10.0975	9.97205	9.9789	11.6464	11.6244	11.4243	mRNA	Topoisomerase-like protein.	AK102447
Os02g0106100|mRNA|AK072245|CDS+3'UTR	0.000232	5.6104	up	16944.9	98016.2	13.9935	16.4816	18449.8	18340	14044.8	87233.7	95396.9	111418	14.346	13.9681	13.6664	16.4668	16.445	16.5331	mRNA	Fructosyltransferase.	AK072245
Os12g0582700|mRNA|AK121238|CDS+3'UTR	0.00402665	2.98673	up	185.615	576.021	7.4726	9.05117	149.209	214.181	193.454	495.527	394.695	837.841	7.39264	7.57266	7.4525	9.15475	8.55736	9.44139	mRNA	Cytochrome P450 family protein.	AK121238
Os04g0419100|mRNA|AK107777|CDS+3'UTR	0.00539402	2.56594	up	95.8637	224.976	6.42827	7.78776	59.7223	124.723	103.146	220.12	216.632	238.175	6.00335	6.75265	6.52882	8.00676	7.70335	7.65317	mRNA	Hypothetical protein.	AK107777
Os08g0109000|mRNA|AK107316|CDS+3'UTR	0.00379249	2.132	up	138.563	292.118	7.054	8.14621	127.835	153.515	134.34	289.546	313.812	272.996	7.17339	7.07106	6.91755	8.38553	8.22304	7.83006	mRNA	VHS domain containing protein.	AK107316
Os03g0723700|mRNA|AK101260|CDS+3'UTR	0.000144	2.1255	up	484.581	1042.17	8.88014	9.96794	422.466	543.159	488.117	898.967	954.325	1273.22	8.94109	8.9037	8.79561	10.0238	9.8418	10.0382	mRNA	Hypothetical protein.	AK101260
Os05g0478900|COMBINER|CI341886|6	0.00350869	3.62588	up	223.678	874.326	7.76354	9.62187	231.536	238.58	200.919	571.049	700.979	1350.95	8.07179	7.71828	7.50057	9.35558	9.38617	10.1239	COMBINER	(No Hit)	CI341886
Os03g0823500|mRNA|AK058972|CDS+3'UTR	0.00585294	1.69671	up	783.655	1345.8	9.58539	10.3481	724.945	855.232	770.788	1297.55	1166.24	1573.62	9.72134	9.57387	9.46095	10.5549	10.1367	10.3528	mRNA	TGF-beta receptor, type I/II extracellular region family protein."	AK058972
Os05g0344400|COMBINER_EST|CI476802|6	8.53e-05	1.80066	up	1985.22	3626.45	10.9068	11.7553	1669.01	2234.7	2051.95	3017.24	3423.35	4438.75	10.9101	10.9355	10.8748	11.7325	11.6835	11.85	COMBINER_EST	Protein of unknown function DUF588 family protein.	CI476802
Os03g0744600|mRNA|AK065730|CDS+3'UTR	0.000115	2.31256	up	33035.1	76717.1	14.9448	16.1543	28717.8	39297.3	31090.1	72403.9	77076.1	80671.2	14.9594	15.0643	14.8107	16.2136	16.1488	16.1004	mRNA	Conserved hypothetical protein.	AK065730
Os02g0814000|mRNA|AK060071|CDS+3'UTR	0.00185363	4.0162	up	3975.58	16381.6	11.8921	13.8979	3124.55	4970.41	3831.78	19682.8	15770	13691.9	11.8128	12.0864	11.7771	14.3664	13.8427	13.4846	mRNA	Eukaryotic protein of unknown function DUF862 family protein.	AK060071
Os03g0301200|mRNA|AK119578|CDS+3'UTR	0.00355488	1.68363	up	591.245	1002.47	9.16657	9.91814	481.356	723.182	569.197	916.494	904.987	1185.93	9.14387	9.32868	9.02716	10.0547	9.76173	9.93802	mRNA	COBRA-like protein 7 precursor.	AK119578
Os02g0534400|mRNA|AB073749|CDS+3'UTR	0.000885	1.63662	up	7026.23	11737.6	12.7306	13.4413	6539.28	7541.77	6997.65	10754	11843.8	12614.9	12.8665	12.6763	12.6489	13.5091	13.4484	13.3663	mRNA	Cell wall invertase (EC 3.2.1.26).	AB073749
Os02g0135500|mRNA|AK065605|CDS+3'UTR	6.71e-05	1.69243	up	494.042	844.634	8.9068	9.6659	419.516	558.833	503.776	729.65	818.404	985.846	8.93259	8.94266	8.84513	9.72206	9.61327	9.66235	mRNA	Protein of unknown function DUF563 family protein.	AK065605
Os08g0120600|mRNA|AK069887|CDS+3'UTR	0.000548	2.712	up	2500.84	6795.92	11.2235	12.6629	1900.79	3104.96	2496.79	6488.03	7165.97	6733.76	11.0988	11.4158	11.156	12.8013	12.7296	12.4578	mRNA	Aldolase C-1.	AK069887
Os03g0285800|mRNA|AK067339|CDS+3'UTR	0.00230095	1.68579	up	2726.04	4700.81	11.3659	12.1193	2415.57	3152.52	2610.02	4162.13	4183.76	5756.53	11.443	11.4377	11.2169	12.1682	11.9636	12.226	mRNA	MAP kinase 1 (MAP kinase MAPK5a).	AK067339
Os06g0718100|mRNA|AK070133|CDS+3'UTR	0.0134439	2.06507	up	201.496	414.578	7.57508	8.62127	175.149	270.098	159.242	297.261	484.863	461.609	7.65225	7.90279	7.17019	8.42568	8.84858	8.58955	mRNA	Expansin.	AK070133
Os04g0403400|mRNA|AK120071|CDS+3'UTR	0.00114274	2.05164	up	141.221	284.28	7.06166	8.09843	109.861	167.664	146.139	261.647	253.981	337.211	6.92099	7.21713	7.04686	8.24201	7.93129	8.12201	mRNA	Conserved hypothetical protein.	AK120071
Os08g0434300|mRNA|AK058477|CDS+3'UTR	0.033883	1.55774	up	21527.9	34193.3	14.3397	14.9792	18616	24514	21453.8	36550.6	36903.6	29125.8	14.359	14.3812	14.279	15.2629	15.08	14.5947	mRNA	Malate dehydrogenase precursor (EC 1.1.1.37).	AK058477
Os03g0776900|mRNA|AK107941|CDS+3'UTR	0.0268795	1.77378	up	1836.23	3240.07	10.7716	11.5984	1327.61	2247.04	1934.04	3658.11	3159.28	2902.82	10.5816	10.9448	10.7884	11.9924	11.5633	11.2396	mRNA	DNAJ protein-like.	AK107941
Os05g0244500|mRNA|AK064349|CDS+3'UTR	0.00611309	1.6938	up	992.052	1704.24	9.89334	10.6536	724.713	1177	1074.44	1230.4	1646.93	2235.4	9.72047	10.0263	9.93326	10.4729	10.6307	10.8572	mRNA	Glycoside hydrolase, family 5 protein."	AK064349
Os01g0543600|COMBINER_EST|CI396297|6	0.0377437	1.69565	up	724.54	1197.44	9.42254	10.1844	488.626	987.434	697.559	1108.9	1364.15	1119.28	9.16322	9.78757	9.31683	10.3275	10.3678	9.85778	COMBINER_EST	E-class P450, group I family protein."	CI396297
Os06g0587300|mRNA|AK121885|CDS+3'UTR	0.00474009	2.88627	up	3638.27	10921.1	11.787	13.3162	3160.05	4033.57	3721.18	12946.5	11040.7	8776.19	11.8303	11.7935	11.737	13.7605	13.353	12.8349	mRNA	Conserved hypothetical protein.	AK121885
Os07g0657400|COMBINER_EST|CI061179|0	0.00106102	2.09771	up	2164.02	4575.96	11.0192	12.088	1619.37	2449.54	2423.16	4485.84	4102.07	5139.98	10.87	11.0726	11.1149	12.2779	11.9339	12.0522	COMBINER_EST	Protein of unknown function DUF563 family protein.	CI061179
Os09g0464000|mRNA|AK060777|CDS+3'UTR	0.000129	1.81782	up	23346	43163.2	14.4598	15.322	20661.2	25439	23937.8	41338	43789.9	44361.8	14.5103	14.4323	14.4368	15.415	15.3214	15.2297	mRNA	Carbonic anhydrase, prokaryotic and plant domain containing protein."	AK060777
Os05g0568600|mRNA|AK063781|CDS+3'UTR	0.00140983	1.53067	up	1907.09	2935.47	10.8504	11.4645	1616.01	2117.38	1987.87	2782.18	2799.06	3225.17	10.8659	10.8582	10.827	11.6184	11.3978	11.3775	mRNA	Conserved hypothetical protein.	AK063781
Os06g0683400|mRNA|AK111897|CDS+3'UTR	0.000336	4.13286	up	2091.89	8980.58	10.992	13.0391	2058.84	2157.74	2059.08	8461.11	7301.92	11178.7	11.2114	10.8857	10.8787	13.1734	12.7557	13.1882	mRNA	EF-hand Ca2+-binding protein CCD1.	AK111897
Os08g0498400|mRNA|AK061757|CDS+3'UTR	0.00107601	1.76974	up	10746	19786.3	13.3391	14.1626	9092.51	12275.2	10870.4	16353.7	18250.7	24754.4	13.3366	13.381	13.2997	14.0888	14.0487	14.3504	mRNA	Caffeoyl-CoA O-methyltransferase (EC 2.1.1.104) (Trans-caffeoyl-CoA 3- O-methyltransferase) (CCoAMT) (CCoAOMT).	AK061757
Os07g0589600|COMBINER_EST|Os07g0589600|8	0.00303908	1.76487	up	309.08	549.98	8.23334	9.05289	277.431	338.729	311.079	540.785	502.876	606.279	8.33169	8.22679	8.14152	9.28067	8.90707	8.97094	COMBINER_EST	Conserved hypothetical protein.	Os07g0589600
Os08g0428200|mRNA|AJ311051|CDS+3'UTR	0.000845	1.95354	up	221.036	434.707	7.7339	8.69999	183.188	255.406	224.516	366.231	384.258	553.631	7.71876	7.81733	7.66562	8.73286	8.51668	8.85044	mRNA	Typical P-type R2R3 Myb protein (Fragment).	AJ311051
Os11g0546900|mRNA|U65958|CDS+3'UTR	0.000321	1.70063	up	48397.2	84691.2	15.522	16.288	44047.6	50289.1	50854.9	78309	89943.2	85821.3	15.5824	15.4321	15.5513	16.3041	16.362	16.198	mRNA	TaWIN1.	U65958
Os05g0505900|mRNA|AK105820|CDS+3'UTR	0.00491497	1.63269	up	1460.74	2345.34	10.4386	11.1459	1074.08	1853.3	1454.85	2118.35	2278.23	2639.45	10.2771	10.6691	10.3696	11.231	11.1078	11.0988	mRNA	Hypothetical protein.	AK105820
Os06g0267500|mRNA|AJ575245|5'UTR+CDS	0.0135121	1.58361	up	854.422	1354.66	9.70174	10.365	818.76	763.739	980.768	1229.29	1343.7	1490.99	9.88713	9.41186	9.80624	10.4709	10.3456	10.2784	mRNA	NAM1 protein (Fragment).	AJ575245
Os08g0492500|mRNA|AK065316|CDS+3'UTR	0.000268	2.12064	up	3397.83	7328.57	11.6866	12.7711	2956.63	3686.89	3549.98	7110.2	7276	7599.51	11.7289	11.6566	11.6744	12.9313	12.7499	12.6322	mRNA	Zn-finger, RING domain containing protein."	AK065316
Os04g0537800|mRNA|AK103654|CDS+3'UTR	0.000544	1.55296	up	3139.91	4952.01	11.5716	12.2066	2719.25	3414.36	3286.13	4637.94	4814.63	5403.47	11.6081	11.5474	11.5593	12.3254	12.1639	12.1306	mRNA	Protein of unknown function DUF26 domain containing protein.	AK103654
Os08g0130100|mRNA|AK120454|CDS+3'UTR	0.000276	2.74232	up	1260.69	3513.79	10.2575	11.7129	1154.74	1245.02	1382.32	3198.77	3105.52	4237.09	10.3801	10.0972	10.2952	11.8147	11.5385	11.7855	mRNA	Zn-finger, LSD1 type domain containing protein."	AK120454
Os12g0114100|mRNA|AK067447|CDS+3'UTR	0.00026	1.75854	up	6198.68	11136.9	12.5498	13.3642	5592.79	6852.36	6150.89	10172.7	10619.8	12618.3	12.6451	12.543	12.4614	13.433	13.2928	13.3668	mRNA	Protein kinase domain containing protein.	AK067447
Os03g0806500|mRNA|AK073308|CDS+3'UTR	0.00124104	1.57007	up	8204.38	13224.6	12.9559	13.6067	7373.99	9105.07	8134.08	12411.3	13549.4	13713.2	13.0388	12.9585	12.8704	13.7026	13.6308	13.4867	mRNA	Thioredoxin domain 2 containing protein.	AK073308
Os05g0116000|mRNA|AK058320|CDS+3'UTR	0.000247	1.78534	up	20803.9	37667.6	14.2947	15.1309	19045	22966	20400.6	33242.7	36360	43400.2	14.3946	14.2923	14.1972	15.1335	15.0663	15.1929	mRNA	11-S plant seed storage protein family protein.	AK058320
Os10g0504200|mRNA|AK111107|CDS+3'UTR	0.00589377	1.64144	up	849.802	1394.99	9.69697	10.4119	778.503	987.931	782.972	1285.63	1415.72	1483.6	9.82173	9.78814	9.48103	10.5409	10.4242	10.2707	mRNA	Cytochrome b561 family protein.	AK111107
Os02g0514700|COMBINER_EST|Os02g0514700|8	0.0143453	1.50103	up	1069.03	1621.09	10.0312	10.6172	1034.67	1021.69	1150.73	1466.18	1715.95	1681.14	10.2246	9.8338	10.0352	10.7156	10.6886	10.4472	COMBINER_EST	Dihydrolipoamide succinyltransferase family protein.	Os02g0514700
Os02g0208300|COMBINER_EST|CI444593|0	0.00301785	1.57644	up	365.81	579.476	8.45874	9.11541	279.287	413.076	405.068	513.039	516.503	708.885	8.34137	8.51052	8.52432	9.20493	8.94836	9.19293	COMBINER_EST	PDR5-like ABC transporter.	CI444593
Os10g0536400|mRNA|AK061357|CDS+3'UTR	0.000721	2.31998	up	6854.77	16375.4	12.6887	13.9028	5745.01	7538.32	7280.98	15734.6	18082.2	15309.5	12.6857	12.6758	12.7047	14.0327	14.0314	13.6444	mRNA	Conserved hypothetical protein.	AK061357
Os07g0486500|mRNA|AK068175|CDS+3'UTR	0.00352831	2.13377	up	215.437	454.908	7.69189	8.7853	172.648	253.563	220.099	463.1	471.365	430.258	7.62622	7.80683	7.64263	9.06459	8.80718	8.48412	mRNA	RhoGAP domain containing protein.	AK068175
Os08g0476100|mRNA|AK066585|CDS+3'UTR	1.59e-06	2.60928	up	753.475	2004.52	9.52632	10.91	641.478	799.194	819.754	1656.57	1975.8	2381.18	9.55063	9.47666	9.55166	10.8931	10.8883	10.9484	mRNA	Hypothetical protein.	AK066585
Os01g0611000|mRNA|AK072500|CDS+3'UTR	0.00640023	1.82251	up	852.797	1614.24	9.70518	10.5711	791.867	956.6	809.924	1175.98	1449.11	2217.64	9.84331	9.74175	9.53049	10.4127	10.4552	10.8454	mRNA	Protein of unknown function DUF642 family protein.	AK072500
Os06g0682900|mRNA|AK072958|CDS+3'UTR	0.00567633	1.58942	up	961.893	1512.74	9.85354	10.522	716.62	1143.69	1025.37	1450.07	1478.46	1609.69	9.7072	9.98831	9.86511	10.6989	10.4843	10.3828	mRNA	(2R)-phospho-3-sulfolactate synthase, ComA family protein."	AK072958
Os11g0134300|mRNA|AK112043|CDS+3'UTR	0.00146447	1.53099	up	18796.7	29547.3	14.1485	14.7629	16948.7	18758.6	20682.7	25416.4	29365.5	33860.1	14.2269	13.999	14.2195	14.7321	14.744	14.8127	mRNA	Protein kinase domain containing protein.	AK112043
Os04g0503500|mRNA|AK101695|CDS+3'UTR	0.000151	1.76931	up	4994.4	9065.86	12.2391	13.0623	4340.08	5172.27	5470.85	7675.77	8777.92	10743.9	12.2833	12.1433	12.2907	13.041	13.017	13.1288	mRNA	Leucine-rich repeat, cysteine-containing subtype containing protein."	AK101695
Os05g0474600|mRNA|AK066733|CDS+3'UTR	0.00119125	1.69916	up	774.7	1342.24	9.55862	10.3234	612.461	861.843	849.797	1082.42	1216.6	1727.72	9.48504	9.5854	9.60543	10.2893	10.196	10.4851	mRNA	Aldose reductase (EC 1.1.1.21) (AR) (Aldehyde reductase).	AK066733
Os01g0952700|mRNA|AK103457|CDS+3'UTR	0.0106943	1.54792	up	289.258	439.332	8.10676	8.73709	205.433	339.742	322.598	414.465	409.35	494.183	7.89634	8.23007	8.19385	8.91375	8.60983	8.68768	mRNA	Amidohydrolase domain containing protein.	AK103457
Os12g0508200|mRNA|AK099463|CDS+3'UTR	0.00238331	1.62817	up	2532.01	4156.71	11.2551	11.9583	2073.85	2867.45	2654.72	4125.57	3986.91	4357.65	11.2228	11.3017	11.2407	12.1542	11.8949	11.8259	mRNA	Hypothetical protein.	AK099463
Os11g0128300|mRNA|AK063715|CDS+3'UTR	0.00820988	1.76039	up	422.469	739.99	8.65888	9.47477	315.214	481.967	470.228	730.481	618.911	870.577	8.50886	8.72722	8.74057	9.72421	9.20668	9.49343	mRNA	ZF-HD homeobox protein (Fragment).	AK063715
Os02g0766700|mRNA|AK072062|CDS+3'UTR	0.00013	3.26215	up	8918	29468.2	13.072	14.7778	7925.55	9995.04	8833.42	29399.6	30289.3	28715.7	13.14	13.0845	12.9915	14.9554	14.7985	14.5795	mRNA	Abscisic acid responsive elements-binding factor (ABA-responsive element binding protein 2) (AREB2).	AK072062
Os06g0166900|mRNA|AK058497|CDS+3'UTR	0.0024999	1.83538	up	812.772	1495.2	9.63437	10.5105	676.785	934.327	827.203	1472.74	1505.55	1507.31	9.62938	9.70553	9.56821	10.7222	10.5144	10.2948	mRNA	Protein kinase domain containing protein.	AK058497
Os08g0414700|mRNA|AK099398|CDS+3'UTR	0.000417	2.89175	up	256.756	744.395	7.96322	9.49517	233.779	242.229	294.261	687.86	768.967	776.357	8.08639	7.74057	8.06271	9.63227	9.52107	9.33216	mRNA	Glycosyl transferase, family 20 domain containing protein."	AK099398
Os01g0625300|mRNA|AY344495|CDS+3'UTR	0.000596	1.56727	up	303.974	481.087	8.20144	8.84969	258.794	351.706	301.422	388.311	471.938	583.014	8.22936	8.2787	8.09626	8.81698	8.80868	8.92342	mRNA	Heat shock transcription factor 31 (Fragment).	AY344495
Os02g0748300|mRNA|AK100919|CDS+3'UTR	0.00205178	1.97942	up	4443.45	9081.37	12.0762	13.0613	4433.5	4737.25	4159.6	7932.98	8330.77	10980.3	12.311	12.0204	11.8971	13.0824	12.9419	13.1595	mRNA	VMP3 protein.	AK100919
Os07g0468200|mRNA|AK103051|CDS+3'UTR	0.0025074	3.7368	up	197.737	733.355	7.55846	9.46026	159.258	242.433	191.518	735.84	878.868	585.357	7.49607	7.74234	7.43697	9.73517	9.71654	8.92907	mRNA	Hypothetical protein.	AK103051
Os07g0539100|mRNA|AK062569|CDS+3'UTR	0.00349888	1.72821	up	1086.25	1883.88	10.0395	10.8288	1016.42	1241.44	1000.88	1746.87	1793.4	2111.36	10.1964	10.0928	9.8293	10.9609	10.751	10.7744	mRNA	Glycoside hydrolase, family 17 protein."	AK062569
Os07g0678300|mRNA|AK111746|CDS+3'UTR	0.000658	2.09355	up	5600.5	11937.6	12.3983	13.4643	4904.4	6258.7	5638.38	11640.6	12397.9	11774.3	12.4508	12.4092	12.3349	13.6172	13.5143	13.2613	mRNA	OsPK4.	AK111746
Os02g0473200|mRNA|AK071189|CDS+3'UTR	0.00434148	1.57697	up	1168.74	1823.02	10.1284	10.7855	876.02	1338.08	1292.12	1742.17	1757.62	1969.26	9.9838	10.2064	10.1949	10.9564	10.7258	10.6744	mRNA	Peptidase A1, pepsin family protein."	AK071189
Os01g0708500|mRNA|AK099170|CDS+3'UTR	0.000323	2.4087	up	1293.2	3103.17	10.2766	11.5448	1037.44	1510.25	1331.91	3042.51	2878.96	3388.04	10.228	10.3655	10.2362	11.7457	11.436	11.4528	mRNA	Conserved hypothetical protein 730 family protein.	AK099170
Os01g0130000|mRNA|AK061853|CDS+3'UTR	8.88e-05	2.26269	up	5689.21	13092	12.4177	13.5957	4741.15	6485.87	5840.62	12605	12956.9	13714	12.4012	12.4624	12.3895	13.7263	13.574	13.4869	mRNA	Cation efflux protein family protein.	AK061853
Os02g0532300|mRNA|AK119210|CDS+3'UTR	0.000885	1.77946	up	2440.43	4425.41	11.2119	12.0434	2196.94	2686.02	2438.33	3976.46	4725.36	4574.41	11.3063	11.2066	11.1228	12.1031	12.1365	11.8905	mRNA	Alpha/beta hydrolase fold domain containing protein.	AK119210
Os02g0136000|COMBINER_EST|CI549716|3	0.00492262	2.24862	up	523.706	1178.86	8.99498	10.164	447.219	562.324	561.575	1276.41	1172.9	1087.27	9.02935	8.95213	9.00348	10.53	10.1475	9.81452	COMBINER_EST	Plant regulator RWP-RK domain containing protein.	CI549716
Os03g0132200|mRNA|AK099870|CDS+3'UTR	0.000213	3.16693	up	3482.09	11199.8	11.7012	13.3643	2584.8	3919.42	3942.04	10292.4	9769.65	13537.3	11.5325	11.7515	11.8196	13.4517	13.1716	13.4696	mRNA	Expansin-like protein A.	AK099870
Os11g0536800|mRNA|AK059236|CDS+3'UTR	0.0245872	1.50792	up	1129.12	1704.11	10.088	10.6805	987.321	979.35	1420.67	1448.09	1610.32	2053.91	10.1543	9.77632	10.3333	10.6967	10.6071	10.7377	mRNA	Amidase family protein.	AK059236
Os04g0629500|mRNA|AK072821|CDS+3'UTR	6.85e-05	2.18626	up	7774.19	17521.9	12.8773	14.0058	6974.78	8450.31	7897.48	16531.8	17089.2	18944.7	12.9595	12.8451	12.8273	14.108	13.9468	13.9625	mRNA	Thioredoxin-like 4.	AK072821
Os04g0423400|mRNA|AK061578|CDS+3'UTR	0.00105901	2.49288	up	39511.5	101401	15.2177	16.5355	42005.7	40140.9	36387.9	97091.7	95510.5	111602	15.5107	15.1015	15.0409	16.6169	16.4487	16.5409	mRNA	ABA/WDS induced protein family protein.	AK061578
Os12g0566800|COMBINER_EST|CI543487|0	0.000524	1.61493	up	437.698	714.471	8.72276	9.41424	349.916	514.122	449.057	594.678	675.927	872.807	8.67996	8.81808	8.67024	9.41372	9.33086	9.49813	COMBINER_EST	Hypothetical protein.	CI543487
Os03g0655400|mRNA|AB011368|CDS+3'UTR	0.000143	2.84728	up	83058	232182	16.2785	17.7881	78389.8	95603.9	75180.3	216453	235701	244392	16.3965	16.3724	16.0667	17.7749	17.7878	17.8017	mRNA	CAS15 (Cold acclimation responsive protein BudCAR4) (Cold acclimation responsive protein BudCAR6).	AB011368
Os02g0628800|mRNA|AK058725|CDS+3'UTR	0.000331	3.68213	up	13483.3	50505.7	13.6705	15.551	12810.2	15100.3	12539.4	50797.1	54875.9	45844.2	13.8332	13.6824	13.4958	15.7134	15.6501	15.2896	mRNA	Ubiquitin-like protein 5.	AK058725
Os01g0256500|mRNA|AY072712|CDS+3'UTR	9.72e-05	2.91918	up	56922.2	161151	15.7359	17.2814	48267.2	65752.4	56747.2	167674	147402	168376	15.712	15.82	15.6756	17.4444	17.1393	17.2606	mRNA	Zn-induced protein.	AY072712
Os03g0810500|mRNA|AK062378|UTR	0.0028475	1.5516	up	85.5059	123.751	6.31277	6.94653	77.5117	97.1909	81.8149	113.923	114.786	142.543	6.39693	6.36295	6.17842	7.07538	6.83723	6.92697	mRNA	Non-protein coding transcript, uncharacterized transcript."	AK062378
Os03g0203700|mRNA|AK121250|CDS+3'UTR	7.88e-05	3.30556	up	499.787	1671.22	8.93469	10.6596	473.292	533.498	492.57	1495.15	1605.69	1912.8	9.1223	8.87237	8.8094	10.7422	10.6028	10.6337	mRNA	Plasma membrane Ca2+-ATPase.	AK121250
Os12g0147800|mRNA|AF068333|CDS+3'UTR	0.000245	3.32006	up	12658.6	42562.9	13.5748	15.306	12325.2	14513	11137.7	35947.3	46367	45374.6	13.7761	13.6182	13.3301	15.2428	15.4055	15.2698	mRNA	Phytosulfokines 5 precursor (Secretory protein SH27A) [Contains: Phytosulfokine-alpha (PSK-alpha) (Phytosulfokine-a); Phytosulfokine- beta (PSK-beta) (Phytosulfokine-b)].	AF068333
Os05g0215000|mRNA|AK119543|CDS+3'UTR	0.0288809	1.72709	up	6037.28	11150.9	12.5155	13.3038	5668.17	6516.91	5926.76	6871.83	11371	15209.9	12.6653	12.4702	12.4109	12.8803	13.3931	13.6382	mRNA	BURP domain containing protein.	AK119543
Os04g0517100|mRNA|AK111798|CDS+3'UTR	0.000537	1.73302	up	1195.41	2111.95	10.1771	10.9703	1023.17	1309.32	1253.72	1593.89	2102.02	2639.93	10.2052	10.1713	10.1546	10.8328	10.9792	11.099	mRNA	Myb protein.	AK111798
Os06g0128800|mRNA|AK110551|CDS+3'UTR	0.0260024	2.05385	up	154.535	330.616	7.18707	8.2254	114.508	169.415	179.681	228.193	238.146	525.51	6.98904	7.23274	7.33942	8.06312	7.83815	8.77493	mRNA	C2 calcium/lipid-binding region, CaLB domain containing protein."	AK110551
Os07g0655900|mRNA|AK058607|CDS+3'UTR	0.00047	1.84242	up	1734.21	3226.51	10.7182	11.5998	1598.82	1930.67	1673.15	2835.96	3213.98	3629.6	10.8518	10.7273	10.5756	11.6494	11.5919	11.5582	mRNA	Conserved hypothetical protein.	AK058607
Os12g0582800|mRNA|AK111649|CDS+3'UTR	6.78e-05	3.15769	up	2157.43	6926.76	11.0304	12.6893	1877.33	2430.99	2163.97	6749.55	6803.13	7227.61	11.0808	11.0598	10.9507	12.8567	12.6521	12.5591	mRNA	Protein of unknown function DUF221 domain containing protein.	AK111649
Os10g0147400|mRNA|AK102729|CDS+3'UTR	0.00327382	1.63922	up	793.653	1340.43	9.60085	10.3139	700.08	880.048	800.831	1007.08	1249.06	1765.16	9.67686	9.60973	9.51595	10.187	10.2358	10.5188	mRNA	AUX1-like protein.	AK102729
Os02g0666200|mRNA|AJ224327|CDS+3'UTR	0.000133	1.66102	up	114970	187832	16.7829	17.5149	107832	115531	121547	175510	183098	204889	16.8547	16.7037	16.7902	17.527	17.4659	17.5519	mRNA	Aquaporin.	AJ224327
Os04g0535200|mRNA|AK060585|CDS+3'UTR	0.000293	1.92853	up	955.266	1868.82	9.8687	10.8162	888.124	997.092	980.582	1668.47	1784.5	2153.47	9.9994	9.8006	9.8061	10.9026	10.7441	10.8018	mRNA	Peptidase aspartic family protein.	AK060585
Os03g0276500|mRNA|AK072830|CDS+3'UTR	0.00148092	2.42012	up	13598.4	33682.1	13.6828	14.9579	12213.9	14493	14088.3	33006.2	38005.9	30034.2	13.7613	13.6167	13.6705	15.1215	15.1115	14.6407	mRNA	Heat shock protein 70.	AK072830
Os01g0681900|mRNA|AB008845|CDS+3'UTR	0.000151	1.58217	up	22678.7	36229.3	14.4123	15.0742	18732.7	24984	24319.4	31889.5	38673.1	38125.3	14.3685	14.4055	14.4629	15.0845	15.1352	15.003	mRNA	Glutamate synthase [NADH], chloroplast precursor (EC 1.4.1.14) (NADH- GOGAT)."	AB008845
Os03g0747900|mRNA|AY374515|CDS+3'UTR	0.00100757	1.66877	up	1474.03	2468.01	10.4809	11.2197	1347.77	1648.95	1425.37	2196.24	2475.9	2731.9	10.6066	10.4967	10.3394	11.2811	11.2251	11.1528	mRNA	Myosin heavy chain class XI E1 protein.	AY374515
Os03g0823700|mRNA|AK061336|CDS+3'UTR	0.0179427	1.83166	up	286.715	520.889	8.10234	8.9755	218.161	356.012	285.972	535.876	566.646	460.146	7.98534	8.29496	8.02673	9.26502	9.07838	8.58309	mRNA	Ras-related protein Rab11C.	AK061336
Os03g0673400|COMBINER|CI552706|x	0.0231465	1.75052	up	1961.76	3453.88	10.882	11.6897	1502.81	2290.5	2091.97	3840.51	3478.13	3043	10.7676	10.9748	10.9035	12.0572	11.7068	11.3052	COMBINER	(No Hit)	CI552706
Os06g0203600|mRNA|AK121461|CDS+3'UTR	0.000719	3.31791	up	1313.15	4478.25	10.3181	12.0484	1230.91	1283.43	1425.11	4449.43	3567.15	5418.17	10.4739	10.1413	10.3391	12.2671	11.7436	12.1345	mRNA	Conserved hypothetical protein.	AK121461
Os04g0579200|mRNA|AK100603|CDS+3'UTR	0.000373	1.88161	up	1623	3099.92	10.6221	11.5341	1415.65	1666.53	1786.81	2702.58	2838.64	3758.54	10.6851	10.5118	10.6694	11.5773	11.4144	11.6104	mRNA	Zn-finger, RING domain containing protein."	AK100603
Os01g0227200|mRNA|AK103247|CDS+3'UTR	0.00746854	1.51794	up	2798.14	4341.07	11.4115	12.0136	2754.29	2886.06	2754.07	3894.64	4471.88	4656.68	11.6298	11.3091	11.2956	12.0738	12.0537	11.9134	mRNA	Somatic embryogenesis receptor kinase-like protein.	AK103247
Os07g0122000|mRNA|AK102508|CDS+3'UTR	0.000492	2.72659	up	116.218	304.691	6.7574	8.20449	87.3173	142.776	118.559	274.771	321.854	317.447	6.57828	6.96013	6.73378	8.3138	8.2631	8.03659	mRNA	Conserved hypothetical protein.	AK102508
Os03g0777500|mRNA|AK062835|CDS+3'UTR	0.000796	1.56757	up	3096.6	4921	11.5449	12.1935	2609.27	3573.13	3107.4	4332.35	5199.94	5230.71	11.5466	11.6131	11.4751	12.225	12.2757	12.0797	mRNA	Conserved hypothetical protein.	AK062835
Os05g0426400|mRNA|AK061637|CDS+3'UTR	0.00299203	1.60789	up	3980.86	6431.86	11.8998	12.585	3070.44	4487.14	4385.01	6254.4	5828.45	7212.71	11.7837	11.9421	11.9737	12.751	12.4479	12.556	mRNA	Glycosyl transferase, family 8 protein."	AK061637
Os04g0629600|mRNA|AK070709|CDS+3'UTR	7.13e-05	2.65205	up	1220.75	3275	10.1952	11.6023	962.1	1412.12	1288.02	2510.5	3375.21	3939.3	10.1143	10.2814	10.1897	11.4674	11.6624	11.677	mRNA	Zn-finger, CCHC type domain containing protein."	AK070709
Os01g0963000|mRNA|AK104277|CDS+3'UTR	0.0410176	2.15713	up	2842.04	6386.49	11.4164	12.5255	2290.3	3352.66	2883.16	7834.12	6991.99	4333.36	11.3669	11.5212	11.361	13.0658	12.6915	11.8191	mRNA	Peroxidase BP 1 precursor.	AK104277
Os02g0473200|mRNA|AK101185|CDS+3'UTR	0.0112267	1.66427	up	2551.93	4200.1	11.2371	11.972	1746.69	3195.03	2714.08	4099.09	4053.01	4448.2	10.9797	11.4567	11.2749	12.146	11.9176	11.8524	mRNA	Peptidase A1, pepsin family protein."	AK101185
Os07g0684900|mRNA|AK063503|CDS+3'UTR	9.47e-05	5.03084	up	78.2241	375.252	6.17492	8.50572	67.0891	90.9201	76.663	380.599	343.257	401.899	6.17557	6.25913	6.09005	8.78441	8.3513	8.38143	mRNA	Homeobox domain containing protein.	AK063503
Os01g0360200|mRNA|AK065117|CDS+3'UTR	0.00853891	1.50254	up	173.525	265.32	7.38518	7.97258	154.639	177.428	188.51	193.812	249.446	352.703	7.447	7.29984	7.40869	7.81851	7.9048	8.19443	mRNA	Respiratory burst oxidase homolog.	AK065117
Os07g0480900|mRNA|AK063422|CDS+3'UTR	0.000149	2.04862	up	97.2341	192.56	6.51188	7.54653	86.4942	100.543	104.665	160.428	180.597	236.656	6.56559	6.42364	6.54641	7.55424	7.4412	7.64416	mRNA	Cysteine protease (Fragment).	AK063422
Os02g0148100|mRNA|D21288|CDS	0.00093	2.14563	up	4318.12	9524.31	12.0369	13.1383	4265.77	4228.58	4460.02	8302.8	10054	10216.1	12.2555	11.8589	11.9962	13.1472	13.2153	13.0522	mRNA	MAP kinase MAPK2 (MAP kinase 3).	D21288
Os03g0823500|mRNA|AK099193|CDS+3'UTR	0.00447055	1.50423	up	2107.4	3203.87	11.0011	11.5901	1965.98	2232.36	2123.87	3022.63	3057.49	3531.5	11.1439	10.9328	10.9266	11.7359	11.5174	11.5171	mRNA	TGF-beta receptor, type I/II extracellular region family protein."	AK099193
Os03g0291500|COMBINER_EST|CI197925|6	0.00846919	1.71085	up	51436.8	88291.2	15.5771	16.3518	39836.5	51399.7	63074.1	90482.3	90230.3	84161	15.4405	15.4732	15.8174	16.5266	16.3677	16.161	COMBINER_EST	Asparagine synthetase [glutamine-hydrolyzing] (EC 6.3.5.4) (Glutamine- dependent asparagine synthetase).	CI197925
Os03g0792800|COMBINER_EST|CI533188|0	7.34e-05	9.01514	up	782.562	7241.86	9.57857	12.7509	719.786	905.078	722.822	7285	7741.83	6698.75	9.7125	9.65822	9.365	12.9653	12.8372	12.4503	COMBINER_EST	Beta-1,3-glucanase-like protein."	CI533188
Os05g0578500|mRNA|AK062591|CDS+3'UTR	0.00255253	2.09856	up	272.348	565.833	8.03341	9.10281	209.047	316.129	291.869	585.492	538.209	573.797	7.9211	8.126	8.05313	9.39062	9.01412	8.9037	mRNA	Conserved hypothetical protein.	AK062591
Os08g0170800|mRNA|AK106559|CDS+3'UTR	0.000515	2.37793	up	1868.34	4500.95	10.8227	12.0724	1574.76	2077.11	1953.14	4455.72	4609.73	4437.39	10.8324	10.8314	10.8043	12.2689	12.099	11.8494	mRNA	Hypothetical protein.	AK106559
Os03g0273800|mRNA|AK067356|CDS+3'UTR	0.000118	3.2944	up	27180.7	91403	14.6824	16.4024	27035	28515.7	25991.5	89233.3	90734.1	94241.7	14.8858	14.6031	14.5582	16.5043	16.375	16.3279	mRNA	Pyrimidine 5-nucleotidase family protein.	AK067356
Os10g0159800|mRNA|AK065882|CDS+3'UTR	0.00306125	1.50478	up	2497.36	3856.33	11.2451	11.8347	2278.45	2766.06	2447.57	2978.76	3851.99	4738.22	11.3586	11.249	11.1278	11.7174	11.8508	11.9359	mRNA	Zinc-containing alcohol dehydrogenase superfamily protein.	AK065882
Os07g0132500|mRNA|AK060877|CDS+3'UTR	1.1e-05	4.97309	up	153.353	755.289	7.19974	9.51389	134.124	156.493	169.444	697.286	725.972	842.608	7.23889	7.10133	7.259	9.65254	9.43985	9.44926	mRNA	Lectin-like receptor kinase 7;2.	AK060877
Os01g0717000|mRNA|AK105151|CDS+3'UTR	0.000139	6.93246	up	244.899	1703.62	7.89487	10.6882	204.883	258.985	270.827	1862.05	1621.13	1627.67	7.89227	7.83855	7.95379	11.0529	10.6129	10.399	mRNA	GmCK1p (EC 2.7.1.32).	AK105151
Os01g0830500|mRNA|AK061475|CDS+3'UTR	0.00467399	1.50037	up	2664.31	4018.64	11.3254	11.9108	2140.22	2991.02	2861.68	3944.63	3972.27	4139.01	11.2666	11.359	11.3507	12.0904	11.8901	11.7517	mRNA	Conserved hypothetical protein.	AK061475
Os08g0351300|mRNA|AK068382|CDS+3'UTR	0.0478922	1.74545	up	262.414	494.755	7.9928	8.7964	230.554	252.702	303.987	297.844	417.245	769.176	8.06476	7.80256	8.11109	8.42958	8.64033	9.31928	mRNA	Hypothetical protein.	AK068382
Os01g0893400|mRNA|AK061917|CDS+3'UTR	0.0124533	1.66683	up	3784.7	6446.67	11.8464	12.5836	3514.18	4201.11	3638.82	6210.29	7167.28	5962.44	11.983	11.8488	11.7075	12.7393	12.7297	12.2816	mRNA	BTB/POZ domain containing protein.	AK061917
Os07g0179400|mRNA|AK073022|CDS+3'UTR	0.000578	1.63318	up	1363.27	2238.05	10.3684	11.0761	1188.67	1440.95	1460.19	2076.04	2137.64	2500.45	10.4222	10.3065	10.3764	11.2016	11.0068	11.0198	mRNA	Cytidylyltransferase domain containing protein.	AK073022
Os12g0111600|mRNA|AK120264|CDS+3'UTR	0.00103062	1.78844	up	2891.09	5286.27	11.4516	12.2903	2444.89	2906.17	3322.21	4570.4	4842.1	6446.31	11.4605	11.319	11.5752	12.3042	12.1724	12.3943	mRNA	Hypoxia induced protein conserved region family protein.	AK120264
Os06g0691400|mRNA|AK107208|CDS+3'UTR	0.00212889	2.31966	up	950.104	2225	9.85365	11.0676	922.967	1087.62	839.721	2180.97	2114.41	2379.62	10.0539	9.9202	9.58682	11.2695	10.9857	10.9475	mRNA	IAA-amino acid conjugate hydrolase-like protein (Fragment).	AK107208
Os03g0111600|mRNA|AK101020|CDS+3'UTR	0.00057	1.56427	up	84.7712	123.435	6.29171	6.9372	72.6226	99.3647	82.3263	102.468	126.773	141.065	6.28358	6.40358	6.18797	6.92874	6.97086	6.912	mRNA	Subtilisin-like protein.	AK101020
Os02g0313700|mRNA|AK072366|5'UTR+CDS	0.00324908	5.69882	up	128.69	688.651	6.85506	9.36572	104.877	95.1502	186.042	673.16	836.488	556.306	6.84565	6.32689	7.39264	9.59206	9.64545	8.85966	mRNA	C2 domain containing protein.	AK072366
Os01g0348900|mRNA|AK105034|CDS+3'UTR	0.00237359	2.06961	up	15277.1	32156.5	13.8492	14.8985	12911.6	17616.4	15303.4	34744.4	30077.5	31647.7	13.8444	13.9113	13.7918	15.1939	14.7874	14.7143	mRNA	Jacalin-related lectin domain containing protein.	AK105034
Os01g0846400|mRNA|AK119400|CDS+3'UTR	0.00801978	2.01068	up	95.9334	186.386	6.49278	7.50046	96.8337	104.386	86.5804	147.679	230.866	180.613	6.72837	6.48256	6.2674	7.44198	7.79595	7.26344	mRNA	Hypothetical protein.	AK119400
Os02g0273000|mRNA|AK071021|CDS+3'UTR	3.07e-05	2.30018	up	1100.78	2545.98	10.055	11.2567	929.248	1276.06	1097.02	2197.29	2427.59	3013.07	10.0648	10.1337	9.9664	11.2817	11.1958	11.2926	mRNA	Uridine kinase-like protein.	AK071021
Os01g0713200|mRNA|AK104472|CDS+3'UTR	0.0276547	1.61663	up	11950.5	19655	13.4763	14.1693	9107.63	13604.5	13139.3	22379	18266.1	18319.9	13.3396	13.5223	13.567	14.546	14.0503	13.9117	mRNA	Beta-1,3-glucanase precursor."	AK104472
Os03g0781300|mRNA|AK120661|CDS+3'UTR	0.00575654	1.61412	up	532.343	854.465	9.00269	9.69344	407.998	647.856	541.176	811.402	854.138	897.856	8.88936	9.16618	8.95252	9.87187	9.6711	9.53734	mRNA	Conserved hypothetical protein.	AK120661
Os05g0138300|mRNA|AB027607|CDS+3'UTR	0.000104	4.35464	up	44880.6	190114	15.4049	17.5275	45669	48498.7	40474.2	185133	195027	190182	15.6423	15.3755	15.1969	17.6004	17.5442	17.4378	mRNA	Hydrophobic protein RCI2A (Low temperature and salt responsive protein LTI6A).	AB027607
Os04g0685300|mRNA|AF039532|CDS+3'UTR	0.000203	2.55237	up	6101.14	16258.1	12.5318	13.8836	5727.52	6634.14	5941.77	12809.7	17123.4	18841.2	12.6815	12.4976	12.4163	13.7469	13.9511	13.9529	mRNA	Harpin-induced 1 domain containing protein.	AF039532
Os08g0207800|mRNA|AK106835|CDS+3'UTR	0.00410796	1.81577	up	90.1234	151.704	6.37033	7.23092	67.6901	114.168	88.5121	129.85	164.19	161.072	6.18765	6.62536	6.298	7.259	7.32288	7.11087	mRNA	Peptidase aspartic family protein.	AK106835
Os07g0618000|mRNA|AK105179|CDS+3'UTR	0.00894784	2.04584	up	386.164	811.095	8.56314	9.59583	368.515	389.759	400.219	832.257	636.47	964.558	8.7574	8.42802	8.50399	9.90928	9.24376	9.63445	mRNA	Conserved hypothetical protein.	AK105179
Os05g0466800|COMBINER_EST|CI075250|0	0.00037	1.94677	up	3383.02	6686.97	11.6797	12.6408	2929.35	3779.43	3440.27	6424.67	6673.71	6962.52	11.7175	11.6953	11.6263	12.7882	12.6287	12.5054	COMBINER_EST	NLI interacting factor domain containing protein.	CI075250
Os11g0135900|mRNA|AK072447|CDS+3'UTR	9.54e-05	2.44423	up	3165.69	7873.83	11.5826	12.872	2724.5	3468.42	3304.16	7457.48	8061.62	8102.4	11.6116	11.5688	11.5674	12.9975	12.897	12.7214	mRNA	Major facilitator superfamily protein.	AK072447
Os03g0622500|mRNA|AK100879|CDS+3'UTR	6.44e-05	2.52153	up	494.364	1250.09	8.90935	10.2436	421.594	533.064	528.432	1090	1334.26	1326	8.93968	8.87141	8.91695	10.2998	10.3344	10.0968	mRNA	Hypothetical protein.	AK100879
Os05g0339200|mRNA|AK111022|CDS+3'UTR	0.000114	3.96971	up	3057.54	12434.1	11.5324	13.5214	2681.42	3371.75	3119.44	13029.7	11885.5	12387	11.5868	11.5298	11.4806	13.77	13.4541	13.3402	mRNA	Conserved hypothetical protein.	AK111022
Os02g0221600|COMBINER_EST|CI445446|0	0.000116	1.97684	up	6504.65	13274.5	12.6179	13.6011	5826.78	7025.3	6661.88	10792.5	13227.7	15803.4	12.7018	12.5791	12.573	13.5134	13.6018	13.6882	COMBINER_EST	Conserved hypothetical protein.	CI445446
Os02g0117800|mRNA|AK063557|CDS+3'UTR	0.00012	1.57275	up	1596.34	2510.71	10.5913	11.2446	1330.76	1788.62	1669.66	2264.54	2482.78	2784.82	10.5859	10.6149	10.573	11.3243	11.2285	11.1808	mRNA	APG5 (Autophagy 5) like protein.	AK063557
Os01g0900800|mRNA|AK121411|CDS+3'UTR	0.000209	3.59239	up	2400.79	8782.25	11.1793	13.0243	2003.82	2455.15	2743.42	9116.16	8135.77	9094.81	11.171	11.076	11.291	13.2817	12.908	12.8831	mRNA	Basic helix-loop-helix dimerisation region bHLH domain containing protein.	AK121411
Os08g0412800|mRNA|AK108716|CDS+3'UTR	0.00394591	6.18349	up	134.573	741.012	6.85033	9.47875	64.3446	204.275	135.1	684.342	862.019	676.675	6.11555	7.50718	6.92825	9.62336	9.68291	9.12997	mRNA	Protein of unknown function DUF1262 family protein.	AK108716
Os04g0600000|mRNA|AK106400|CDS+3'UTR	0.0128769	1.81632	up	123.666	224.412	6.88266	7.74368	131.536	112.2	127.262	163.351	224.731	285.156	7.21249	6.59696	6.83853	7.57767	7.75796	7.8954	mRNA	CDPK substrate protein 1.	AK106400
Os08g0104700|mRNA|AK120989|CDS+3'UTR	1.06e-05	1.72842	up	537.6	939.364	9.03429	9.82375	449.872	596.098	566.829	805.815	909.659	1102.62	9.04164	9.04014	9.0211	9.86333	9.76947	9.83843	mRNA	Phosphatidylinositol-4-phosphate 5-kinase family protein.	AK120989
Os04g0583100|COMBINER|CI409908|0	0.000578	6.69604	up	137.183	888.931	7.00668	9.74998	105.917	173.122	132.511	937.702	984.601	744.49	6.86291	7.26025	6.89686	10.091	9.88491	9.27403	COMBINER	(No Hit)	CI409908
Os06g0210000|COMBINER_EST|CI344199|0	0.00314632	3.08196	up	296.47	900.954	8.14433	9.76818	212.506	315.803	361.1	1012.27	862.423	828.169	7.94693	8.12463	8.36143	10.1943	9.68404	9.42622	COMBINER_EST	Protein of unknown function DUF6 domain containing protein.	CI344199
Os11g0704500|mRNA|U43529|CDS+3'UTR	0.00262361	1.76089	up	66124.3	117014	15.9386	16.7549	53549.2	78223.7	66600.1	119889	111294	119860	15.8666	16.0483	15.9009	16.9727	16.6476	16.6443	mRNA	Metallothionein-like protein type 1.	U43529
Os05g0136200|mRNA|AK059282|CDS+3'UTR	2.95e-05	2.35946	up	3305.16	8042.78	11.6466	12.885	2907.04	3670.54	3337.9	6719.11	7703.29	9705.95	11.7074	11.6504	11.5819	12.8502	12.8288	12.9761	mRNA	CBL-interacting protein kinase 1.	AK059282
Os07g0643400|mRNA|AK061012|CDS+3'UTR	0.000116	1.71399	up	5355.95	9414.79	12.3369	13.1143	4717.65	5738.94	5611.25	7628.92	9628.65	10986.8	12.3945	12.2884	12.3279	13.0311	13.1515	13.1602	mRNA	Esterase/lipase/thioesterase domain containing protein.	AK061012
Os02g0816600|mRNA|AK058624|CDS+3'UTR	0.0118091	2.06283	up	467.035	967.526	8.82367	9.86829	414.597	538.087	448.422	920.014	1157.77	824.792	8.91405	8.88803	8.66893	10.0596	10.1255	9.41977	mRNA	Hypothetical protein.	AK058624
Os08g0366000|mRNA|AK061683|CDS+3'UTR	0.00107726	1.50262	up	20286.1	30887.5	14.2559	14.8433	17651.1	22292.5	20914.8	28827	32339.8	31495.6	14.2826	14.2452	14.2397	14.9259	14.8962	14.7079	mRNA	Phosphoenolpyruvate carboxylase 2 (EC 4.1.1.31) (PEPCase 2) (CP28).	AK061683
Os11g0451700|COMBINER_EST|CI050356|0	0.00012	6.44295	up	665.721	4434.05	9.35594	12.0437	697.673	696.238	603.253	4215.75	4173.61	4912.79	9.67389	9.27925	9.11468	12.1873	11.96	11.9836	COMBINER_EST	Dehydrin 9.	CI050356
Os03g0670700|mRNA|AK059164|CDS+3'UTR	0.028783	2.11871	up	69854.1	144341	16.0141	17.0973	88213.9	51853.7	69494.8	133067	147247	152709	16.5975	15.4851	15.9596	17.1299	17.1339	17.0281	mRNA	Glycine-rich RNA-binding protein GRP1A.	AK059164
Os12g0187800|COMBINER_EST|Os12g0187800|8	0.000196	8.07865	up	81.8977	629.029	6.2336	9.24771	63.5328	96.0691	86.0912	708.153	580.083	598.85	6.09942	6.34397	6.25741	9.67586	9.11077	8.9565	COMBINER_EST	Hypothetical protein.	Os12g0187800
Os03g0194900|mRNA|AK104041|CDS+3'UTR	0.000376	1.74354	up	8165.87	14677.5	12.9493	13.7513	7049.7	8924.28	8523.63	12975	16030.3	15027.3	12.9777	12.9285	12.9416	13.764	13.8671	13.6228	mRNA	Protein of unknown function DUF568 domain containing protein.	AK104041
Os08g0238600|mRNA|AK059758|CDS+3'UTR	9.85e-05	1.50393	up	896.935	1360.54	9.77351	10.3622	754.372	938.261	998.171	1156.86	1329.62	1595.15	9.78115	9.71197	9.82741	10.3879	10.3294	10.3694	mRNA	Endo-1,3;1,4-beta-D-glucanase precursor (EC 3.2.1.-)."	AK059758
Os02g0649300|mRNA|AK063685|CDS+3'UTR	9.7e-05	29.7604	up	484.269	15109.9	8.8713	13.7666	367.636	544.555	540.615	18715	15124.5	11490.1	8.75502	8.90781	8.95106	14.2875	13.787	13.2253	mRNA	Short highly repeated, interspersed DNA (Fragment)."	AK063685
Os03g0806600|mRNA|AK070959|CDS+3'UTR	0.000307	3.18556	up	8281.17	26704.4	12.9594	14.6309	6729.6	9748.87	8365.03	28148.7	25495.1	26469.6	12.9117	13.0553	12.9111	14.8946	14.5477	14.4504	mRNA	Conserved hypothetical protein.	AK070959
Os01g0716800|mRNA|AK101741|CDS+3'UTR	5.89e-05	2.07459	up	3793.36	8115.39	11.8469	12.8997	3367.3	4124.4	3888.39	6885.35	7706.58	9754.23	11.9222	11.8207	11.7977	12.8841	12.8303	12.9847	mRNA	Endonuclease/exonuclease/phosphatase family protein.	AK101741
Os07g0664600|mRNA|AK109386|CDS+3'UTR	0.00139188	3.16674	up	394.697	1242.22	8.55841	10.2214	284.344	433.297	466.451	1259.34	982.298	1485.03	8.36866	8.57746	8.7291	10.5094	9.88209	10.2728	mRNA	Short-chain dehydrogenase/reductase SDR family protein.	AK109386
Os01g0242600|mRNA|AK067756|CDS+3'UTR	0.000174	2.21843	up	11879.1	27154.7	13.4906	14.6401	11244.4	12261.9	12131.1	22819.6	27656.1	30988.4	13.6438	13.3797	13.4482	14.5784	14.6603	14.6816	mRNA	C2 domain containing protein.	AK067756
Os01g0692000|mRNA|AK064650|CDS+3'UTR	0.000791	2.54157	up	189.484	481.31	7.51479	8.86051	165	215.232	188.221	476.178	415.168	552.584	7.55822	7.5804	7.40575	9.10318	8.6312	8.84716	mRNA	Glutathione S-transferase GST 26 (EC 2.5.1.18).	AK064650
Os03g0242300|mRNA|AK065146|CDS+3'UTR	0.00272788	2.4131	up	4649.54	11511.1	12.1354	13.4062	4352.63	5280.45	4315.53	12225.5	11671.6	10636.1	12.2875	12.17	11.9486	13.6804	13.428	13.1104	mRNA	Hypothetical protein.	AK065146
Os07g0679300|mRNA|AK099229|CDS+3'UTR	0.000641	1.61896	up	2045	3361.45	10.9497	11.6447	1735.37	2354	2045.64	2762.46	3162.65	4159.25	10.9701	11.0094	10.8695	11.609	11.5659	11.7593	mRNA	Alpha-galactosidase precursor (EC 3.2.1.22) (Melibiase) (Alpha-D- galactoside galactohydrolase).	AK099229
Os07g0533800|mRNA|AK064277|CDS+3'UTR	0.000792	2.68865	up	117.994	304.529	6.77389	8.20077	86.0591	149.975	117.949	279.457	294.025	340.105	6.55779	7.03786	6.72603	8.33558	8.13398	8.13275	mRNA	Peptidase A1, pepsin family protein."	AK064277
Os01g0556900|COMBINER_EST|CI119313|6	6.99e-06	2.68663	up	1479.45	4053.7	10.4797	11.9055	1217.44	1636.41	1584.49	3202.87	4097.33	4860.91	10.4595	10.4855	10.4942	11.8165	11.9317	11.9683	COMBINER_EST	Pol polyprotein.	CI119313
Os01g0788400|mRNA|AK120977|CDS+3'UTR	0.000523	3.2197	up	348.167	1119.39	8.40298	10.0899	294.68	382.172	367.649	1139.68	1144.56	1073.92	8.42367	8.39602	8.38925	10.3666	10.108	9.7951	mRNA	Pectinesterase (EC 3.1.1.11) (Pectin methylesterase) (PE).	AK120977
Os10g0113100|mRNA|AK103772|CDS+3'UTR	0.00346581	1.60156	up	988.13	1612.56	9.91512	10.5946	918.385	968.127	1077.88	1303.17	1485.61	2048.9	10.0463	9.76007	9.93898	10.5596	10.4924	10.7318	mRNA	Aldo/keto reductase family protein.	AK103772
Os12g0556500|mRNA|AK110372|CDS+3'UTR	0.0032995	1.55674	up	844.142	1336.92	9.68267	10.3212	663.105	935.404	933.916	979.958	1454.76	1576.05	9.59811	9.70693	9.74297	10.148	10.4618	10.3539	mRNA	Hypothetical protein.	AK110372
Os02g0314600|mRNA|AK068924|CDS+3'UTR	0.000143	2.36834	up	305.224	741.252	8.21329	9.45716	270.423	342.192	303.055	573.599	720.138	930.018	8.2947	8.24172	8.10344	9.36038	9.42622	9.58488	mRNA	Peptidase A1, pepsin family protein."	AK068924
Os01g0717000|mRNA|AK098914|CDS+3'UTR	0.000331	2.4899	up	10411.9	26322.3	13.2931	14.6091	8729.99	11924.7	10580.9	26937.5	25435.8	26593.8	13.2772	13.3416	13.2604	14.8273	14.5452	14.4549	mRNA	GmCK1p (EC 2.7.1.32).	AK098914
Os11g0117400|COMBINER_EST|CI444468|6	0.000874	1.58111	up	2141.53	3394.15	11.0144	11.6754	1717.51	2331.74	2375.33	3086.89	3472.6	3622.96	10.9557	10.9987	11.0889	11.7665	11.7048	11.5548	COMBINER_EST	DNA-binding WRKY domain containing protein.	CI444468
Os05g0542800|mRNA|AK106049|CDS+3'UTR	0.00011	7.06516	up	694.718	5013.12	9.39945	12.2202	559.412	810.134	714.609	5515.55	4475.32	5048.49	9.35616	9.49323	9.34896	12.5796	12.0553	12.0256	mRNA	Glycoside hydrolase, family 28 protein."	AK106049
Os03g0649000|COMBINER_EST|CI550735|0	0.00300102	1.84359	up	5436.75	10299.6	12.3571	13.2396	4911.05	6031.7	5367.5	8456.89	12146.9	10294.9	12.4533	12.356	12.262	13.1724	13.4828	13.0637	COMBINER_EST	Conserved hypothetical protein.	CI550735
Os04g0418800|mRNA|AK064039|CDS+3'UTR	0.0035397	1.63595	up	20365.8	33683.8	14.266	14.9761	19623.9	20110.4	21363.2	31280.3	35122.1	34648.8	14.4329	14.0967	14.2683	15.0568	15.0182	14.8532	mRNA	Pistil-specific extensin-like protein family protein.	AK064039
Os05g0301600|mRNA|AK073928|CDS+3'UTR	0.00366911	1.56664	up	2091.18	3298.15	10.9848	11.6325	1837.23	2359.43	2076.89	3211.43	3125.78	3557.25	11.0497	11.0128	10.8919	11.822	11.5492	11.5262	mRNA	Protein phosphatase inhibitor 2 (IPP-2) family protein.	AK073928
Os12g0541300|COMBINER_EST|CI480228|4	0.0042834	1.80516	up	123.415	220.257	6.85597	7.70809	95.3113	133.999	140.936	169.313	195.193	296.265	6.7098	6.86697	6.99113	7.62549	7.55228	7.94651	COMBINER_EST	Respiratory burst oxidase homolog.	CI480228
Os10g0386300|mRNA|AK064449|CDS+3'UTR	0.0085149	2.41382	up	101.101	227.107	6.52596	7.79728	70.8905	130.769	101.642	237.23	241.95	202.14	6.24517	6.82964	6.50307	8.11136	7.86116	7.41931	mRNA	Hypothetical protein.	AK064449
Os05g0476700|mRNA|AK099529|CDS+3'UTR	0.000213	2.38205	up	3240.85	7894.15	11.6209	12.8731	2967.13	3471.89	3283.52	7615.21	7317.88	8749.37	11.7342	11.5702	11.5584	13.0269	12.7614	12.8311	mRNA	U box domain containing protein.	AK099529
Os05g0541700|COMBINER|CI552955|x	6.72e-05	1.6579	up	2627.2	4464.56	11.3184	12.0477	2332.95	2772.98	2775.66	3770.09	4491.31	5132.27	11.3943	11.2518	11.3091	12.0306	12.0623	12.0503	COMBINER	(No Hit)	CI552955
Os02g0601000|mRNA|AK111034|CDS+3'UTR	6.92e-06	12.1385	up	167.695	2051.69	7.33309	10.9346	145.415	166.035	191.634	1520.15	2263.41	2371.51	7.35982	7.20198	7.43746	10.7651	11.0968	10.942	mRNA	Conserved hypothetical protein.	AK111034
Os08g0512700|mRNA|AK060545|CDS+3'UTR	0.000391	1.80481	up	349.988	640.515	8.40969	9.26154	315.226	395.953	338.784	535.335	619.247	766.965	8.5092	8.44822	8.27165	9.26337	9.2073	9.31392	mRNA	3-hydroxy-3-methylglutaryl coenzyme A reductase (EC 1.1.1.34) (Fragment).	AK060545
Os01g0283300|mRNA|AK106177|CDS+3'UTR	9.66e-05	2.83504	up	13818.6	39524.2	13.6932	15.1965	10907.9	16319.8	14228	38267.6	40757.9	39547.1	13.5983	13.7959	13.6853	15.319	15.216	15.0546	mRNA	Hypothetical protein.	AK106177
Os01g0795700|mRNA|AK067879|CDS+3'UTR	0.000784	3.94142	up	112.535	416.689	6.68641	8.66513	76.2208	142.124	119.259	409.003	421.6	419.462	6.36384	6.95238	6.74301	8.89428	8.65611	8.44499	mRNA	Hypothetical protein.	AK067879
Os07g0624700|mRNA|AK072973|CDS+3'UTR	0.00686224	1.52379	up	17687.4	27502.3	14.0624	14.6701	14889.8	20606.6	17565.8	27394.6	28127	26985.5	14.0507	14.1396	13.997	14.8547	14.6848	14.4709	mRNA	UMP/CMP kinase a (EC 2.7.1.48).	AK072973
Os06g0136000|mRNA|AK060303|CDS+3'UTR	0.00392208	1.56891	up	2571.63	4099.51	11.2889	11.9387	2426.49	2798.25	2490.14	3823.43	4117.18	4357.93	11.4504	11.265	11.1513	12.0505	11.9393	11.8261	mRNA	Hypersensitive-induced reaction protein 4.	AK060303
Os08g0444500|COMBINER_EST|CI254800|6	0.00287407	3.23154	up	544.229	1774.3	9.0349	10.7271	488.774	700.595	443.319	1753.24	1386.06	2183.6	9.16445	9.28706	8.65321	10.9646	10.3907	10.8261	COMBINER_EST	Conserved hypothetical protein.	CI254800
Os03g0212400|mRNA|AK102778|CDS+3'UTR	0.00115493	1.59381	up	1229.72	1953.29	10.2006	10.8731	972.66	1490.2	1226.31	1591.95	2049.79	2218.13	10.1294	10.3471	10.1252	10.8314	10.9422	10.8457	mRNA	SNAP25 homologous protein SNAP33 (AtSNAP33) (Synaptosomal-associated protein SNAP25-like 1) (SNAP-25 like protein 1) (Snap25a).	AK102778
Os05g0540900|mRNA|AK072284|CDS+3'UTR	0.00114908	2.22004	up	2598.73	5858.56	11.3048	12.4553	2436.87	2739.88	2619.43	5799.25	5949.38	5827.05	11.456	11.2365	11.2217	12.6455	12.4755	12.2451	mRNA	Conserved hypothetical protein.	AK072284
Os03g0161600|mRNA|AK107770|CDS+3'UTR	0.0382832	1.53564	up	80.3452	112.782	6.18136	6.8002	59.3299	110.91	70.7959	90.2116	108.14	139.994	5.99589	6.57525	5.97293	6.75021	6.74976	6.90062	mRNA	Conserved hypothetical protein.	AK107770
Os02g0770800|mRNA|AK102178|CDS+3'UTR	0.0368504	1.96413	up	2482.03	4819.66	11.1847	12.1586	1629.25	3234.6	2582.25	5416.2	5168.75	3874.02	10.8792	11.4726	11.2025	12.5541	12.2674	11.6544	mRNA	Nitrate reductase [NAD(P)H] (EC 1.7.1.2).	AK102178
Os07g0694000|mRNA|AK070452|CDS+3'UTR	0.000526	1.65717	up	20053.4	33926.8	14.246	14.9748	18135.7	20596.1	21428.2	29178.2	32751.5	39850.8	14.3233	14.138	14.2768	14.9474	14.914	15.0629	mRNA	Phosphoinositide-specific phospholipase C.	AK070452
Os09g0497000|mRNA|AK099705|CDS+3'UTR	0.000705	1.57625	up	3151.08	5065.65	11.5808	12.2373	2820.9	3351.05	3281.3	4409.62	5365.76	5421.57	11.6657	11.5199	11.5569	12.2549	12.3211	12.136	mRNA	Mitochondrial substrate carrier family protein.	AK099705
Os08g0414500|COMBINER_EST|CI251316|6	1.59e-05	20.3705	up	221.823	4639.99	7.75617	12.1046	232.047	229.614	203.809	4164.86	4240.4	5514.7	8.07558	7.67037	7.52257	12.1693	11.9851	12.1594	COMBINER_EST	Basic helix-loop-helix dimerisation region bHLH domain containing protein.	CI251316
Os02g0187700|COMBINER_EST|CI442513|1	0.000243	3.52765	up	228.946	816.195	7.7963	9.61501	209.426	263.913	213.497	761.93	715.489	971.167	7.92321	7.8684	7.5973	9.7824	9.41695	9.64567	COMBINER_EST	Myb, DNA-binding domain containing protein."	CI442513
Os03g0400700|COMBINER_EST|CI212879|6	0.00100361	2.23757	up	559.249	1257.07	9.09209	10.254	506.073	667.806	503.866	1137.14	1209.47	1424.61	9.21253	9.21823	8.84552	10.3634	10.187	10.2117	COMBINER_EST	Late embryogenesis abundant protein 3 family protein.	CI212879
Os01g0590300|mRNA|AK063740|CDS+3'UTR	0.000228	2.08914	up	981.096	2083.75	9.89496	10.9579	799.771	1011.49	1132.03	1596.02	2167.21	2488.02	9.85498	9.82173	10.0082	10.8347	11.0265	11.0124	mRNA	Conserved hypothetical protein.	AK063740
Os01g0254000|mRNA|AK111904|CDS+3'UTR	4.05e-05	1.5999	up	14055.5	23002.8	13.7254	14.4033	11825.4	15803.2	14537.9	20754.4	23719.8	24534.3	13.7118	13.7454	13.719	14.4368	14.4362	14.337	mRNA	NTGB2 (Fragment).	AK111904
Os02g0166600|mRNA|AK069371|CDS+3'UTR	0.00022	1.55702	up	3458.95	5476.28	11.7118	12.3505	3011.19	3933.4	3432.27	4848.78	5337.08	6242.99	11.7558	11.7575	11.6219	12.3915	12.314	12.3461	mRNA	Conserved hypothetical protein.	AK069371
Os05g0497200|COMBINER_EST|CI505584|0	0.000357	1.65446	up	1642.63	2762.36	10.6374	11.3637	1437.64	1867.25	1623.01	2222.26	2838.95	3225.86	10.7044	10.6787	10.5291	11.298	11.4147	11.3785	COMBINER_EST	Ethylene responsive element binding factor 4 (AtERF4).	CI505584
Os09g0499000|mRNA|AK060116|CDS+3'UTR	0.000707	1.83719	up	4588	8678.71	12.1145	12.992	3836.74	4886.41	5040.86	7452.58	7746.65	10836.9	12.1071	12.0622	12.1743	12.9966	12.8387	13.1408	mRNA	Conserved hypothetical protein.	AK060116
Os10g0450900|mRNA|D21281|UTR	0.0172606	1.52773	up	43059.7	67334.2	15.3525	15.9639	41810.4	41113	46255.7	63881.6	74369.2	63751.8	15.5025	15.1424	15.4126	16.0402	16.1088	15.7426	mRNA	Glycine-rich cell wall structural protein 2 precursor.	D21281
Os04g0666900|mRNA|AY224540|CDS	0.00425749	1.74993	up	920.905	1623.59	9.81085	10.6181	902.953	854.094	1005.67	1419.43	1669.93	1781.39	10.0234	9.5718	9.83739	10.6717	10.6502	10.5325	mRNA	Kinesin-like calmodulin-binding protein-like protein (Fragment).	AY224540
Os03g0285800|mRNA|AJ250311|CDS+3'UTR	0.00162121	1.78168	up	2418.29	4421.95	11.192	12.0252	2061.38	2822.32	2371.16	3721.26	3901.94	5642.65	11.213	11.2765	11.0864	12.015	11.8667	12.1939	mRNA	MAP kinase 1 (MAP kinase MAPK5a).	AJ250311
Os07g0551400|mRNA|AK060720|CDS+3'UTR	0.00232619	3.23137	up	194.417	633.513	7.55415	9.2463	165.372	212.777	205.101	734.238	513.375	652.927	7.5611	7.56377	7.5376	9.7312	8.9375	9.07019	mRNA	Universal stress protein (Usp) family protein.	AK060720
Os01g0682700|mRNA|AK107246|UTR	3.75e-05	3.45989	up	135.617	463.471	7.00141	8.79214	110.307	141.603	154.94	348.493	482.185	559.734	6.92654	6.9464	7.13129	8.6694	8.83893	8.86809	mRNA	Non-protein coding transcript, unclassifiable transcript."	AK107246
Os01g0705700|mRNA|AK064946|CDS+3'UTR	0.00017	2.62844	up	254.13	667.413	7.93	9.32421	196.076	316.542	249.774	571.586	650.413	780.239	7.82628	8.12912	7.8346	9.35676	9.27564	9.34022	mRNA	Transcription factor ICE1 (Inducer of CBF expression 1) (Basic helix- loop-helix protein 116) (bHLH116) (AtbHLH116).	AK064946
Os06g0698300|mRNA|AK071637|CDS+3'UTR	0.000136	8.6956	up	732.262	6410.75	9.45653	12.5768	538.97	931.029	726.786	6914.93	6400.56	5916.77	9.29796	9.69943	9.37221	12.8895	12.5705	12.2705	mRNA	Protein phosphatase 2C family protein.	AK071637
Os04g0583200|mRNA|AK073181|CDS+3'UTR	0.000102	5.06807	up	132.006	654.409	6.94807	9.28951	98.2117	157.965	139.84	591.032	565.96	806.234	6.74824	7.11573	6.98025	9.4053	9.07566	9.38757	mRNA	Conserved hypothetical protein.	AK073181
Os05g0417600|COMBINER_EST|CI239595|6	0.0028704	1.54015	up	363.016	559.768	8.45658	9.07965	292.606	418.272	378.171	532.38	529.25	617.674	8.41173	8.53076	8.42724	9.25575	8.98744	8.99575	COMBINER_EST	Hypothetical protein.	CI239595
osa-miR169e|Os02|5'seq	0.0329566	1.60216	up	648.197	1060.55	9.30588	9.9859	715.56	582.464	646.566	828.54	1067.65	1285.46	9.70578	9.00634	9.20551	9.90252	10.004	10.0511	osa-miR169e Os02 5'seq	miRNA	Os02
Os07g0633200|mRNA|AK073451|CDS+3'UTR	0.000612	4.50635	up	4475.86	20762.3	12.0726	14.2446	3529.73	4904.69	4993.18	23476.1	20990.8	17820	11.9886	12.0685	12.1608	14.6166	14.25	13.8671	mRNA	Serine/arginine-rich protein (SC35-like splicing factor SCL33, 33 kD)."	AK073451
Os01g0256500|mRNA|AK069098|5'UTR+CDS	4.09e-05	3.24359	up	49075.5	154553	15.5295	17.2271	38910.7	58770	49545.8	147905	154014	161741	15.4111	15.668	15.5093	17.3138	17.2014	17.166	mRNA	Zn-induced protein.	AK069098
Os01g0203800|mRNA|AK100265|CDS+3'UTR	0.000379	1.63428	up	2934.71	4856.1	11.4687	12.1774	2459.11	3351.95	2993.06	4491.08	4833.95	5243.27	11.4674	11.5206	11.4182	12.2796	12.1691	12.0834	mRNA	Plant protein of unknown function DUF641 domain containing protein.	AK100265
Os03g0233900|mRNA|AK064054|CDS+3'UTR	0.0359047	1.62559	up	366.535	580.669	8.4342	9.13517	257.235	484.536	357.834	583.552	614.215	544.241	8.22066	8.73313	8.34882	9.386	9.19464	8.82486	mRNA	Non-symbiotic hemoglobin 1 (rHb1) (ORYsa GLB1a).	AK064054
Os02g0753800|mRNA|AK101787|CDS+3'UTR	0.000339	1.98364	up	6778.57	13737.3	12.6747	13.6629	6191.77	7699.95	6443.98	12632.9	13849.9	14729.2	12.7899	12.7072	12.527	13.7296	13.6635	13.5954	mRNA	Annexin p34.	AK101787
Os11g0417800|COMBINER|CI455200|0	0.000407	2.52046	up	181.256	458.437	7.45983	8.79352	175.249	200.802	167.717	395.712	450.878	528.722	7.65348	7.48155	7.24446	8.85123	8.74237	8.78696	COMBINER	(No Hit)	CI455200
Os11g0704500|mRNA|AY491534|CDS+3'UTR	0.000403	1.66061	up	119677	195577	16.845	17.5767	111696	121852	125483	196011	190057	200664	16.9142	16.7725	16.8482	17.6832	17.527	17.52	mRNA	Metallothionein-like protein type 1.	AY491534
Os04g0115700|mRNA|AK072148|CDS+3'UTR	0.00325511	1.61785	up	2333.44	3819.68	11.1462	11.8403	2111.39	2368.97	2519.96	3372.2	4168.17	3918.67	11.2498	11.0206	11.1684	11.8931	11.9585	11.6694	mRNA	Hypothetical protein.	AK072148
Os11g0234200|mRNA|AK105440|CDS+3'UTR	0.00426226	1.80773	up	240.824	435.893	7.87099	8.72517	217.344	272.767	232.361	424.709	443.169	439.801	7.98171	7.91326	7.71801	8.94266	8.71532	8.51752	mRNA	Zn-finger-like, PHD finger domain containing protein."	AK105440
Os05g0437900|mRNA|AK074017|CDS+3'UTR	0.00413517	1.59413	up	3820.87	6127.56	11.8466	12.5193	3071.25	4155.07	4236.27	6125.06	5959.26	6298.35	11.7842	11.8326	11.923	12.7214	12.477	12.3596	mRNA	Tubby family protein.	AK074017
Os07g0584000|mRNA|AK073870|CDS+3'UTR	0.00045	1.63641	up	3192.18	5260.7	11.5863	12.2968	2553.35	3600.59	3422.58	4907.49	5090.02	5784.6	11.5162	11.624	11.6186	12.4111	12.2451	12.2343	mRNA	Yippee-like protein CG15309.	AK073870
Os12g0501200|COMBINER|CI124737|6	0.000469	1.61158	up	532.335	877.615	9.02349	9.71197	454.187	557.968	584.851	704.499	842.18	1086.17	9.06098	8.93929	9.07019	9.66866	9.65486	9.81238	COMBINER	(No Hit)	CI124737
Os01g0781100|mRNA|AY044444|CDS+3'UTR	0.00102444	1.82503	up	106.06	185.154	6.63874	7.50666	92.3621	120.796	105.022	176.29	182.45	196.723	6.65787	6.70635	6.55201	7.68331	7.45351	7.38317	mRNA	Rust resistance-like protein RP1.	AY044444
Os01g0643300|mRNA|AK063976|CDS+3'UTR	0.00039	1.75047	up	916.959	1616.75	9.80339	10.6111	785.961	1074.45	890.462	1416.25	1580.26	1853.76	9.83293	9.90375	9.67349	10.6665	10.5814	10.5854	mRNA	Efflux carrier of polar auxin transport.	AK063976
Os11g0691800|COMBINER|CI489777|0	0.0033168	2.28572	up	112.009	242.787	6.6875	7.88015	88.5961	151.731	95.7015	203.443	247.551	277.368	6.59583	7.05271	6.41397	7.89068	7.8954	7.85438	COMBINER	(No Hit)	CI489777
Os02g0732600|mRNA|AK108709|CDS+3'UTR	2.32e-05	1.69712	up	1552.81	2642.43	10.551	11.314	1281.94	1685.88	1690.62	2330.78	2618.3	2978.22	10.5347	10.5279	10.5903	11.3671	11.3008	11.2742	mRNA	Typical P-type R2R3 Myb protein (Fragment).	AK108709
Os06g0253100|mRNA|AK105317|CDS+3'UTR	0.00223411	1.98134	up	116.435	219.65	6.7624	7.74887	89.2813	123.366	136.657	212.71	213.239	233.002	6.60752	6.73417	6.9455	7.94904	7.6801	7.61748	mRNA	Heat shock protein Hsp20 domain containing protein.	AK105317
Os12g0106000|mRNA|AF370029|CDS+3'UTR	0.000434	2.13627	up	63518.6	136101	15.9009	16.996	59433	68661.8	62460.9	133933	134668	139702	16.0179	15.8759	15.8089	17.148	16.9727	16.8673	mRNA	Ferritin 1, chloroplast precursor (ZmFer1)."	AF370029
Os05g0549000|mRNA|AK103211|CDS+3'UTR	0.00403793	1.99426	up	371.996	747.377	8.50387	9.49972	343.831	410.901	361.256	708.059	819.098	714.973	8.64689	8.50237	8.36234	9.67543	9.61444	9.2093	mRNA	ANTH domain containing protein.	AK103211
Os12g0113600|mRNA|AK107809|CDS+3'UTR	0.00393274	2.91423	up	154.07	418.724	7.12322	8.66634	93.7538	158.089	210.368	358.517	420.172	477.482	6.68078	7.1172	7.57169	8.70806	8.65351	8.63743	mRNA	Hypothetical protein.	AK107809
Os04g0439100|mRNA|AK120173|CDS+3'UTR	0.00013	1.8936	up	11719.6	22728.9	13.4567	14.3778	9242.56	13008.3	12908	19689.1	22100.6	26396.9	13.3638	13.4647	13.5415	14.367	14.32	14.4465	mRNA	T-complex 11 family protein.	AK120173
Os03g0335300|mRNA|AK098846|CDS+3'UTR	0.000701	1.72924	up	13790.5	24519.6	13.7064	14.4965	13037.9	14203.6	14129.9	22361.7	24118.4	27078.7	13.8582	13.586	13.675	14.5441	14.4666	14.4789	mRNA	PV72.	AK098846
Os02g0693200|mRNA|AK071581|CDS+3'UTR	0.000586	1.5489	up	1960.22	3054.53	10.8786	11.5099	1493.39	2235.98	2151.3	2515.53	3102.45	3545.59	10.7576	10.9374	10.9409	11.4702	11.5371	11.5223	mRNA	DnaJ homolog subfamily B member 5 (Heat shock protein Hsp40-3) (Heat shock protein cognate 40) (Hsc40) (Hsp40-2).	AK071581
Os01g0960800|mRNA|AK073977|CDS+3'UTR	0.0116185	1.50313	up	7932.4	12203	12.9059	13.4939	6855.95	8740.95	8200.31	12590.6	12191.4	11827	12.9391	12.8966	12.882	13.7256	13.4885	13.2675	mRNA	Conserved hypothetical protein.	AK073977
Os06g0608800|mRNA|AK067750|CDS+3'UTR	1.23e-05	1.67544	up	5923.45	10150.4	12.4796	13.2241	5059.87	6461.41	6249.08	8616.52	9952.71	11881.9	12.4986	12.4566	12.4835	13.1964	13.201	13.2749	mRNA	Copine domain containing protein.	AK067750
Os06g0498800|mRNA|AK107056|CDS+3'UTR	1.06e-05	3.26432	up	5104.53	17152	12.2661	13.9729	4332.24	5733.73	5247.62	16019.7	15947.4	19488.9	12.2806	12.2875	12.2303	14.0586	13.8579	14.0022	mRNA	MOTHER of FT and TF1 protein.	AK107056
Os01g0375200|mRNA|AK121501|CDS+3'UTR	0.00156412	1.52814	up	3364.55	5171.31	11.6593	12.2711	2640.19	3770.52	3682.94	4858.5	5048.72	5606.71	11.5639	11.6904	11.7235	12.3945	12.2347	12.1841	mRNA	Dehydroquinate dehydratase/shikimate:NADP oxidoreductase (EC 4.2.1.10) (EC 1.1.1.25).	AK121501
Os03g0241900|mRNA|AK104874|CDS+3'UTR	1.78e-05	2.571	up	5460.97	14476.1	12.3659	13.7282	4929.83	5892.78	5560.32	12775.1	13902.7	16750.4	12.4597	12.3236	12.3144	13.7432	13.6674	13.7741	mRNA	Senescence-associated protein 12.	AK104874
Os03g0729000|mRNA|AK108046|CDS+3'UTR	0.000127	4.95626	up	1957.4	9722.8	10.864	13.1732	1366.31	2291.17	2214.73	9466.01	9989.53	9712.86	10.6274	10.9756	10.9889	13.3353	13.2064	12.9779	mRNA	Conserved hypothetical protein.	AK108046
Os05g0244700|mRNA|AK073635|CDS+3'UTR	3.18e-05	4.13992	up	51.4644	194.371	5.52492	7.57452	43.3731	60.5495	50.4705	184.949	182.189	215.974	5.48866	5.59742	5.48866	7.75426	7.4522	7.5171	mRNA	Aminotransferase, class IV family protein."	AK073635
Os03g0127500|COMBINER_EST|C98212|6	1.53e-05	6.89842	up	157.326	1088.63	7.24433	10.0306	150.691	175.65	145.638	901.886	1049.31	1314.69	7.40909	7.28148	7.04244	10.0292	9.97936	10.0832	COMBINER_EST	Basic-leucine zipper (bZIP) transcription factor domain containing protein.	C98212
Os04g0629500|mRNA|AK103985|CDS+3'UTR	0.000261	1.87414	up	6174.86	11848	12.5467	13.4529	5710.58	6336.6	6477.4	10557.3	11679.2	13307.6	12.6774	12.4275	12.535	13.4864	13.4293	13.443	mRNA	Thioredoxin-like 4.	AK103985
Os04g0513400|mRNA|AK066850|5'UTR+CDS	0.00737499	2.13185	up	1321.33	2853.71	10.3216	11.4137	1212.69	1197.22	1554.07	2490.18	3422.23	2648.71	10.4541	10.0468	10.4639	11.4548	11.6829	11.1035	mRNA	Beta-glucosidase.	AK066850
Os02g0668500|mRNA|AK060958|CDS+3'UTR	0.000387	2.75889	up	483.418	1345.05	8.87209	10.3362	395.591	483.523	571.141	1181.63	1166.61	1686.92	8.85301	8.73078	9.03248	10.4184	10.1372	10.4529	mRNA	Cellular retinaldehyde-binding)/triple function, C-terminal domain containing protein."	AK060958
Os10g0159800|mRNA|AK061577|CDS+3'UTR	0.000732	1.73166	up	1412.73	2483.81	10.4166	11.2087	1229.03	1615.28	1393.89	1996.29	2329.58	3125.55	10.4722	10.4695	10.308	11.1466	11.1405	11.339	mRNA	Zinc-containing alcohol dehydrogenase superfamily protein.	AK061577
Os05g0186300|mRNA|AK071155|UTR	0.0026258	1.51241	up	1632.07	2499.47	10.6337	11.2305	1499.68	1672.96	1723.58	2043.03	2686.84	2768.53	10.764	10.5164	10.6207	11.1812	11.3374	11.173	mRNA	NADP-malic enzyme.	AK071155
Os11g0454200|mRNA|AK063517|CDS+3'UTR	0.00032	21.4693	up	373.349	7861.01	8.42457	12.8488	256.325	556.944	306.779	9753.41	7342.78	6486.83	8.21536	8.93597	8.12238	13.3756	12.7666	12.404	mRNA	Dehydrin RAB 16B.	AK063517
Os12g0611100|mRNA|AK066826|CDS+3'UTR	0.00290908	1.61267	up	917.284	1479.69	9.78876	10.4782	680.302	1029.36	1042.19	1278.36	1334.28	1826.43	9.63534	9.84382	9.88713	10.5321	10.3348	10.5677	mRNA	SRKb.	AK066826
Os04g0659800|COMBINER_EST|CI076759|0	0.00875312	1.67816	up	59.5099	87.3952	5.71703	6.46391	41.4891	71.4358	65.6048	76.6054	81.8114	103.769	5.4221	5.86781	5.86118	6.52315	6.36181	6.50677	COMBINER_EST	Amino acid/polyamine transporter II family protein.	CI076759
Os01g0714400|COMBINER|CI405972|6	4.49e-05	3.62166	up	136.105	491.735	7.03009	8.88674	127.704	132.434	148.177	395.47	492.767	586.968	7.17181	6.85093	7.06752	8.8499	8.87772	8.93259	COMBINER	(No Hit)	CI405972
Os04g0531900|mRNA|AK071069|CDS+3'UTR	0.00291992	1.72295	up	517.812	889.717	8.95834	9.74322	366.344	609.572	577.52	731.24	963.701	974.211	8.7491	9.07486	9.05106	9.72514	9.856	9.64852	mRNA	Short-chain dehydrogenase/reductase SDR family protein.	AK071069
Os08g0472000|mRNA|AY323482|CDS+3'UTR	0.00163268	1.66415	up	4929.2	8414.83	12.2237	12.9585	4708.54	5007.6	5071.46	7204.05	8899.59	9140.86	12.3914	12.0975	12.1822	12.9492	13.036	12.8902	mRNA	TRAB1 (BZIP transcription factor).	AY323482
Os06g0696500|COMBINER_EST|CI471759|6	0.0013647	1.51911	up	319.85	494.852	8.27781	8.88104	271.859	364.966	322.726	373.603	509.284	601.669	8.30369	8.33533	8.19443	8.75716	8.92412	8.96184	COMBINER_EST	Xyloglucan endo-transglycosylase precursor.	CI471759
Os04g0614600|mRNA|AK102306|CDS+3'UTR	9.07e-05	2.0966	up	8727.87	18812	13.0427	14.1107	7583.12	9592.62	9007.86	18073.1	18402.4	19960.6	13.0773	13.0298	13.0208	14.2391	14.0603	14.0327	mRNA	Viroid RNA-binding protein (Fragment).	AK102306
Os01g0713200|mRNA|AK060862|CDS+3'UTR	0.0129391	1.55326	up	10944.3	17496.2	13.3686	14.0039	9414.49	11496.6	11921.9	18679.2	16524.9	17284.6	13.3911	13.2869	13.4277	14.2847	13.9073	13.8197	mRNA	Beta-1,3-glucanase precursor."	AK060862
Os09g0315800|mRNA|AK106551|CDS+3'UTR	6.49e-05	1.72682	up	528.617	927.13	9.01444	9.80255	461.658	586.053	538.141	783.109	905.077	1093.2	9.08419	9.01575	8.94337	9.82195	9.76196	9.82375	mRNA	Conserved hypothetical protein.	AK106551
Os04g0382300|mRNA|AK104732|CDS+3'UTR	0.000581	2.34919	up	4653.41	11182.7	12.1242	13.3564	3585.01	5065.89	5309.33	9651.95	9772.15	14123.9	12.0132	12.1146	12.2447	13.3623	13.1721	13.5346	mRNA	CBS domain containing protein.	AK104732
Os04g0614600|mRNA|AF297651|CDS+3'UTR	0.000512	2.14824	up	11354.3	24622.2	13.4028	14.506	8800.8	13345.6	11916.6	24521.7	23909	25436.1	13.2878	13.4937	13.4269	14.6798	14.4521	14.386	mRNA	Viroid RNA-binding protein (Fragment).	AF297651
Os02g0799000|mRNA|AK099720|CDS+3'UTR	0.000383	1.72125	up	3158.21	5516.46	11.5831	12.3665	2856.71	3398.94	3218.97	5082.81	5483.99	5982.58	11.6811	11.5427	11.5254	12.4613	12.3523	12.2861	mRNA	DNA-binding protein phosphatase 2C.	AK099720
Os08g0476300|mRNA|AK105359|CDS+3'UTR	0.000121	2.59804	up	448.074	1166.12	8.7595	10.1369	372.53	542.717	428.975	988.378	1108.99	1400.99	8.76983	8.90245	8.60622	10.161	10.0661	10.1837	mRNA	Short-chain dehydrogenase/reductase SDR family protein.	AK105359
Os11g0112000|mRNA|AF014931|UTR	0.00104914	1.96611	up	2352.46	4751.75	11.1564	12.1318	2155.93	2355	2546.46	4045.04	4252.68	5957.54	11.2773	11.0107	11.1812	12.1272	11.9884	12.2797	mRNA	Aie2 protein.	AF014931
Os01g0702500|mRNA|X57327|CDS+3'UTR	0.000144	4.34039	up	804.878	3556.89	9.62086	11.7387	725.607	916.408	772.619	3650.9	3321.34	3698.44	9.72241	9.67613	9.46403	11.9897	11.641	11.5853	mRNA	Dehydrin RAB25.	X57327
Os03g0438200|mRNA|AK105182|CDS+3'UTR	0.00122161	1.63467	up	327.604	539.448	8.32012	9.02911	303.685	351.194	327.931	484.174	536.413	597.757	8.45827	8.27724	8.22484	9.12477	9.00821	8.95436	mRNA	Hypothetical protein.	AK105182
Os11g0184300|COMBINER_EST|Os11g0184300|8	0.0287877	1.62609	up	136.101	218.094	7.01693	7.71834	133.014	164.859	110.432	189	195.541	269.74	7.22716	7.19271	6.6309	7.78437	7.55558	7.81506	COMBINER_EST	Hypothetical protein.	Os11g0184300
Os03g0425300|mRNA|AK059684|CDS+3'UTR	0.000875	1.92627	up	1183.66	2330.92	10.1613	11.1071	993.51	1332.08	1225.39	1835.29	2097.42	3060.05	10.1627	10.1977	10.1235	11.0323	10.9767	11.3124	mRNA	Diacylglycerol kinase, catalytic region domain containing protein."	AK059684
Os05g0437200|mRNA|AK121867|CDS+3'UTR	0.000217	1.56392	up	11014	17726.2	13.3743	14.0195	9276.87	12691.7	11073.4	15646.9	18714.7	18817	13.3694	13.4298	13.3237	14.0213	14.0881	13.949	mRNA	Protein of unknown function DUF502 family protein.	AK121867
Os09g0381600|mRNA|AK107716|CDS+3'UTR	5.05e-08	3.13957	up	1342.25	4274.18	10.3368	11.9874	1101.34	1485.74	1439.67	3705.08	4207.31	4910.16	10.3136	10.3431	10.3539	12.0071	11.9727	11.9824	mRNA	Conserved hypothetical protein.	AK107716
Os10g0416100|mRNA|AF330230|CDS+3'UTR	0.00862852	1.75837	up	1638.29	2872.48	10.6245	11.4387	1348.35	1950.46	1616.07	2869.07	3044.72	2703.64	10.6074	10.7432	10.5229	11.6668	11.5114	11.138	mRNA	Class III chitinase RCB4 (EC 3.2.1.14).	AF330230
Os08g0549000|COMBINER_EST|CI473176|0	5.95e-05	2.07311	up	5714.07	12045.3	12.4214	13.4732	4693.88	6067.51	6380.83	10463.6	11508.1	14164.2	12.3862	12.3661	12.5121	13.4741	13.4073	13.5384	COMBINER_EST	Myb, DNA-binding domain containing protein."	CI473176
Os01g0678000|COMBINER_EST|Os01g0678000|8	0.00165253	1.64456	up	602.365	994.415	9.19712	9.91482	469.894	680.275	656.925	933.785	935.779	1113.68	9.11105	9.2475	9.23281	10.0828	9.81161	9.85006	COMBINER_EST	Conserved hypothetical protein.	Os01g0678000
Os01g0520600|mRNA|AK102351|CDS+3'UTR	0.000127	1.67369	up	1226.97	2063.01	10.2115	10.9546	1029.16	1401.54	1250.21	1700.79	2167.44	2320.79	10.2163	10.2699	10.1484	10.9242	11.0275	10.912	mRNA	Disease resistance protein family protein.	AK102351
Os06g0505700|mRNA|AK121505|CDS+3'UTR	0.000528	1.59326	up	1364.76	2178.31	10.3685	11.0405	1160.35	1427.38	1506.56	1961.55	2208.91	2364.47	10.3895	10.2932	10.4228	11.122	11.0597	10.9397	mRNA	Hypothetical protein.	AK121505
Os02g0682300|mRNA|AK107937|CDS+3'UTR	0.0112616	2.67413	up	1284.27	3514.85	10.2744	11.6934	1032.24	1394.77	1425.8	4318.14	3542.8	2683.61	10.2207	10.2624	10.3399	12.2209	11.7346	11.1248	mRNA	Zn-finger, RING domain containing protein."	AK107937
Os11g0181200|mRNA|AK063747|CDS+3'UTR	0.000151	12.6311	up	1348.06	17202.5	10.3156	13.9745	1100.07	1827.01	1117.1	18573.3	17609.5	15424.8	10.3115	10.6465	9.98866	14.2762	13.9916	13.6556	mRNA	Hypothetical protein.	AK063747
Os03g0829200|mRNA|AK108175|CDS+3'UTR	0.000741	14.4777	up	301.643	4543.49	8.17841	12.0342	240.589	383.014	281.325	5862.87	4741.19	3026.4	8.1282	8.4009	8.00615	12.6634	12.1402	11.2989	mRNA	Soluble epoxide hydrolase.	AK108175
Os03g0844700|COMBINER_EST|CI051472|0	0.000524	2.13651	up	5954.38	12996	12.4893	13.5845	5240.86	6379.4	6242.87	13117.5	12699.6	13171	12.5473	12.4383	12.4822	13.7794	13.5442	13.4301	COMBINER_EST	60 kDa inner membrane insertion protein family protein.	CI051472
Os01g0127600|mRNA|AK105455|CDS+3'UTR	0.0384828	5.51285	up	238.867	1703.43	7.79464	10.2574	220.124	337.282	159.194	602.978	3571.3	936.004	7.99812	8.2165	7.1693	9.4326	11.7451	9.59457	mRNA	Bowman-Birk type proteinase inhibitor D-II precursor (IV).	AK105455
Os01g0289600|COMBINER_EST|CI551338|0	0.0151216	1.57901	up	773.71	1223.21	9.54236	10.2014	592.396	994.286	734.446	948.956	1392.3	1328.37	9.44084	9.79655	9.38969	10.1067	10.3987	10.0987	COMBINER_EST	DNA-binding WRKY domain containing protein.	CI551338
Os10g0376900|mRNA|AK058809|CDS+3'UTR	0.00547501	4.94829	up	183.162	933.552	7.46759	9.77452	163.645	208.974	176.867	1077.28	1127.18	596.194	7.54291	7.54135	7.31852	10.2836	10.0899	8.95008	mRNA	Basic helix-loop-helix dimerisation region bHLH domain containing protein.	AK058809
Os01g0793800|mRNA|AK111091|CDS+3'UTR	0.00682588	4.07686	up	244.35	998.719	7.85936	9.88682	171.82	288.67	272.56	1260.67	1019.25	716.23	7.6171	7.99852	7.96246	10.5112	9.93714	9.21215	mRNA	Conserved hypothetical protein.	AK111091
Os02g0707900|mRNA|AK064357|CDS+3'UTR	0.000808	3.37368	up	3692.86	12908	11.8095	13.5638	3296.33	4098.82	3683.44	14709.9	11864.3	12149.8	11.8925	11.8123	11.7238	13.9278	13.4526	13.3111	mRNA	Universal stress protein (Usp) family protein.	AK064357
Os03g0719400|mRNA|AK120822|CDS+3'UTR	0.000139	2.6505	up	786.895	2105.23	9.58484	10.9911	660.704	904.106	795.874	2017.83	2040.66	2257.22	9.59155	9.65677	9.50619	11.1633	10.9374	10.8727	mRNA	Esterase/lipase/thioesterase domain containing protein.	AK120822
Os07g0195100|mRNA|AK104473|CDS+3'UTR	0.000332	1.64144	up	16187.6	27419.3	13.9324	14.6474	13318.9	18542.5	16701.4	22564.6	27037.7	32655.5	13.8889	13.9831	13.9253	14.5615	14.6279	14.7529	mRNA	Ras-related protein ARA-3.	AK104473
Os06g0617800|mRNA|AK065878|CDS+3'UTR	0.000207	2.22495	up	5394.49	12136	12.3358	13.4895	4199.14	6053.7	5930.62	11667.7	12080.8	12659.4	12.2343	12.3612	12.4118	13.6207	13.4752	13.3726	mRNA	Phosphoribosyl pyrophosphate synthase (EC 2.7.6.1).	AK065878
Os07g0605200|mRNA|AF139665|CDS+3'UTR	2.73e-05	1.61463	up	2884.93	4741.32	11.4472	12.1384	2363.12	3175.4	3116.27	4148.98	4823.07	5251.9	11.4142	11.4482	11.479	12.1626	12.1661	12.0864	mRNA	MADS-box protein EAP2S.	AF139665
Os02g0588500|mRNA|AK100170|CDS+3'UTR	0.00142933	1.53539	up	3270.58	5101.04	11.6299	12.2485	2908.66	3702.51	3200.58	4604.64	5245.68	5452.8	11.7088	11.6636	11.5172	12.3153	12.2878	12.1423	mRNA	Glycerophosphoryl diester phosphodiesterase family protein.	AK100170
Os09g0106700|mRNA|AK066141|CDS+3'UTR	0.00194595	1.72603	up	1332.27	2317.76	10.3412	11.1287	1275.02	1370.07	1351.72	2080.74	2375.66	2496.88	10.5268	10.2384	10.2584	11.2044	11.1642	11.0174	mRNA	Myb proto-oncogene protein (C-myb). Splice isoform 3.	AK066141
Os01g0885300|mRNA|AK062009|CDS+3'UTR	6.97e-05	1.72461	up	6294.2	11107.1	12.5703	13.3566	5542.76	6775.68	6564.14	9355.8	10873.5	13092.1	12.6322	12.5268	12.552	13.3194	13.3269	13.4235	mRNA	Conserved hypothetical protein.	AK062009
Os03g0125100|COMBINER_EST|CI188629|6	0.000174	3.71066	up	6114.73	23259	12.5317	14.4234	6144.79	6560.75	5638.64	21387	24059.5	24330.5	12.7793	12.4808	12.3351	14.4856	14.4609	14.3237	COMBINER_EST	Beta-carotene hydroxylase.	CI188629
Os02g0253800|mRNA|AK100734|CDS+3'UTR	0.000478	1.66149	up	607.164	1036.12	9.21358	9.94606	512.55	672.263	636.68	812.688	980.665	1315.02	9.22783	9.22741	9.18549	9.87462	9.87982	10.0837	mRNA	Hypothetical protein.	AK100734
Os09g0379900|mRNA|AK100548|CDS+3'UTR	7.23e-05	2.12311	up	1615.56	3441.75	10.6091	11.6953	1343.85	1813.7	1689.11	3193.34	3406.09	3725.82	10.6012	10.6374	10.5887	11.812	11.6768	11.5971	mRNA	Glycoside hydrolase, family 81 protein."	AK100548
Os01g0571300|mRNA|AK064271|CDS+3'UTR	4.09e-05	5.50236	up	261.216	1440.14	7.98534	10.4454	220.17	310.602	252.876	1364.54	1269.08	1686.79	7.99852	8.10521	7.85229	10.6197	10.2638	10.4527	mRNA	Heat shock transcription factor 31 (Fragment).	AK064271
Os01g0591000|mRNA|AK119571|CDS+3'UTR	0.00834351	1.649	up	121.45	194.111	6.85503	7.57661	119.163	127.691	117.495	188.067	194.471	199.794	7.05321	6.79103	6.72084	7.7793	7.54545	7.40509	mRNA	Cytosolic aldehyde dehydrogenase.	AK119571
Os08g0543900|COMBINER_EST|AU163783|6	0.0042135	1.65851	up	2632.18	4410.09	11.3131	12.043	2231.52	3041.88	2623.15	4305.71	4566.91	4357.64	11.3306	11.3854	11.2232	12.2167	12.0864	11.8258	COMBINER_EST	BZIP transcription factor RF2b.	AU163783
Os03g0767000|mRNA|AK068620|CDS+3'UTR	1.44e-06	1.93639	up	2541.06	5012.01	11.2669	12.2203	2183.44	2732.35	2707.38	4357.19	5009.46	5669.37	11.2972	11.232	11.2716	12.2341	12.2244	12.2025	mRNA	Allene oxide synthase (EC 4.2.1.92).	AK068620
Os05g0215000|mRNA|AK109415|CDS+3'UTR	0.021951	1.69397	up	8255.23	14910.8	12.9671	13.7275	7686.49	8648.55	8430.66	9544.25	15601.1	19587	13.0976	12.8803	12.9236	13.3452	13.8294	14.0081	mRNA	BURP domain containing protein.	AK109415
Os06g0129100|COMBINER_EST|CI551219|0	0.000301	2.60976	up	190.081	503.924	7.51174	8.89566	155.89	197.242	217.11	388.15	458.202	665.421	7.45993	7.45404	7.62124	8.81636	8.76808	9.10252	COMBINER_EST	Short-chain dehydrogenase/reductase SDR family protein.	CI551219
Os02g0818000|mRNA|AK104684|CDS+3'UTR	0.000685	1.58462	up	87841.7	139452	16.3667	17.0308	76150.4	90479.1	96895.6	131607	133408	153341	16.3599	16.2859	16.4541	17.1111	16.9385	17.0429	mRNA	CBS domain containing protein.	AK104684
Os03g0802200|mRNA|AK111769|CDS+3'UTR	0.00405758	2.16945	up	1121.18	2411	10.0695	11.1868	926.478	1392.79	1044.27	2504.97	2380.66	2347.37	10.059	10.2603	9.8891	11.464	11.1684	10.9281	mRNA	Hypothetical protein.	AK111769
Os12g0632700|mRNA|AK061793|CDS+3'UTR	0.00135794	1.55795	up	7918.42	12581.8	12.8976	13.5372	6507.99	8932.78	8314.47	12220.4	11531.7	13993.3	12.8601	12.9309	12.9017	13.6795	13.4114	13.5207	mRNA	Malate dehydrogenase, glyoxysomal precursor (EC 1.1.1.37)."	AK061793
Os04g0541700|mRNA|AY554030|CDS+3'UTR	0.000412	4.06699	up	2897.64	12028.1	11.4438	13.4677	2501.51	3523.83	2667.58	11955.9	13168.9	10959.4	11.4894	11.5945	11.2474	13.6501	13.596	13.1571	mRNA	Homeobox domain containing protein.	AY554030
Os08g0339200|mRNA|AK073244|CDS+3'UTR	0.00178555	1.6577	up	2768.34	4677.33	11.392	12.1212	2522.36	3011.14	2771.51	4492.7	4346.45	5192.84	11.4993	11.3697	11.307	12.28	12.0161	12.0675	mRNA	Protein of unknown function DUF516 family protein.	AK073244
Os02g0670900|mRNA|AK064827|CDS+3'UTR	0.00656254	1.65159	up	14076.8	23818.6	13.7315	14.4553	12109.7	15168.7	14952	24460.1	24520.5	22475	13.7482	13.6885	13.7577	14.6745	14.4903	14.2011	mRNA	Amino acid transporter protein-like.	AK064827
Os02g0537000|mRNA|AK062855|CDS+3'UTR	0.00245653	2.05981	up	5153.08	11033.2	12.288	13.3306	5029.05	5046.87	5383.32	8222.26	11056.7	13820.6	12.489	12.109	12.2661	13.1341	13.356	13.5016	mRNA	Pectinesterase inhibitor domain containing protein.	AK062855
Os08g0112200|COMBINER_EST|CI349529|6	0.0188586	2.78688	up	273.442	741.846	7.9896	9.46825	172.638	357.772	289.917	876.146	798.595	550.796	7.62549	8.30074	8.04256	9.9838	9.57821	8.84273	COMBINER_EST	Transferase family protein.	CI349529
Os03g0767800|mRNA|AF283006|CDS+3'UTR	0.00028	1.99562	up	26372.2	53520.7	14.6381	15.635	24692.5	28910	25514	51208.1	53932.7	55421.3	14.7572	14.6255	14.5316	15.7313	15.6191	15.5546	mRNA	Cold acclimation WCOR413 family protein.	AF283006
Os03g0248200|mRNA|AK070050|CDS+3'UTR	0.000395	2.5191	up	3600.39	9337.96	11.7765	13.1095	3242.13	3992.81	3566.23	8567.98	10280.7	9165.2	11.8689	11.7797	11.681	13.1877	13.2465	12.8942	mRNA	Cytochrome P450 family protein.	AK070050
Os02g0475300|mRNA|AK105639|CDS+3'UTR	0.000468	1.60317	up	1867.06	3021.99	10.8217	11.5026	1675.21	2093	1832.97	2649.79	2982.38	3433.8	10.9147	10.8426	10.7077	11.5485	11.4848	11.4745	mRNA	Membrane attack complex component/perforin/complement C9 family protein.	AK105639
Os08g0364900|COMBINER_EST|CI259277|6	0.00906131	1.73139	up	1111.41	1937.48	10.0781	10.87	1068.26	1210.89	1055.08	1812.31	2112.98	1887.14	10.2688	10.0596	9.90591	11.0146	10.9849	10.6107	COMBINER_EST	Pirin-like protein.	CI259277
Os01g0353400|COMBINER_EST|Os01g0353400|8	0.0314063	1.66389	up	533.866	896.035	9.03166	9.76622	479.021	571.087	551.49	960.332	934.371	793.403	9.13652	8.97816	8.98029	10.1239	9.80911	9.36566	COMBINER_EST	Glutathione S-transferase GST 8 (EC 2.5.1.18).	Os01g0353400
Os01g0144800|mRNA|AK110697|CDS+3'UTR	0.0259002	2.07457	up	100.931	199.377	6.55664	7.60945	112.573	110.445	79.7759	211.539	203.7	182.891	6.96013	6.5681	6.14169	7.94191	7.61013	7.2763	mRNA	Conserved hypothetical protein.	AK110697
Os04g0674000|mRNA|AK109377|CDS+3'UTR	3.88e-05	3.78604	up	3350.13	13043.7	11.6679	13.5886	3066.17	3650.82	3333.4	12719.6	12119.2	14292.2	11.7825	11.6419	11.5794	13.7359	13.4789	13.5511	mRNA	Conserved hypothetical protein.	AK109377
Os04g0610400|COMBINER_EST|AU183275|6	2.7e-05	2.30991	up	5303.9	12524	12.3209	13.5288	4675.35	5816.76	5419.6	11068.3	11764.6	14739	12.381	12.3063	12.2754	13.5487	13.4407	13.5969	COMBINER_EST	Pathogenesis-related transcriptional factor and ERF domain containing protein.	AU183275
Os06g0306600|mRNA|AK106075|CDS+3'UTR	7.33e-05	2.79333	up	819.49	2331.5	9.6418	11.1238	656.239	911.053	891.18	2051.24	2072.02	2871.24	9.5816	9.66911	9.6747	11.1857	10.9598	11.2259	mRNA	Esterase/lipase/thioesterase domain containing protein.	AK106075
Os03g0405900|COMBINER_EST|AU166492|7	0.000122	1.93965	up	3979.28	7826.76	11.9049	12.8607	3177.09	4519.63	4241.1	7199.05	7946.78	8334.45	11.8373	11.9534	11.9241	12.9473	12.8746	12.7603	COMBINER_EST	PDI-like protein.	AU166492
Os06g0681200|mRNA|AK107980|CDS+3'UTR	0.00160039	12.2709	up	1029.24	11569.8	9.78879	13.406	467.397	1694.37	925.951	13567	11100	10042.3	9.10235	10.5342	9.72985	13.8298	13.3611	13.0269	mRNA	Plastocyanin-like domain containing protein.	AK107980
Os08g0434100|mRNA|AK059802|CDS+3'UTR	2.59e-05	8.28098	up	9969.97	83694.7	13.2217	16.2715	8807.77	12204.4	8897.77	83943.2	85471.8	81669.1	13.29	13.3739	13.0011	16.3982	16.2983	16.1179	mRNA	S-like ribonuclease (RNase PD2) (Fragment).	AK059802
Os08g0511800|mRNA|AK063264|CDS+3'UTR	0.00938147	1.74768	up	603.086	1061.71	9.20125	10.0067	512.273	646.002	650.985	1027.27	1167.52	990.349	9.22715	9.15943	9.21717	10.2131	10.1385	9.66852	mRNA	Conserved hypothetical protein.	AK063264
Os03g0231600|mRNA|AK120579|CDS+3'UTR	0.00602783	2.36521	up	532.024	1242.84	8.99493	10.2369	378.323	669.122	548.625	1225.11	1395.85	1107.57	8.79245	9.2195	8.97283	10.4654	10.4032	9.84208	mRNA	Branched-chain-amino-acid aminotransferase 3, chloroplast precursor (EC 2.6.1.42) (Atbcat-3)."	AK120579
Os03g0145500|mRNA|AK066503|CDS+3'UTR	8.08e-05	1.57236	up	2822.38	4511.1	11.4115	12.0645	2292.94	3213.95	2960.25	3938.75	4606.51	4988.05	11.3694	11.4642	11.401	12.0879	12.0976	12.008	mRNA	DENN domain containing protein.	AK066503
Os02g0508100|mRNA|AK121771|CDS+3'UTR	4.89e-05	2.40295	up	2453.65	6007.09	11.2211	12.4859	2237.94	2713.36	2409.64	5171.14	5879.49	6970.64	11.3352	11.223	11.1051	12.4894	12.4602	12.5081	mRNA	Conserved hypothetical protein.	AK121771
Os05g0279900|COMBINER_EST|Os05g0279900|8	0.00632408	1.98398	up	382.704	752.703	8.52341	9.51181	331.915	337.508	478.69	689.013	800.206	768.891	8.58636	8.21843	8.76543	9.63481	9.58246	9.31815	COMBINER_EST	Polygalacturonase A (Fragment).	Os05g0279900
Os01g0601000|COMBINER_EST|Os01g0601000|8	2.17e-05	3.25291	up	116.45	368.555	6.77774	8.47947	99.5629	125.922	123.865	317.539	398.618	389.508	6.76694	6.76835	6.79794	8.53186	8.57263	8.33393	COMBINER_EST	Flagellar motor switch protein FliG-like family protein.	Os01g0601000
Os06g0306600|mRNA|AK099262|CDS+3'UTR	1.94e-05	3.05268	up	231.489	713.086	7.8051	9.41517	185.268	260.086	249.115	624.301	659.215	855.742	7.73846	7.84642	7.83043	9.47939	9.2959	9.47024	mRNA	Esterase/lipase/thioesterase domain containing protein.	AK099262
Os02g0670400|mRNA|AB079636|CDS+3'UTR	0.00228984	1.58095	up	3839.77	6192.9	11.8672	12.528	3505.1	4090.2	3924	5432.82	6757.36	6388.53	11.9791	11.8093	11.8131	12.5585	12.6441	12.3813	mRNA	HMGc1 protein.	AB079636
Os02g0153200|mRNA|AK111680|CDS+3'UTR	0.00145311	2.01957	up	181.923	375.063	7.46553	8.47958	176.956	189.45	179.363	276.047	388.299	460.842	7.66562	7.39388	7.33709	8.32017	8.53219	8.58636	mRNA	Protein kinase domain containing protein.	AK111680
Os06g0244000|mRNA|AK062130|CDS+3'UTR	0.00759417	1.59104	up	6884.3	10958.4	12.6728	13.3428	5004.75	8366.56	7281.6	10800.7	10592.8	11481.8	12.4822	12.8309	12.7052	13.5143	13.2889	13.225	mRNA	SAM dependent carboxyl methyltransferase family protein.	AK062130
Os04g0635500|mRNA|AK069933|CDS+3'UTR	6.85e-06	2.81383	up	866.916	2469.97	9.72484	11.2174	713.824	927.842	959.081	2185.93	2321.97	2902.01	9.70348	9.69368	9.77737	11.2751	11.1378	11.2393	mRNA	Wound induced protein (Fragment).	AK069933
Os05g0389400|mRNA|AK100484|CDS+3'UTR	0.00114357	2.04412	up	8807.89	18452.7	13.0514	14.0829	7723.22	10205.8	8494.64	17773.9	19818.2	17766	13.1051	13.1114	12.9378	14.2129	14.1723	13.8636	mRNA	Biopterin transport-related protein BT1 family protein.	AK100484
Os02g0654700|mRNA|AK073812|CDS+3'UTR	0.00661499	2.4626	up	665.613	1721.99	9.32927	10.6295	525.225	657.706	813.908	1230.59	1336.73	2598.65	9.26164	9.18778	9.5384	10.4734	10.3377	11.0772	mRNA	Ethylene-responsive element binding protein.	AK073812
Os02g0455400|COMBINER_EST|CI282041|6	0.00260247	1.53182	up	1358.69	2073.02	10.3534	10.9686	1133.49	1573.34	1369.25	1965.42	2028.91	2224.74	10.3566	10.4244	10.2791	11.1257	10.9304	10.8498	COMBINER_EST	Protein of unknown function DUF1442 family protein.	CI282041
Os04g0671200|mRNA|AK070003|CDS+3'UTR	0.000371	3.2026	up	7782.08	25290.6	12.8648	14.544	6944.62	9523.36	6878.26	24546.9	25930.9	25393.8	12.9546	13.0192	12.6206	14.6811	14.5673	14.3837	mRNA	Flavin-containing amine oxidase family protein.	AK070003
Os01g0840100|COMBINER_EST|CI273581|6	0.00303864	1.56665	up	6368.86	10116.7	12.5807	13.2284	5255.46	6819.49	7031.61	10040.5	9604.66	10704.9	12.552	12.535	12.6551	13.4152	13.1489	13.121	COMBINER_EST	Heat shock protein 70.	CI273581
Os08g0188900|COMBINER_EST|Os08g0188900|8	8.45e-05	2.21987	up	123.869	268.99	6.86766	8.01813	103.273	139.267	129.065	213.922	296.838	296.21	6.82247	6.92136	6.85915	7.96076	8.14744	7.9462	COMBINER_EST	Germin-like protein precursor.	Os08g0188900
Os02g0592400|mRNA|AK105384|CDS+3'UTR	0.00520023	2.73902	up	654.423	1825.75	9.32372	10.7774	588.763	757.375	617.132	1949.16	2017.76	1510.33	9.4299	9.39811	9.14315	11.1133	10.9216	10.2973	mRNA	Hypoxia induced protein conserved region family protein.	AK105384
Os03g0734200|mRNA|AK102957|CDS+3'UTR	0.0228789	1.82505	up	112.384	196.647	6.68342	7.55135	79.3443	151.944	105.862	130.01	225.29	234.641	6.43226	7.0537	6.56429	7.26113	7.76421	7.62872	mRNA	Hypothetical protein.	AK102957
Os01g0263600|mRNA|AK064411|CDS+3'UTR	0.00971724	1.61707	up	119.824	187.238	6.82184	7.51522	109.676	111.183	138.612	152.011	213.231	196.471	6.91755	6.58111	6.96687	7.4834	7.67977	7.38249	mRNA	U5 snRNP-associated 102 kDa protein (U5-102 kDa protein).	AK064411
Os04g0421900|mRNA|AK066958|CDS+3'UTR	0.015877	1.71509	up	522.111	889.897	8.97724	9.75552	407.951	631.025	527.357	879.482	973.397	816.812	8.88874	9.12857	8.9144	9.99111	9.8691	9.40635	mRNA	Conserved hypothetical protein.	AK066958
Os01g0186900|mRNA|AK105323|CDS+3'UTR	0.00841344	2.47108	up	190.89	500.226	7.53842	8.84356	186.589	200.449	185.634	391.843	361.007	747.827	7.7482	7.47729	7.38976	8.83018	8.42213	9.27837	mRNA	Hypothetical protein.	AK105323
Os06g0146800|mRNA|AK121050|CDS+3'UTR	0.000665	11.1369	up	501.078	5867.91	8.92941	12.4067	436.853	565.139	501.242	6851.91	6759.88	3991.95	8.9901	8.96119	8.83693	12.8765	12.6446	11.699	mRNA	Conserved hypothetical protein.	AK121050
Os01g0567600|mRNA|AY643749|CDS	0.000528	1.71502	up	114.3	189.346	6.75518	7.53341	104.481	115.376	123.042	169.017	182.97	216.052	6.83946	6.63991	6.78617	7.62327	7.45921	7.51774	mRNA	H(+)/MONOSACCHARIDE cotransporter.	AY643749
Os02g0636600|COMBINER_EST|Os02g0636600|8	0.000138	2.45204	up	1684.81	4211.25	10.6721	11.966	1418.27	1669.53	1966.62	3466.84	4170.6	4996.33	10.688	10.514	10.8142	11.9279	11.9589	12.0113	COMBINER_EST	GRAM domain containing protein.	Os02g0636600
Os10g0544600|mRNA|AK105882|CDS+3'UTR	0.0313996	1.86456	up	570.418	1060.25	9.08478	9.98362	374.491	674.962	661.801	1143.9	797.998	1238.85	8.77805	9.23428	9.24203	10.3732	9.57629	10.0014	mRNA	Zn-finger, RING domain containing protein."	AK105882
Os04g0398600|mRNA|AK059806|CDS+3'UTR	0.000119	2.19149	up	158.435	344.879	7.24776	8.37967	133.637	172.913	168.755	310.019	316.162	408.455	7.23343	7.257	7.25284	8.49374	8.23623	8.40903	mRNA	Pectin-glucuronyltransferase.	AK059806
Os07g0106200|mRNA|AK099079|CDS+3'UTR	0.00292789	1.85327	up	4344.2	8181.04	12.0335	12.9236	3608.28	5040.45	4383.86	7604.52	9195.17	7743.42	12.0205	12.1069	11.9732	13.0249	13.0836	12.6624	mRNA	Monosaccharide transporter 3.	AK099079
Os06g0558900|COMBINER|CI254751|6	0.000404	2.45764	up	135.941	326.608	6.9928	8.29007	100.786	161.92	145.117	268.238	311.725	399.86	6.78524	7.15845	7.0347	8.28053	8.21478	8.3749	COMBINER	(No Hit)	CI254751
Os11g0599200|mRNA|AK100744|CDS+3'UTR	0.000505	1.64707	up	23010.1	38482.8	14.4386	15.1585	20277.5	26297.3	22455.5	34510.8	41323.2	39614.3	14.4868	14.4822	14.3469	15.1841	15.2346	15.0568	mRNA	Hypothetical protein.	AK100744
Os06g0608800|mRNA|AK100593|CDS+3'UTR	0.000359	1.7583	up	6465.97	11410.9	12.5893	13.4035	4921.84	7448.52	7027.54	10345.1	11110.9	12776.8	12.4564	12.6581	12.6535	13.4594	13.3623	13.3888	mRNA	Copine domain containing protein.	AK100593
Os01g0287400|mRNA|AK058343|CDS+3'UTR	0.00516453	1.81196	up	750.747	1372.06	9.52443	10.382	751.39	803.843	697.006	1211.29	1462.84	1442.06	9.77357	9.48365	9.31607	10.4499	10.4691	10.227	mRNA	Low-temperature induced protein lt101.2.	AK058343
Os03g0285800|mRNA|AK104834|CDS+3'UTR	0.00444173	1.72511	up	2501.62	4457.67	11.2456	12.0323	2270.73	2819.31	2414.84	3623.18	3893.21	5856.63	11.3536	11.2746	11.1087	11.9798	11.8641	12.253	mRNA	MAP kinase 1 (MAP kinase MAPK5a).	AK104834
Os05g0569300|mRNA|AK065440|CDS+3'UTR	0.000138	3.05657	up	1435	4429.79	10.4374	12.0493	1204.81	1612.14	1488.05	4409.3	4354.55	4525.53	10.444	10.4668	10.4013	12.2545	12.0191	11.8742	mRNA	G-box binding factor 1.	AK065440
Os02g0274100|mRNA|AK073294|CDS+3'UTR	0.00740119	1.67774	up	2687.5	4476.01	11.3165	12.063	1885.04	3254.32	2923.14	4230.95	4621.91	4575.16	11.0867	11.4812	11.3818	12.1947	12.1037	11.8908	mRNA	Peroxisomal fatty acid beta-oxidation multifunctional protein (MFP) [Includes: Enoyl-CoA hydratase (EC 4.2.1.17); 3-2-trans-enoyl-CoA isomerase (EC 5.3.3.8); 3-hydroxybutyryl-CoA epimerase (EC 5.1.2.3); 3-hydroxyacyl-CoA dehydrogenase (EC 1.1.1.35)].	AK073294
Os03g0126000|mRNA|AY224452|CDS	0.00706389	1.96203	up	4773.21	9565.74	12.1709	13.1432	4038.8	4980.88	5299.95	9803.97	10464.8	8428.5	12.1812	12.089	12.2424	13.3819	13.271	12.7767	mRNA	Glycosyl transferase, family 3 domain containing protein."	AY224452
Os04g0635200|COMBINER|CI119313|6	4.08e-05	2.629	up	1460.07	3938.76	10.4639	11.8585	1245.17	1599.23	1535.81	3013.91	3918.86	4883.5	10.491	10.4545	10.4463	11.7314	11.8703	11.9737	COMBINER	(No Hit)	CI119313
Os07g0186200|COMBINER_EST|Os07g0186200|8	0.0133879	1.74032	up	173.114	301.905	7.39528	8.19463	176.444	168.209	174.689	303.068	285.274	317.373	7.66269	7.22211	7.30103	8.45608	8.09151	8.0363	COMBINER_EST	Protein kinase family protein.	Os07g0186200
Os03g0316200|mRNA|AK103958|CDS+3'UTR	0.000339	6.40303	up	13743.4	89032.4	13.6864	16.3651	15416.5	14481.2	11332.4	90567.7	89323.2	87206.4	14.0935	13.6148	13.3508	16.5289	16.3478	16.2186	mRNA	WSI76 protein induced by water stress.	AK103958
Os01g0876400|mRNA|AK100486|CDS+3'UTR	0.00459815	4.48709	up	1389.9	6528.34	10.3921	12.5579	1286.76	1596.93	1286.03	7905.53	7204.89	4474.62	10.5389	10.4504	10.187	13.0771	12.7377	11.8588	mRNA	Galactose-binding like domain containing protein.	AK100486
Os01g0243200|mRNA|AK065805|CDS+3'UTR	9.26e-05	2.22634	up	3769.68	8611.41	11.8385	12.9932	3400.52	4187.12	3721.42	7471.83	9105.03	9257.35	11.9343	11.8439	11.7374	12.9999	13.0684	12.9113	mRNA	Biopterin transport-related protein BT1 family protein.	AK065805
Os08g0517700|mRNA|AK106135|CDS+3'UTR	0.00154865	1.77406	up	267.686	476.097	8.01804	8.84509	215.825	309.46	277.773	451.68	431.323	545.288	7.96955	8.09705	7.98752	9.02642	8.68092	8.82794	mRNA	Oxysterol-binding protein family protein.	AK106135
Os07g0605200|mRNA|AK064704|CDS+3'UTR	0.00194403	1.53199	up	2970.65	4663.47	11.4982	12.1137	2815.46	3062.93	3033.57	4075.66	4703.93	5210.82	11.6622	11.3945	11.438	12.1377	12.1279	12.0754	mRNA	MADS-box protein EAP2S.	AK064704
Os07g0448100|mRNA|AK072632|CDS+3'UTR	0.00165246	2.71839	up	2363.03	6570.4	11.1666	12.6094	2181.47	2637.14	2270.49	6368.2	7456.06	5886.94	11.2966	11.1791	11.0241	12.7784	12.7886	12.2611	mRNA	Plasma membrane integral protein ZmPIP2-6.	AK072632
Os01g0128200|mRNA|AK059608|CDS+3'UTR	0.00236887	1.57524	up	12179.4	19700.5	13.5127	14.1683	10381.8	14755.9	11400.7	17141	18742.3	23218.3	13.5332	13.6452	13.3598	14.1614	14.0899	14.2536	mRNA	Bifunctional nuclease.	AK059608
Os06g0308800|mRNA|AK066935|CDS+3'UTR	0.000995	1.63196	up	2318.2	3829.84	11.1388	11.8454	2045.54	2536.89	2372.18	3475.44	4027.96	3986.12	11.2026	11.1264	11.0873	11.9306	11.9089	11.6966	mRNA	Protein of unknown function DUF605 family protein.	AK066935
Os10g0444300|COMBINER|CI124737|6	0.000296	1.72121	up	530.63	928.876	9.01029	9.79371	434.295	565.213	592.383	733.98	899.717	1152.93	8.98209	8.96155	9.08722	9.73016	9.75024	9.90072	COMBINER	(No Hit)	CI124737
Os03g0161400|COMBINER_EST|CI259418|6	0.00244042	1.73253	up	1891.79	3293	10.8203	11.6132	1378.59	2191.71	2105.06	2727.71	3007.95	4143.34	10.6428	10.9062	10.9118	11.5919	11.4942	11.7534	COMBINER_EST	IQ calmodulin-binding region domain containing protein.	CI259418
Os03g0145600|mRNA|AK106243|CDS+3'UTR	0.00875008	1.92933	up	100.879	184.816	6.55965	7.50775	81.5194	111.197	109.919	201.062	179.215	174.171	6.47479	6.58174	6.62241	7.87305	7.43433	7.21587	mRNA	Quinonprotein alcohol dehydrogenase-like domain containing protein.	AK106243
Os03g0663400|mRNA|AK119160|CDS+3'UTR	0.0181186	2.88727	up	1455.24	3837.56	10.3135	11.8433	697.198	2284.49	1384.04	3965.73	3477.6	4069.36	9.67211	10.971	10.2975	12.0979	11.7065	11.7253	mRNA	Thaumatin-like protein.	AK119160
Os01g0879200|mRNA|AK109033|CDS+3'UTR	3.57e-05	3.14534	up	120.209	369.042	6.83083	8.48405	108.215	136.025	116.385	326.308	377.504	403.314	6.89977	6.88451	6.70821	8.57453	8.49062	8.38699	mRNA	Conserved hypothetical protein.	AK109033
Os06g0617800|mRNA|AK066802|CDS+3'UTR	7.56e-06	2.29503	up	3415.72	7983.45	11.688	12.8865	2771.05	3798.74	3677.37	7203.2	7907.98	8839.18	11.6401	11.7022	11.7217	12.949	12.8658	12.8448	mRNA	Phosphoribosyl pyrophosphate synthase (EC 2.7.6.1).	AK066802
Os08g0442900|mRNA|AK110520|CDS+3'UTR	3.19e-05	6.81947	up	200.884	1363.13	7.60698	10.3766	187.859	225.428	189.364	1295.66	1297.16	1496.56	7.75892	7.64459	7.41742	10.5527	10.2919	10.2852	mRNA	Conserved hypothetical protein.	AK110520
Os01g0180000|mRNA|AK103199|CDS+3'UTR	0.000747	1.72789	up	2217.47	3870.02	11.0709	11.8599	1989.38	2472.33	2190.7	3501	4020.32	4088.76	11.1595	11.0846	10.9687	11.9405	11.9065	11.7329	mRNA	RNA-binding region RNP-1 (RNA recognition motif) domain containing protein.	AK103199
Os02g0592400|mRNA|AK121468|CDS+3'UTR	0.00715274	2.53975	up	4225.53	11099.2	11.9968	13.3415	3725.37	4946.18	4005.04	12573.7	11791.1	8932.97	12.0675	12.0786	11.8442	13.7222	13.443	12.8592	mRNA	Hypoxia induced protein conserved region family protein.	AK121468
Os06g0176700|COMBINER_EST|CI448987|0	0.000512	1.67545	up	1899.46	3218.35	10.849	11.5936	1684.54	2034.92	1978.91	2767.15	3443.54	3444.37	10.9244	10.8008	10.8218	11.6112	11.6908	11.4788	COMBINER_EST	Iron/ascorbate-dependent oxidoreductase.	CI448987
Os10g0109300|mRNA|AK061462|CDS+3'UTR	0.00183762	1.79927	up	15895.7	29257.6	13.9141	14.7615	14377.7	17797	15512.2	29495.1	27033.6	31244	13.9986	13.9278	13.8161	14.963	14.6274	14.6942	mRNA	Peroxidase (EC 1.11.1.7).	AK061462
Os03g0416500|mRNA|AK073878|CDS+3'UTR	0.00590823	1.75147	up	369.212	655.202	8.49361	9.30217	340.793	371.579	395.265	602.438	721.978	641.191	8.63416	8.36115	8.48552	9.43088	9.43163	9.04401	mRNA	Glucosamine/galactosamine-6-phosphate isomerase domain containing protein.	AK073878
Os04g0679400|mRNA|AK099975|CDS+3'UTR	0.000178	3.08045	up	7831.12	24687.6	12.8747	14.4979	6109.13	8757.42	8626.8	23616.7	21587.7	28858.4	12.7666	12.9002	12.9573	14.6237	14.2851	14.5847	mRNA	Conserved hypothetical protein.	AK099975
Os06g0693700|mRNA|AK065874|CDS+3'UTR	0.00980979	1.75801	up	329.94	585.145	8.33074	9.14468	328.668	337.882	323.271	586.37	562.074	606.99	8.57322	8.22278	8.19623	9.39272	9.06876	8.97257	mRNA	Conserved hypothetical protein.	AK065874
Os08g0428100|COMBINER_EST|CI342796|6	0.00679192	2.6073	up	374.817	970.474	8.49303	9.87558	318.566	462.554	343.331	1003.8	1100.9	806.723	8.52613	8.66115	8.2918	10.182	10.0566	9.38813	COMBINER_EST	Cyclin-like F-box domain containing protein.	CI342796
Os07g0614100|mRNA|AB032062|CDS+3'UTR	0.000368	2.16645	up	821.442	1799.38	9.65071	10.766	696.872	933.255	834.198	1732.18	1707.18	1958.78	9.6711	9.7033	9.57771	10.951	10.6821	10.665	mRNA	Alpha 1-2 subunit of 20S proteasome.	AB032062
Os11g0588300|mRNA|AK060166|CDS+3'UTR	6.5e-05	2.18633	up	5779.74	12906.1	12.4449	13.5734	4985.02	6340.09	6014.12	12291	12895.4	13532	12.4759	12.4282	12.4306	13.6871	13.5646	13.4686	mRNA	Glutathione transferase AtGST 10 (EC 2.5.1.18).	AK060166
Os12g0123800|COMBINER|AB182278|3'UTR	0.00233094	8.76597	up	179.304	1631.26	7.42008	10.552	138.446	203.877	195.59	1998.81	1903.96	991.002	7.29232	7.5042	7.46373	11.1484	10.8378	9.66973	COMBINER	CUC2.	AB182278
Os09g0458800|COMBINER|CI036576|0	0.00369994	2.16447	up	451.309	1009.31	8.77906	9.89307	403.97	420.165	529.793	811.989	849.965	1365.98	8.87814	8.53806	8.92098	9.87297	9.66561	10.1406	COMBINER	(No Hit)	CI036576
Os05g0427100|mRNA|AK105306|CDS+3'UTR	6.84e-07	2.5106	up	1724.67	4418.76	10.7079	12.0359	1452.14	1898.91	1822.95	3838.75	4491.43	4926.1	10.7176	10.7063	10.6997	12.0566	12.0628	11.9884	mRNA	Octicosapeptide/Phox/Bem1p domain containing protein.	AK105306
Os02g0622500|mRNA|AK067651|CDS+3'UTR	0.000635	2.41238	up	858.725	2095.08	9.71543	10.9859	743.381	898.487	934.306	2040.3	2170.75	2074.18	9.75715	9.64545	9.74369	11.1793	11.0299	10.7484	mRNA	RNA-binding region RNP-1 (RNA recognition motif) domain containing protein.	AK067651
Os06g0725200|mRNA|AK065261|CDS+3'UTR	0.000372	3.11192	up	5849.6	18740.3	12.4599	14.0978	5479.64	6822.02	5247.13	18032.4	16846	21342.6	12.6138	12.5361	12.2299	14.2357	13.9311	14.1265	mRNA	Lipolytic enzyme, G-D-S-L family protein."	AK065261
Os01g0800300|mRNA|AK072549|CDS+3'UTR	0.00059	2.92197	up	1628.44	4834.19	10.6265	12.1735	1479.44	1835.46	1570.41	4943.75	4771.41	4787.41	10.7452	10.6549	10.4795	12.4195	12.1502	11.9507	mRNA	Conserved hypothetical protein.	AK072549
Os01g0385400|mRNA|AK064337|CDS+3'UTR	0.00121127	7.28021	up	114.278	795.058	6.7115	9.57548	79.7529	152.331	110.751	952.915	776.782	655.476	6.44231	7.05588	6.63631	10.1128	9.53499	9.07866	mRNA	C4-dicarboxylate transporter/malic acid transport protein family protein.	AK064337
Os02g0799700|mRNA|AK065260|CDS+3'UTR	0.000367	2.13325	up	1179.61	2572.7	10.1613	11.2543	1035.62	1309.13	1194.08	2081.78	2310.07	3326.26	10.226	10.171	10.0869	11.2062	11.1296	11.4272	mRNA	Conserved hypothetical protein.	AK065260
Os01g0954000|mRNA|AK062729|CDS+3'UTR	0.000492	6.15825	up	3827.69	24375.5	11.8559	14.4784	3467.67	4499.98	3515.43	25888.5	27526	19712	11.9636	11.9462	11.6579	14.7635	14.6557	14.0161	mRNA	NADPH-dependent FMN reductase family protein.	AK062729
Os01g0614900|mRNA|AK067422|CDS+3'UTR	8.19e-05	1.59909	up	5270.66	8554.31	12.3049	12.9821	4196.49	5938.61	5676.88	7598.43	8399.46	9665.04	12.2337	12.3351	12.3458	13.0228	12.9527	12.9709	mRNA	UBA/THIF-type NAD/FAD binding fold domain containing protein.	AK067422
Os02g0275200|mRNA|AK060517|CDS+3'UTR	0.000372	1.52083	up	2132.09	3253.95	11.003	11.6078	1657.54	2461.48	2277.25	2737.21	3313.15	3711.5	10.9023	11.0786	11.028	11.5959	11.6367	11.5909	mRNA	Xyloglucan fucosyltransferase family protein.	AK060517
Os08g0150700|mRNA|AK109659|CDS+3'UTR	0.00162831	2.20848	up	1462.25	3207.89	10.4498	11.5929	1129.98	1798.6	1458.18	3014.9	3461.83	3146.94	10.3504	10.6253	10.3737	11.7322	11.6979	11.3485	mRNA	Cyclin-like F-box domain containing protein.	AK109659
Os01g0305300|mRNA|AK062613|UTR	0.00220587	1.76628	up	62.7201	101.074	5.83169	6.6524	54.9875	62.5037	70.6691	86.9194	91.9804	124.321	5.87357	5.65135	5.97015	6.70367	6.51415	6.73937	mRNA	Non-protein coding transcript, unclassifiable transcript."	AK062613
osa-miR419|Os12|5'seq	0.000172	1.83072	up	2002.04	3718.69	10.918	11.7904	1649.5	2199.67	2156.94	3176.07	3403.15	4576.86	10.8967	10.9112	10.946	11.8043	11.6754	11.8914	osa-miR419 Os12 5'seq	miRNA	Os12
Os01g0637100|COMBINER_EST|Os01g0637100|8	0.00294504	2.4538	up	841.515	2083.91	9.68244	10.9775	754.056	796.392	974.098	2115.04	2194.54	1942.16	9.77963	9.47115	9.79655	11.2289	11.05	10.6534	COMBINER_EST	F-box protein interaction domain containing protein.	Os01g0637100
Os03g0815100|mRNA|AK104551|CDS+3'UTR	0.000438	5.24489	up	5469.2	29501.2	12.3743	14.7652	5346.94	5507.68	5552.99	33909.1	25026.9	29567.5	12.5784	12.2327	12.3118	15.158	14.5206	14.6171	mRNA	OsNAC6 protein.	AK104551
Os03g0203300|COMBINER|CI466901|6	0.00100481	3.01385	up	227.89	704.808	7.7897	9.3813	209.671	199.484	274.515	558.902	639.838	915.684	7.92465	7.47171	7.97273	9.32742	9.25277	9.56372	COMBINER	(No Hit)	CI466901
Os06g0232000|mRNA|AK068966|CDS+3'UTR	0.001286	1.62938	up	27096.1	44840.2	14.6751	15.3794	25905.5	28431.6	26951.2	42706.8	45930.6	45883.2	14.8234	14.5976	14.6043	15.4514	15.3935	15.2934	mRNA	Hypothetical protein.	AK068966
Os02g0764700|mRNA|AK107146|CDS+3'UTR	8.31e-05	9.12793	up	117.669	1048.84	6.80573	9.99602	119.96	123.708	109.339	1048.44	1053.77	1044.3	7.06526	6.7401	6.61182	10.246	9.98738	9.75469	mRNA	Pathogenesis-related transcriptional factor and ERF domain containing protein.	AK107146
Os05g0153500|COMBINER|CI082234|6	0.000275	3.0739	up	173.317	530.294	7.37534	8.99541	153.756	161.182	205.013	417.181	587.865	585.836	7.43836	7.15104	7.53661	8.92257	9.13394	8.92971	COMBINER	(No Hit)	CI082234
Os09g0482300|mRNA|AY688675|CDS+3'UTR	2.58e-05	5.51723	up	1068.67	6015.29	10.0194	12.4833	915.795	1126.53	1163.67	5842.42	5219.14	6984.32	10.0425	9.9664	10.0493	12.6576	12.2815	12.5109	mRNA	Conserved hypothetical protein.	AY688675
Os02g0789600|mRNA|AK101046|CDS+3'UTR	0.000209	1.9071	up	1668.97	3206.41	10.6615	11.5929	1411.82	1798.69	1796.39	2893.37	3335.78	3390.07	10.6812	10.6256	10.6778	11.6775	11.6471	11.4541	mRNA	Quinonprotein alcohol dehydrogenase-like domain containing protein.	AK101046
Os06g0277000|COMBINER|CI405972|6	1.52e-05	3.90389	up	138.202	532.79	7.03777	9.00268	118.814	137.544	158.249	458.106	522.699	617.566	7.04923	6.90242	7.16166	9.04593	8.96687	8.99524	COMBINER	(No Hit)	CI405972
Os01g0783200|mRNA|AK102590|CDS+3'UTR	0.000529	2.58631	up	5431.52	14440.2	12.3608	13.7317	5452.03	5780.45	5062.08	13378.3	14538.7	15403.6	12.6057	12.2975	12.1792	13.8106	13.7309	13.6537	mRNA	Diacylglycerol kinase.	AK102590
Os09g0396300|mRNA|AK060069|CDS+3'UTR	0.000179	1.59863	up	7603.53	12446.5	12.846	13.5228	6836.63	8008.31	7965.67	11029.7	12392.3	13917.5	12.9347	12.7638	12.8396	13.5435	13.513	13.512	mRNA	Peptidase C15, pyroglutamyl peptidase I family protein."	AK060069
Os10g0533500|COMBINER_EST|Os10g0533500|8	0.00123252	1.91619	up	913.255	1789.9	9.80347	10.7417	881.906	894.713	963.147	1453.65	1705.14	2210.9	9.99216	9.63585	9.7824	10.7034	10.6798	10.8419	COMBINER_EST	Beta-ring hydroxylase (Fragment).	Os10g0533500
Os03g0183800|mRNA|AK100621|CDS+3'UTR	0.00106966	2.13494	up	6697.4	14783.3	12.66	13.7542	6364.39	7309.74	6418.09	13022.9	13065	18261.9	12.8284	12.6302	12.5213	13.7695	13.586	13.907	mRNA	Leucine-rich repeat transmembrane protein kinase 1 (Fragment).	AK100621
Os01g0583100|COMBINER_EST|CI535252|5	8.61e-05	2.14939	up	25055.7	54946.6	14.5668	15.6707	23212.9	26992.1	24962	51824.9	54122.5	58892.3	14.6781	14.5239	14.4983	15.748	15.6228	15.6413	COMBINER_EST	Protein phosphatase 2C ABI2 (EC 3.1.3.16) (PP2C) (Abscisic acid- insensitive 2).	CI535252
Os03g0132200|mRNA|AY100693|CDS+3'UTR	0.000264	3.16688	up	2916.93	9610.34	11.4731	13.1361	2773.07	2925.45	3052.26	8382.85	8368.83	12079.3	11.6408	11.3287	11.4497	13.1599	12.948	13.3005	mRNA	Expansin-like protein A.	AY100693
Os03g0806500|mRNA|AK100198|CDS+3'UTR	0.00462052	1.52168	up	283.791	433.896	8.11106	8.71672	261.857	319.696	269.819	385.462	450.548	465.679	8.24435	8.14263	7.9462	8.80593	8.74057	8.60366	mRNA	Thioredoxin domain 2 containing protein.	AK100198
Os02g0791300|COMBINER|CI547822|x	0.0169452	1.57694	up	689.407	1113.8	9.38423	10.0414	533.042	795.684	739.497	916.491	905.221	1519.7	9.28234	9.46998	9.40038	10.0544	9.76228	10.3074	COMBINER	(No Hit)	CI547822
Os09g0426000|mRNA|AK073366|CDS+3'UTR	0.000441	2.90179	up	2912.38	8579.06	11.4554	12.9923	2554.84	3450.93	2731.36	8561.83	8699.84	8475.49	11.5172	11.5643	11.2846	13.1874	13.0025	12.7871	mRNA	Protein of unknown function DUF6 domain containing protein.	AK073366
Os12g0477400|COMBINER_EST|CI549926|0	0.00182735	1.53287	up	1635.63	2510.19	10.6266	11.2428	1346.33	1852.31	1708.27	2280.88	2645.12	2604.59	10.604	10.6688	10.6069	11.3332	11.3143	11.0808	COMBINER_EST	No apical meristem (NAM) protein domain containing protein.	CI549926
Os07g0245100|mRNA|AK100710|CDS+3'UTR	0.000202	5.13447	up	2242.86	11814.2	11.0867	13.4469	2118.87	2598.35	2011.36	12486.2	10885.8	12070.6	11.2548	11.1592	10.8461	13.7128	13.3296	13.2983	mRNA	Nitrogen fixation protein.	AK100710
Os06g0701700|mRNA|AB061313|CDS+3'UTR	0.0173987	2.19296	up	661.109	1444.96	9.31758	10.4505	770.482	714.257	498.59	1189.23	1564.98	1580.67	9.80967	9.3141	8.82897	10.4262	10.5674	10.3578	mRNA	HKT-type transporter (Sodium ion transporter).	AB061313
Os05g0191500|mRNA|AK059825|CDS+3'UTR	0.00496028	1.65031	up	1373.5	2319.27	10.3715	11.0942	1162.35	1564.17	1393.99	1651.07	2228.95	3077.79	10.3918	10.4138	10.3088	10.8886	11.0745	11.3195	mRNA	Acid phosphatase (Class B) family protein.	AK059825
Os04g0607500|mRNA|AJ491816|CDS+3'UTR	0.000991	3.48519	up	1912.84	6790.47	10.8581	12.6593	2133.76	1874.76	1730	6258.12	6545.96	7567.33	11.2631	10.6858	10.6253	12.7527	12.6008	12.6244	mRNA	Hypothetical protein.	AJ491816
Os10g0118200|mRNA|AK069308|CDS+3'UTR	1.53e-05	77.7338	up	134.704	10458	6.98088	13.2613	112.304	176.821	114.987	11439.6	8511.23	11423	6.95566	7.29492	6.69206	13.5954	12.9709	13.2177	mRNA	O-methyltransferase ZRP4 (EC 2.1.1.-) (OMT).	AK069308
Os02g0818000|mRNA|AY346465|CDS+3'UTR	0.000537	1.74319	up	86270.5	147637	16.3362	17.1379	79791.1	87081.1	91939.4	133526	154316	155069	16.4358	16.2071	16.3657	17.1339	17.2114	17.0685	mRNA	CBS domain containing protein.	AY346465
Os03g0437200|mRNA|AK059839|CDS+3'UTR	0.025101	2.77549	up	110.208	282.153	6.59235	8.0651	99.2212	69.3278	162.075	223.215	244.813	378.433	6.76149	5.82285	7.19271	8.02987	7.87677	8.28865	mRNA	Zn-finger, C2H2 type domain containing protein."	AK059839
Os02g0274100|mRNA|AK061665|CDS+3'UTR	0.000616	1.55035	up	19723.3	31186	14.2192	14.8518	18076.6	20164.2	20929.3	28014.8	31368.2	34175	14.3152	14.102	14.2403	14.8843	14.8447	14.8263	mRNA	Peroxisomal fatty acid beta-oxidation multifunctional protein (MFP) [Includes: Enoyl-CoA hydratase (EC 4.2.1.17); 3-2-trans-enoyl-CoA isomerase (EC 5.3.3.8); 3-hydroxybutyryl-CoA epimerase (EC 5.1.2.3); 3-hydroxyacyl-CoA dehydrogenase (EC 1.1.1.35)].	AK061665
Os03g0146000|mRNA|AK061250|CDS+3'UTR	0.000536	1.54048	up	6785.33	10632.6	12.6745	13.2979	5914.06	7590.9	6851.03	9247.55	11320.2	11330	12.7228	12.6861	12.6147	13.3029	13.3867	13.2041	mRNA	RAB1X.	AK061250
Os03g0218400|mRNA|AK069202|CDS+3'UTR	0.0020252	3.40843	up	5453.78	19265.7	12.3565	14.1256	4787.18	6373.17	5201	18399.9	23901	15496.1	12.415	12.4365	12.2179	14.2623	14.4511	13.6633	mRNA	Hexose transporter.	AK069202
Os03g0425300|mRNA|AK120530|CDS+3'UTR	0.00181492	2.09144	up	510.942	1071.18	8.94621	10.0107	438.073	468.354	626.398	906.003	1031.66	1275.88	8.99609	8.67932	9.16322	10.0364	9.95491	10.0408	mRNA	Diacylglycerol kinase, catalytic region domain containing protein."	AK120530
Os02g0119600|mRNA|AK107964|CDS+3'UTR	0.000672	2.63679	up	1261.01	3347.27	10.2541	11.6529	1098.26	1418.9	1265.88	3241.23	3575.05	3225.54	10.3089	10.2862	10.1674	11.8347	11.746	11.3781	mRNA	Conserved hypothetical protein.	AK107964
Os07g0121800|mRNA|AK064136|CDS+3'UTR	0.000487	1.51225	up	79.9324	111.477	6.19881	6.7955	64.2676	90.5903	84.9393	90.6894	117.821	125.921	6.11336	6.25142	6.23164	6.75815	6.87159	6.75676	mRNA	Conserved hypothetical protein.	AK064136
Os06g0695200|COMBINER_EST|Os06g0695200|8	0.0300064	1.71611	up	317.039	523.732	8.21073	8.98987	197.319	394.881	358.916	505.504	562.681	503.011	7.83564	8.4441	8.35244	9.18502	9.06928	8.71532	COMBINER_EST	Peroxidase precursor (EC 1.11.1.7).	Os06g0695200
Os06g0712200|mRNA|AK061313|CDS+3'UTR	0.000189	1.93696	up	6760.57	13396.3	12.6727	13.6265	6203.11	7425.04	6653.57	12298.9	13291.7	14598.4	12.7929	12.6533	12.5719	13.6893	13.6068	13.5833	mRNA	Conserved hypothetical protein.	AK061313
Os03g0802500|mRNA|AK104696|CDS+3'UTR	0.000426	1.90207	up	639.902	1215.74	9.27412	10.2017	478.783	759.195	681.728	1069.26	1211.39	1366.59	9.13572	9.40276	9.28388	10.2738	10.1897	10.1416	mRNA	AAA ATPase, central region domain containing protein."	AK104696
Os03g0439000|mRNA|AK108264|CDS+3'UTR	0.0062903	3.73522	up	149.561	555.23	7.14534	9.04654	114.382	175.986	158.314	705.388	538.562	421.739	6.98665	7.28736	7.16202	9.67005	9.01548	8.45408	mRNA	Conserved hypothetical protein.	AK108264
Os07g0695400|mRNA|AK100615|CDS+3'UTR	0.000605	2.35225	up	300.577	714.01	8.19169	9.42573	277.791	350.378	273.563	609.819	762.195	770.017	8.33366	8.27307	7.96835	9.4474	9.50849	9.32131	mRNA	Spectrin repeat containing protein.	AK100615
Os04g0479200|mRNA|AK072524|CDS+3'UTR	0.0177441	1.78369	up	2561.4	4654.68	11.2841	12.119	2449.71	2743.87	2490.63	5067.46	4659.37	4237.21	11.4621	11.2389	11.1515	12.4573	12.1141	11.7857	mRNA	NAD-dependent isocitrate dehydrogenase precursor (EC 1.1.1.41).	AK072524
Os10g0524500|mRNA|AF251031|CDS+3'UTR	0.00436802	1.6014	up	67.0385	98.826	5.94096	6.6203	59.4527	74.7276	66.9352	88.3761	83.8101	124.292	5.9994	5.9361	5.88739	6.72737	6.39569	6.73784	mRNA	Mandelonitrile lyase-like protein.	AF251031
Os02g0513000|mRNA|AK120921|CDS+3'UTR	0.000912	1.79618	up	1011.22	1855.91	9.94848	10.7934	947.266	1012.06	1074.34	1515.64	1747.64	2304.45	10.0899	9.82249	9.93305	10.7594	10.7176	10.9032	mRNA	Serine/threonine-protein kinase PBS1 (EC 2.7.1.37) (AvrPphB susceptible protein 1).	AK120921
Os03g0826800|mRNA|AK119789|CDS+3'UTR	0.000126	4.50924	up	469.637	2120.31	8.82807	11.0009	366.433	490.966	551.512	2150.8	2005.38	2204.75	8.74999	8.75362	8.98058	11.2518	10.9122	10.8389	mRNA	Conserved hypothetical protein.	AK119789
Os04g0128900|mRNA|AK068976|CDS+3'UTR	7.24e-05	3.84003	up	894.109	3549.77	9.77778	11.7189	854.198	954.663	873.466	2721.21	3559.86	4368.25	9.95146	9.73842	9.64345	11.5875	11.741	11.8282	mRNA	Flavin monoxygenase-like protein floozy.	AK068976
Os03g0561400|COMBINER_EST|CI077113|6	0.000593	4.8885	up	955.606	4732.2	9.85051	12.1399	789.79	1181.25	895.776	4959.02	5149.37	4088.21	9.83843	10.0316	9.68155	12.4243	12.2628	11.7325	COMBINER_EST	RNA-directed DNA polymerase (Reverse transcriptase) domain containing protein.	CI077113
Os01g0726700|mRNA|AK100192|CDS+3'UTR	0.0113924	2.26225	up	690.4	1583.99	9.38898	10.5667	786.529	722.084	562.588	1383.35	1344.14	2024.47	9.83344	9.32646	9.00704	10.6372	10.3462	10.7168	mRNA	Conserved hypothetical protein.	AK100192
Os10g0478300|mRNA|Y11350|CDS+3'UTR	0.00544455	2.74064	up	239.286	661.428	7.84103	9.29554	188.355	298.612	230.89	575.152	858.689	550.444	7.76421	8.04911	7.70977	9.36619	9.67901	8.84143	mRNA	Myb, DNA-binding domain containing protein."	Y11350
Os05g0574600|mRNA|AK070754|CDS+3'UTR	0.000871	2.95322	up	971.21	2881.78	9.88135	11.4436	819.882	1127.53	966.221	2995.78	2929.62	2719.95	9.88939	9.96781	9.78685	11.7245	11.4597	11.1467	mRNA	Fatty acid elongase 1-like protein.	AK070754
Os02g0799300|mRNA|AK064917|CDS+3'UTR	0.000518	1.6898	up	1398.42	2386.72	10.4021	11.159	1242.71	1541.9	1410.66	2025.44	2205.44	2929.27	10.4888	10.3931	10.3245	11.1678	11.0565	11.2527	mRNA	Conserved hypothetical protein.	AK064917
Os01g0884400|mRNA|AK072566|CDS+3'UTR	0.000798	1.65637	up	674.444	1128.01	9.36957	10.0976	592.44	755.309	675.584	1016.62	1143.87	1223.53	9.44111	9.39433	9.27326	10.2003	10.1067	9.98577	mRNA	U box domain containing protein.	AK072566
Os07g0123800|mRNA|AK109248|CDS+3'UTR	0.000938	3.49386	up	88.7249	293.867	6.32595	8.13077	58.3959	109.852	97.927	217.04	335.392	329.17	5.97015	6.56058	6.44714	7.98421	8.31895	8.08916	mRNA	Conserved hypothetical protein.	AK109248
Os03g0225900|mRNA|AK061758|CDS+3'UTR	0.00249319	1.85097	up	2165.2	4100.67	11.029	11.9173	1732.15	2477.14	2286.31	2995.82	4789.53	4516.67	10.9668	11.0874	11.033	11.7246	12.156	11.8713	mRNA	Allene oxide synthase (EC 4.2.1.92).	AK061758
Os03g0801900|mRNA|AK106415|CDS+3'UTR	0.027308	1.53337	up	1208.88	1859.91	10.1956	10.8123	1053.5	1318.43	1254.71	1904.5	1965.63	1709.6	10.2482	10.1831	10.1553	11.082	10.8821	10.4726	mRNA	Protein of unknown function DUF569 family protein.	AK106415
Os02g0245800|mRNA|AK100808|5'UTR+CDS	0.000125	4.60594	up	412.027	1897.72	8.64008	10.8436	345.004	400.14	490.939	1884.12	1775.52	2033.52	8.65374	8.4629	8.80361	11.0699	10.7377	10.7231	mRNA	Inwardly rectifying potassium channel.	AK100808
Os04g0512500|mRNA|AK107826|CDS+3'UTR	0.00572139	1.8676	up	515.299	968.05	8.97773	9.87892	492.824	491.308	561.765	939.339	953.562	1011.25	9.17466	8.75461	9.00393	10.0932	9.84046	9.70306	mRNA	Conserved hypothetical protein.	AK107826
Os11g0546900|mRNA|AK070548|CDS+3'UTR	0.000863	1.85569	up	31102	58270.4	14.871	15.7629	29742.2	32808.5	30755.3	52716.8	63162.1	58932.2	15.0205	14.7969	14.7955	15.7769	15.8695	15.6423	mRNA	TaWIN1.	AK070548
Os06g0713100|mRNA|AK072606|CDS+3'UTR	0.00455301	1.61906	up	2552.19	4219.47	11.2786	11.9738	2542.07	2523.47	2591.02	3709.37	4267.92	4681.12	11.5091	11.1201	11.2066	12.0088	11.9926	11.92	mRNA	Conserved hypothetical protein.	AK072606
Os12g0592900|mRNA|AK120039|CDS+3'UTR	0.000406	3.38846	up	193.906	648.125	7.52905	9.28968	144.521	218.444	218.754	659.047	603.246	682.083	7.3508	7.60328	7.63308	9.55897	9.16892	9.14116	mRNA	Hypothetical protein.	AK120039
Os05g0572000|COMBINER_EST|CI188142|6	0.000512	9.85117	up	240.175	2394.51	7.86506	11.1654	256.396	253.874	210.257	2706.87	2495.79	1980.85	8.21574	7.80878	7.57066	11.5794	11.2346	10.6821	COMBINER_EST	Pathogenesis-related transcriptional factor and ERF domain containing protein.	CI188142
Os02g0203700|mRNA|AK060128|CDS+3'UTR	0.00102971	2.18783	up	7080.31	15854.2	12.731	13.8605	5997.28	8478.4	6765.26	15663.5	16511.5	15387.5	12.7425	12.8511	12.5993	14.0242	13.9065	13.6507	mRNA	Zinc finger transcription factor ZFP30.	AK060128
Os02g0670900|mRNA|AK100650|CDS+3'UTR	0.00174364	1.63023	up	31680.5	52157.9	14.8948	15.5999	29370	34497.3	31174.4	50670.5	54631.2	51171.9	14.9978	14.8723	14.8143	15.7107	15.6391	15.4499	mRNA	Amino acid transporter protein-like.	AK100650
Os06g0211200|mRNA|AK105312|CDS+3'UTR	0.000544	2.04621	up	2745.08	5687.15	11.3818	12.4148	2525.55	2876.11	2833.57	5421.49	5727.37	5912.6	11.5008	11.3057	11.339	12.556	12.4193	12.2691	mRNA	Abscisic acid responsive elements-binding factor (ABA-responsive element binding protein 1) (AREB1).	AK105312
Os03g0116400|mRNA|AK102725|CDS+3'UTR	0.0146509	1.5269	up	2378.85	3684.18	11.1747	11.7853	2093.04	2559.49	2484.03	3900.02	3315	3837.51	11.2365	11.1387	11.1489	12.0754	11.6377	11.6429	mRNA	Membrane protein.	AK102725
Os02g0761600|mRNA|AK120494|CDS+3'UTR	0.0209738	1.53703	up	177.743	264.748	7.39095	8.0111	132.849	174.361	226.019	250.308	260.443	283.494	7.22512	7.2716	7.67615	8.18116	7.96341	7.88874	mRNA	Conserved hypothetical protein.	AK120494
Os01g0787600|mRNA|AK121948|CDS+3'UTR	0.000963	2.3278	up	1514.62	3555.42	10.5198	11.7387	1327.82	1619.17	1596.88	3637.63	3501.23	3527.4	10.5818	10.4729	10.5046	11.9858	11.7153	11.5151	mRNA	Ethylene-induced esterase.	AK121948
Os03g0787100|mRNA|AK110858|CDS+3'UTR	0.0297078	1.64956	up	141.87	222.493	7.05041	7.7725	113.154	130.536	181.921	219.331	236.719	211.428	6.96813	6.82746	7.35566	8.00077	7.82873	7.48799	mRNA	Hypothetical protein.	AK110858
Os08g0433500|COMBINER|CI111051|6	1.25e-05	3.47767	up	636.043	2263.24	9.28702	11.0851	575.4	665.153	667.576	1804.72	2309.24	2675.75	9.39622	9.21082	9.25403	11.0066	11.1292	11.1196	COMBINER	(No Hit)	CI111051
Os01g0159800|mRNA|AK106292|CDS+3'UTR	0.000901	2.58091	up	862.557	2256.48	9.72493	11.0928	846.327	850.564	890.779	2085.85	2425.22	2258.37	9.93472	9.56562	9.67447	11.2097	11.1941	10.8747	mRNA	Basic helix-loop-helix dimerisation region bHLH domain containing protein.	AK106292
Os07g0294300|COMBINER_EST|CI548415|6	7.98e-05	1.93658	up	6469.38	12711.8	12.5993	13.5528	5211.03	6893.45	7303.67	11153	12989.3	13993.1	12.5385	12.5496	12.7098	13.5594	13.5786	13.5204	COMBINER_EST	Conserved hypothetical protein.	CI548415
Os09g0395900|COMBINER|CI356036|6	2.46e-05	3.64481	up	187.481	691.25	7.50549	9.37133	170.785	182.751	208.907	556.813	702.187	814.748	7.60733	7.34647	7.56266	9.32243	9.38924	9.40231	COMBINER	(No Hit)	CI356036
Os01g0135100|COMBINER|CI405972|6	0.000181	3.90221	up	134.167	525.842	7.00511	8.9694	129.454	124.557	148.49	401.451	516.298	659.777	7.19271	6.74976	7.07285	8.87088	8.94797	9.08936	COMBINER	(No Hit)	CI405972
Os11g0112400|COMBINER_EST|CI529944|0	0.000492	4.64354	up	231.997	1101.17	7.81596	10.0312	230.37	260.981	204.638	943.733	898.039	1461.74	8.06365	7.85229	7.53194	10.098	9.74788	10.2477	COMBINER_EST	Peroxidase (EC 1.11.1.7).	CI529944
Os12g0156400|mRNA|AK099278|CDS+3'UTR	0.000105	1.54241	up	6200.86	9783.73	12.5477	13.1729	5344.54	6658.95	6599.1	8148.56	10193.2	11009.4	12.5775	12.5029	12.5626	13.1191	13.235	13.1645	mRNA	Dcp1-like decapping family protein.	AK099278
Os11g0488100|COMBINER_EST|CI197875|6	0.000693	2.06635	up	1307.46	2694.8	10.2956	11.3427	1068.18	1496.71	1357.5	2385.08	2999.99	2699.33	10.2685	10.3544	10.2638	11.4001	11.4917	11.1362	COMBINER_EST	Hypothetical protein.	CI197875
Os04g0587400|mRNA|AK071680|CDS+3'UTR	0.00123577	2.22748	up	1137.04	2543.85	10.1075	11.2629	1009.22	1265.68	1136.22	2530.3	2600.9	2500.34	10.1846	10.1225	10.0154	11.4775	11.2916	11.0196	mRNA	Protein of unknown function DUF250 domain containing protein.	AK071680
Os04g0463400|mRNA|AK059730|CDS+3'UTR	0.0103654	1.60686	up	759.848	1233.36	9.54212	10.2264	778.946	753.233	747.364	1110.18	1172.76	1417.13	9.82219	9.38924	9.41491	10.3287	10.1469	10.2035	mRNA	Protein of unknown function DUF125 family protein.	AK059730
Os12g0133100|mRNA|AK102718|CDS+3'UTR	1.81e-05	1.94977	up	1679.04	3304.75	10.6689	11.6323	1429.09	1917.48	1690.54	2818.89	3277.43	3817.92	10.6983	10.7185	10.59	11.6404	11.6217	11.6346	mRNA	Major facilitator superfamily protein.	AK102718
Os02g0176000|COMBINER_EST|CI436385|1	0.00062	2.1615	up	3678.45	8128.81	11.8027	12.9147	3270.82	4116.12	3648.4	8123.07	7865.85	8397.51	11.8809	11.8165	11.7108	13.1139	12.8586	12.7717	COMBINER_EST	Conserved hypothetical protein.	CI436385
Os11g0148000|mRNA|AK108267|CDS+3'UTR	0.00523577	1.53939	up	160.558	241.997	7.27186	7.89422	137.406	178.907	165.361	226.54	256.035	243.416	7.28198	7.31329	7.22032	8.05503	7.94191	7.68571	mRNA	Sodium/calcium exchanger membrane region domain containing protein.	AK108267
Os07g0188700|mRNA|AK073755|CDS+3'UTR	0.0001	2.96454	up	104.575	302.501	6.62397	8.19178	94.8025	111.823	107.1	282.474	272.3	352.73	6.70193	6.5892	6.58077	8.3513	8.02924	8.19479	mRNA	Exostosin-like family protein.	AK073755
Os07g0587500|COMBINER_EST|CI481622|0	8.64e-05	2.3907	up	2440.53	5969.57	11.209	12.4665	2112.14	2662.73	2546.72	5202.5	5377.27	7328.95	11.2509	11.1945	11.1817	12.497	12.324	12.5784	COMBINER_EST	Arm repeat-containing protein.	CI481622
Os05g0355400|mRNA|AK070138|CDS+3'UTR	0.000379	4.45799	up	9305.6	41110.5	13.092	15.2484	6212.59	10001.5	11702.7	36776.9	37158.9	49395.8	12.7944	13.0852	13.3965	15.268	15.0871	15.3902	mRNA	Conserved hypothetical protein.	AK070138
Os01g0257400|mRNA|AK073920|CDS+3'UTR	0.0151799	1.53527	up	2071.04	3189.47	10.969	11.5875	1720.05	2221.19	2271.87	3191.79	3333.51	3043.11	10.9577	10.9241	11.0251	11.8113	11.6456	11.3054	mRNA	Zn-finger, C-x8-C-x5-C-x3-H type domain containing protein."	AK073920
Os02g0818000|mRNA|AK104525|CDS+3'UTR	0.00414799	1.70211	up	29437.5	49796.5	14.7601	15.5274	20525.3	35474.7	32312.7	45289.1	50073	54027.5	14.5011	14.912	14.8671	15.5371	15.5204	15.5246	mRNA	CBS domain containing protein.	AK104525
Os02g0790500|mRNA|AK066691|CDS+3'UTR	5.6e-05	5.1236	up	8097.04	41849.4	12.9132	15.2703	6093.76	9847.12	8350.23	42838.7	38418	44291.5	12.7638	13.0676	12.9082	15.4567	15.129	15.2254	mRNA	Glycosyl transferase, family 20 domain containing protein."	AK066691
Os03g0409100|mRNA|AK073459|CDS+3'UTR	0.0319878	1.54625	up	1394.7	2157.63	10.3666	10.9954	975.774	1497.63	1710.7	1807.62	1790.76	2874.49	10.1346	10.3559	10.6092	11.0099	10.749	11.2272	mRNA	Ankyrin repeat containing protein.	AK073459
Os02g0581600|mRNA|AK109205|CDS+3'UTR	0.000268	1.82966	up	91.6077	158.7	6.42361	7.29519	83.5509	97.7185	93.5537	139.774	166.577	169.748	6.51076	6.37437	6.3857	7.36454	7.33942	7.1816	mRNA	Conserved hypothetical protein.	AK109205
Os02g0591000|mRNA|AK059919|UTR	0.00188262	2.02838	up	933.053	1918.53	9.82709	10.8474	872.828	846.365	1079.96	1559.07	2027.01	2169.51	9.97869	9.56026	9.94231	10.7992	10.929	10.814	mRNA	Non-protein coding transcript, uncharacterized transcript."	AK059919
Os05g0529200|mRNA|AK065770|CDS+3'UTR	0.0006	1.736	up	6774.37	11972.9	12.6748	13.4706	5961.99	7381.51	6979.63	11397.5	12196.3	12324.7	12.7346	12.6451	12.6447	13.59	13.4899	13.3317	mRNA	Enoyl-CoA hydratase/isomerase domain containing protein.	AK065770
Os11g0127600|mRNA|AK067922|CDS+3'UTR	0.00550473	2.03687	up	322.072	666.06	8.29033	9.31669	311.427	362.579	292.209	566.771	781.1	650.311	8.4928	8.32316	8.05503	9.34412	9.54191	9.06402	mRNA	No apical meristem (NAM) protein domain containing protein.	AK067922
Os01g0755500|mRNA|AB071807|CDS+3'UTR	0.00128881	1.56162	up	973.994	1512.36	9.87773	10.5208	753.821	1138.24	1029.93	1305.4	1585.96	1645.72	9.77864	9.98255	9.87201	10.5614	10.5868	10.4141	mRNA	Transcription factor PCF7 (Fragment).	AB071807
Os01g0925700|COMBINER_EST|CI070028|0	4.31e-05	1.75714	up	3431.52	6132.81	11.6993	12.5125	2920.66	3935.48	3438.41	5234.81	6010.43	7153.19	11.7135	11.759	11.6254	12.5064	12.4886	12.5425	COMBINER_EST	Protein kinase domain containing protein.	CI070028
Os06g0251100|COMBINER_EST|CI249573|6	0.00359449	2.12947	up	583.067	1255.13	9.15095	10.2414	552.922	693.948	502.331	989.886	1404.84	1370.65	9.3374	9.27403	8.84143	10.1637	10.4131	10.1475	COMBINER_EST	Membrane attack complex component/perforin/complement C9 family protein.	CI249573
Os07g0687700|mRNA|AB051295|CDS+3'UTR	0.000376	2.16673	up	4788.6	10621.3	12.1806	13.2961	4264.29	5026.53	5074.99	9492.45	11664.3	10707.1	12.2549	12.1037	12.1833	13.3389	13.4273	13.1222	mRNA	BZIP transcription factor.	AB051295
Os06g0170600|COMBINER_EST|CI036134|6	0.00156358	5.35172	up	52.8095	276.545	5.57905	7.99905	62.2191	50.5234	45.6861	184.81	240.228	404.597	6.06958	5.30993	5.35765	7.75201	7.85263	8.39253	COMBINER_EST	BED finger domain containing protein.	CI036134
Os01g0303800|mRNA|AK060078|CDS+3'UTR	0.00118508	2.60258	up	492.021	1262.41	8.87095	10.2509	341.362	618.507	516.195	1143.95	1094.13	1549.15	8.6371	9.0976	8.87814	10.3734	10.0485	10.3307	mRNA	Universal stress protein (Usp) family protein.	AK060078
Os02g0474000|mRNA|AK066609|CDS+3'UTR	0.000199	1.78257	up	562.991	1015.09	9.10887	9.94282	502.339	602.515	584.119	895.49	1024.41	1125.37	9.20171	9.05626	9.06864	10.0182	9.9436	9.86666	mRNA	Conserved hypothetical protein.	AK066609
Os11g0533700|COMBINER|CI076279|6	0.000422	1.69537	up	2795.71	4820.03	11.4049	12.1665	2515.54	2983.44	2888.15	4408.33	4856.34	5195.43	11.4961	11.3553	11.3633	12.2544	12.177	12.068	COMBINER	(No Hit)	CI076279
Os01g0954500|mRNA|AK102444|CDS+3'UTR	0.000173	3.10772	up	944.013	2949.54	9.83959	11.4754	773.438	1135.1	923.502	2860.95	2852.98	3134.68	9.81452	9.97835	9.7259	11.6613	11.4225	11.3425	mRNA	Protein of unknown function DUF702 family protein.	AK102444
Os03g0748700|mRNA|AK067853|CDS+3'UTR	0.000385	1.92176	up	2218.7	4333.96	11.071	12.0134	1963.34	2244.6	2448.16	3999.68	4339.31	4662.88	11.1412	10.9433	11.1284	12.112	12.0128	11.9154	mRNA	Hydrogenase large subunit, C-terminal domain containing protein."	AK067853
Os04g0391500|mRNA|AK067296|CDS+3'UTR	0.000539	2.20698	up	1912.38	4353.47	10.856	11.998	1640.47	2108.93	1987.75	3334.61	3984.96	5740.85	10.8873	10.8537	10.8269	11.8786	11.8944	12.2211	mRNA	Amino acid-binding ACT domain containing protein.	AK067296
Os09g0408900|COMBINER_EST|CI137128|6	0.000355	1.7637	up	604.814	1070.95	9.20527	10.0239	502.328	649.945	662.169	980.554	1072.77	1159.52	9.20124	9.17125	9.24331	10.1498	10.0125	9.90928	COMBINER_EST	Protein kinase family protein.	CI137128
Os01g0132000|mRNA|AB059238|CDS+3'UTR	0.000108	3.354	up	10824.5	36803.3	13.3482	15.0941	9725.17	12723.2	10025	32548.8	33848.1	44012.8	13.439	13.433	13.1726	15.1071	14.9604	15.2148	mRNA	Bowman-Birk type wound induced proteinase inhibitor WIP1 precursor.	AB059238
Os11g0622000|COMBINER|CI169195|6	0.000141	2.60246	up	307.818	802.35	8.21829	9.59817	252.936	304.041	366.479	698.644	808.659	899.747	8.1958	8.07334	8.38575	9.65584	9.59834	9.54032	COMBINER	(No Hit)	CI169195
Os04g0415800|COMBINER_EST|CI197444|6	0.00140801	2.23514	up	1177.37	2697.38	10.1649	11.3253	1119.38	1224.16	1188.57	2470.39	2247.1	3374.66	10.3389	10.0765	10.0794	11.4411	11.0873	11.4475	COMBINER_EST	Plant lipid transfer/seed storage/trypsin-alpha amylase inhibitor domain containing protein.	CI197444
Os06g0666800|mRNA|AK103209|CDS+3'UTR	0.000932	1.85402	up	614.753	1165.86	9.23792	10.1286	582.593	631.557	630.109	909.154	1229.84	1358.57	9.41426	9.13018	9.1693	10.0417	10.2117	10.1323	mRNA	Conserved hypothetical protein.	AK103209
Os03g0820300|mRNA|AY286474|CDS+3'UTR	8.75e-05	5.77705	up	690.336	4067.77	9.39729	11.9276	582.737	704.699	783.571	4272.61	3913.72	4016.98	9.4153	9.2927	9.48387	12.2065	11.8693	11.707	mRNA	ZPT2-14.	AY286474
Os08g0508000|mRNA|AK102040|CDS+3'UTR	0.0244384	6.74683	up	292.539	1546.92	7.761	10.5152	79.8344	510.266	287.518	1905.61	1623.53	1111.61	6.44579	8.80538	8.03182	11.083	10.6153	9.84738	mRNA	E-class P450, group I family protein."	AK102040
Os09g0272200|mRNA|AK110674|CDS+3'UTR	0.0123187	1.64509	up	381.953	638.791	8.54788	9.26605	364.685	419.108	362.065	590.44	697.883	628.051	8.74295	8.53386	8.36684	9.4038	9.3779	9.01645	mRNA	Hypothetical protein.	AK110674
Os05g0196200|COMBINER_EST|CI071861|0	0.0295092	1.67207	up	984.104	1742.91	9.90803	10.6497	886.795	1008.17	1057.34	1203.66	1414.58	2610.49	9.99784	9.81758	9.90866	10.441	10.4233	11.0847	COMBINER_EST	Ndr family protein.	CI071861
Os05g0356800|mRNA|AK121901|CDS+3'UTR	0.00720057	1.62916	up	877.249	1436.73	9.74929	10.4534	838.059	939.577	854.112	1324.75	1527.64	1457.81	9.92121	9.71393	9.61272	10.5828	10.5333	10.2441	mRNA	Conserved hypothetical protein.	AK121901
Os01g0110400|mRNA|AK103194|CDS+3'UTR	1.72e-05	1.79631	up	3131.58	5725.29	11.5671	12.4121	2720.59	3424.45	3249.71	4969.16	5506.33	6700.38	11.6095	11.5503	11.5414	12.4271	12.3586	12.4506	mRNA	Acetoacetyl-coenzyme A thiolase (EC 2.3.1.9).	AK103194
Os01g0661500|mRNA|AK068127|CDS+3'UTR	0.000114	3.11035	up	1221.04	3851.94	10.2166	11.8536	1190.27	1261.72	1211.14	3408.09	3875.78	4271.96	10.4252	10.1169	10.1076	11.9042	11.8593	11.7973	mRNA	Mov34/MPN/PAD-1 family protein.	AK068127
Os05g0449200|mRNA|AK072009|CDS+3'UTR	0.000286	1.79683	up	2676.71	4869.3	11.3326	12.178	2152.53	3015.36	2862.26	4545.66	4516.19	5546.03	11.2746	11.3721	11.3511	12.2941	12.0709	12.1691	mRNA	Transferase family protein.	AK072009
Os04g0542900|mRNA|AY224498|CDS	0.0012986	2.07596	up	13414.4	28443.8	13.6663	14.7201	13260.8	13451.3	13531.2	27144.3	28884	29303	13.883	13.5058	13.6102	14.8362	14.721	14.6031	mRNA	Conserved hypothetical protein.	AY224498
Os08g0320400|COMBINER_EST|CI414107|0	0.00262225	1.79074	up	5952.74	10808.3	12.4814	13.3219	4901.77	6811.38	6145.06	10940.5	10878.6	10605.8	12.4503	12.5337	12.4602	13.5323	13.3278	13.1056	COMBINER_EST	Indole-3-glycerol phosphate synthase, chloroplast precursor (EC 4.1.1.48) (IGPS)."	CI414107
Os03g0116800|mRNA|AK066955|CDS+3'UTR	0.0301604	1.59582	up	3503.85	5659.83	11.7225	12.3968	2793.04	3934	3784.51	6098.19	5839.19	5042.11	11.6517	11.7579	11.7579	12.7164	12.4503	12.0237	mRNA	Conserved hypothetical protein.	AK066955
Os08g0107300|COMBINER_EST|CI278575|6	0.00219596	1.57844	up	663.366	1051.96	9.34064	9.99913	556.689	734.43	698.98	999.328	1035.57	1120.98	9.34896	9.3524	9.32055	10.1772	9.95993	9.86026	COMBINER_EST	Glycoside hydrolase, family 28 protein."	CI278575
Os08g0557600|mRNA|AB026731|5'UTR+CDS	0.000337	4.31365	up	1689.4	7405.59	10.6733	12.7822	1428.44	1632.15	2007.61	7322.79	8057.7	6836.27	10.6973	10.4809	10.8417	12.9705	12.8953	12.4808	mRNA	Monodehydroascorbate reductase (EC 1.6.5.4) (MDAR) (Ascorbate free radical reductase) (AFR reductase).	AB026731
Os08g0173600|mRNA|AK062724|CDS+3'UTR	0.00959676	2.33228	up	119.194	274.485	6.79088	8.01262	110.542	155.729	91.3119	196.449	252.318	374.687	6.93022	7.09237	6.35005	7.83887	7.92248	8.27651	mRNA	Hypothetical protein.	AK062724
Os03g0610400|mRNA|AY289189|CDS+3'UTR	0.000233	2.08529	up	478.078	995.719	8.8577	9.91795	406.041	511.802	516.392	920.372	1005.03	1061.76	8.88344	8.81126	8.87842	10.0603	9.91496	9.77864	mRNA	Zn-finger, C2H2 type domain containing protein."	AY289189
Os03g0809100|mRNA|AK070392|CDS+3'UTR	0.00122285	1.57604	up	1998.47	3202.4	10.9233	11.5796	1860.59	2179.83	1954.99	2626.78	3206.01	3774.4	11.0667	10.898	10.8051	11.5339	11.5878	11.6171	mRNA	Major facilitator superfamily protein.	AK070392
Os07g0602900|COMBINER_EST|CI364854|1	0.000332	3.23977	up	1779.08	5845.56	10.7582	12.4541	1808.05	1800.18	1729.02	5477.71	5854.79	6204.18	11.0228	10.6272	10.6245	12.5693	12.4547	12.3382	COMBINER_EST	Conserved hypothetical protein.	CI364854
Os08g0490000|mRNA|AK070237|CDS+3'UTR	0.00224854	1.96382	up	2840.97	5708.36	11.4332	12.4069	2903.75	2912.59	2706.57	4957.39	5475.08	6692.6	11.7053	11.323	11.2714	12.4233	12.349	12.4484	mRNA	Basic helix-loop-helix dimerisation region bHLH domain containing protein.	AK070237
Os04g0614600|mRNA|AF251073|CDS+3'UTR	0.00247146	2.16099	up	3159.2	6966.74	11.5872	12.6989	3056.26	3215.99	3205.36	7246.91	6601.5	7051.79	11.7774	11.4647	11.5196	12.9592	12.6134	12.5242	mRNA	Viroid RNA-binding protein (Fragment).	AF251073
Os02g0574500|mRNA|AK065365|CDS+3'UTR	5.13e-05	2.77282	up	5464.44	15571.5	12.3587	13.8301	4593.53	6253.45	5546.33	14218.4	16766.1	15730	12.3586	12.4073	12.3101	13.8836	13.9244	13.6822	mRNA	Conserved hypothetical protein.	AK065365
Os01g0761500|mRNA|AK069522|CDS+3'UTR	0.00392868	1.95636	up	82.3387	148.617	6.23103	7.1992	62.2086	108.921	75.8864	129.067	150.435	166.349	6.06853	6.55016	6.07438	7.25004	7.19068	7.15688	mRNA	TGF-beta receptor, type I/II extracellular region family protein."	AK069522
Os02g0769100|mRNA|AK107987|CDS+3'UTR	0.00118414	1.59989	up	5935.41	9728.63	12.4897	13.1677	5576.08	6481.33	5748.82	8429.2	9939.93	10816.7	12.6409	12.4614	12.3669	13.1667	13.1989	13.1376	mRNA	Auxin responsive SAUR protein family protein.	AK107987
Os09g0265800|mRNA|AK120499|CDS+3'UTR	0.00978011	1.73458	up	59.4504	95.0901	5.76016	6.55475	60.0496	57.6242	60.6774	68.4138	100.631	116.226	6.01158	5.52202	5.74687	6.36097	6.64969	6.65358	mRNA	HGWP repeat containing protein.	AK120499
Os03g0743400|mRNA|AK120299|CDS+3'UTR	0.00410283	1.68025	up	772.462	1296.15	9.55043	10.2991	618.677	942.763	755.947	1142.68	1400.99	1344.78	9.5017	9.71967	9.4299	10.3712	10.4096	10.1165	mRNA	Histone H2A.	AK120299
Os01g0869900|mRNA|AK070407|CDS+3'UTR	0.00224344	1.52854	up	12777.3	20039.7	13.5866	14.1988	10885.9	12737.5	14708.4	18055.2	20044.2	22019.8	13.5951	13.4341	13.7307	14.2369	14.1889	14.1705	mRNA	Protein kinase 3.	AK070407
Os04g0537700|COMBINER_EST|CI101972|6	0.000365	3.39538	up	383.4	1305.51	8.53499	10.2986	341.773	340.829	467.598	1108.28	1234.54	1573.73	8.63743	8.23528	8.73226	10.3252	10.2174	10.3531	COMBINER_EST	Conserved hypothetical protein.	CI101972
Os09g0323000|mRNA|AK063871|CDS+3'UTR	0.000534	3.20082	up	1205.7	3874.57	10.1776	11.856	1013	1468.95	1135.14	3628.49	4311.64	3683.57	10.1901	10.3294	10.0134	11.9821	12.0058	11.5802	mRNA	UDP-glucose 4-epimerase (EC 5.1.3.2) (Galactowaldenase) (UDP-galactose 4-epimerase).	AK063871
Os04g0429900|mRNA|AK063076|CDS+3'UTR	0.00151421	1.78849	up	1106.4	1976.89	10.0634	10.9021	938.642	1220.12	1160.45	1847.51	2093.26	1989.9	10.0746	10.0708	10.0447	11.0434	10.9736	10.6895	mRNA	Hypothetical protein.	AK063076
Os09g0376300|mRNA|AK109279|CDS+3'UTR	0.00364484	2.2232	up	409.112	913.523	8.6384	9.79104	353.64	409.504	464.192	877.107	1025.45	838.014	8.69655	8.49696	8.72169	9.9865	9.94461	9.44201	mRNA	Conserved hypothetical protein.	AK109279
Os08g0482700|mRNA|AK066830|CDS+3'UTR	0.00158522	2.46407	up	25563.9	63954.8	14.5928	15.8938	22040.5	28990.6	25660.6	67442.2	68564.4	55857.8	14.609	14.6285	14.5409	16.1332	15.9795	15.5688	mRNA	Plastocyanin-like domain containing protein.	AK066830
Os03g0790500|mRNA|AK107136|CDS+3'UTR	0.000604	12.594	up	631.924	8214.46	9.23766	12.8923	446.385	811.948	637.441	10442.9	8260.47	5939.99	9.02743	9.49752	9.18805	13.4716	12.9302	12.2752	mRNA	Esterase/lipase/thioesterase domain containing protein.	AK107136
Os03g0794300|COMBINER_EST|Os03g0794300|8	0.000258	1.68962	up	718.432	1226.76	9.45704	10.2137	629.222	727.599	798.475	1046.62	1212.04	1421.62	9.52432	9.33707	9.50971	10.2414	10.1907	10.2091	COMBINER_EST	GCN5-related N-acetyltransferase domain containing protein.	Os03g0794300
Os01g0860500|mRNA|AK103976|CDS+3'UTR	0.000639	3.47304	up	454.507	1585.05	8.79413	10.5903	467.525	472.859	423.137	1526.78	1563.45	1664.93	9.10274	8.69467	8.58497	10.7717	10.5656	10.4337	mRNA	Chitinase (EC 3.2.1.14).	AK103976
Os06g0267400|COMBINER_EST|Os06g0267400|8	0.000289	2.79988	up	322.63	903.757	8.29194	9.77731	270.682	350.665	346.542	888.555	899.792	922.924	8.29723	8.27427	8.30433	10.0054	9.75132	9.57524	COMBINER_EST	E-class P450, group I family protein."	Os06g0267400
Os06g0329300|mRNA|AK067924|CDS+3'UTR	0.000365	2.23438	up	613.253	1369.43	9.22325	10.3831	485.913	695.068	658.777	1318.92	1311.19	1478.16	9.15704	9.27691	9.2358	10.5767	10.3095	10.2632	mRNA	Conserved hypothetical protein.	AK067924
Os01g0224400|mRNA|AK064461|CDS+3'UTR	0.000221	1.56763	up	1416.47	2220.77	10.4184	11.0669	1208.2	1547.8	1493.4	2000.74	2223.37	2438.18	10.449	10.3985	10.4076	11.1503	11.0685	10.982	mRNA	Mitochondrial substrate carrier family protein.	AK064461
Os03g0793700|mRNA|U45320|CDS	0.00262945	2.09473	up	179.548	370.649	7.42516	8.49193	144.121	180.74	213.783	362.803	379.103	370.042	7.3454	7.32896	7.60113	8.72052	8.49729	8.25797	mRNA	Globulin 2 (Fragment).	U45320
Os01g0314100|mRNA|AK067157|CDS+3'UTR	0.000532	2.16098	up	2672.7	5755.37	11.3156	12.4272	1936.86	3067.84	3013.41	5318.52	5550.29	6397.31	11.1222	11.3964	11.4281	12.5285	12.3692	12.384	mRNA	Catalytic domain of components of various dehydrogenase complexes containing protein.	AK067157
Os04g0530500|mRNA|AK070732|CDS+3'UTR	0.000104	2.7865	up	3307.69	9542.17	11.6523	13.1307	3031.94	3346.59	3544.54	8140.15	8856.94	11629.4	11.7664	11.5183	11.6721	13.1171	13.0286	13.2463	mRNA	Zn-finger, RING domain containing protein."	AK070732
Os10g0523900|COMBINER|AY258280|CDS+3'UTR	0.000376	2.03257	up	106.347	207.216	6.6353	7.65861	88.6776	129.047	101.315	176.699	206.803	238.146	6.59835	6.80801	6.49955	7.68792	7.63518	7.65273	COMBINER	(No Hit)	AY258280
Os09g0320100|COMBINER|CI124328|6	0.0019384	1.91675	up	164.429	312.451	7.30286	8.24152	148.29	193.154	151.844	287.157	320.226	329.97	7.38344	7.4229	7.10223	8.3749	8.25607	8.09357	COMBINER	(No Hit)	CI124328
Os01g0976300|mRNA|AK111354|CDS+3'UTR	0.00321281	5.06475	up	1112.41	5730.3	10.0404	12.3809	818.38	1449.76	1069.08	7469.68	5418.13	4303.09	9.88666	10.3123	9.92237	12.9993	12.3351	11.8085	mRNA	Heavy metal transport/detoxification protein domain containing protein.	AK111354
Os03g0285800|mRNA|AJ486975|CDS+3'UTR	0.00408432	1.81818	up	2530.28	4776.94	11.2675	12.13	2417.14	2713.22	2460.48	3968.43	4147.9	6214.47	11.4439	11.2228	11.1359	12.0994	11.9508	12.3398	mRNA	MAP kinase 1 (MAP kinase MAPK5a).	AJ486975
Os12g0130200|COMBINER_EST|CI443396|6	7.05e-05	4.94433	up	89.5035	419.393	6.35893	8.6647	64.6021	106.242	97.6667	342.585	462.494	453.099	6.12199	6.51209	6.44271	8.64689	8.78206	8.56517	COMBINER_EST	Ser/Thr protein kinase (Fragment).	CI443396
Os12g0478200|mRNA|AK063578|CDS+3'UTR	7.42e-05	11.3723	up	2403.22	27963.8	11.1859	14.6933	2087.42	2762.34	2359.9	31422.7	27281.5	25187.1	11.2316	11.2472	11.0788	15.0663	14.6423	14.3714	mRNA	GRAM domain containing protein.	AK063578
Os06g0215100|COMBINER_EST|CI278485|6	0.0122179	1.71272	up	586.265	1051.08	9.15885	9.93514	476.626	659.618	622.552	758.054	892.495	1502.7	9.12832	9.19504	9.15319	9.77542	9.74014	10.2899	COMBINER_EST	Conserved hypothetical protein.	CI278485
Os04g0670200|mRNA|AK107749|5'UTR+CDS	0.0471169	2.06088	up	280.711	546.229	7.99726	9.04052	187.132	218.997	436.005	520.649	627.294	490.744	7.75329	7.60833	8.63016	9.22356	9.22381	8.67419	mRNA	Cysteine protease component of protease-inhibitor complex.	AK107749
osa-miR169g|Os04|3'seq	0.000637	1.74616	up	60.553	95.2804	5.78561	6.5898	54.3391	66.0104	61.3096	88.6105	88.905	108.326	5.85328	5.74282	5.76073	6.73128	6.47251	6.56559	osa-miR169g Os04 3'seq	miRNA	Os04
Os02g0668000|mRNA|AK101871|CDS+3'UTR	0.00148696	2.8131	up	182.345	513.518	7.47146	8.96362	183.072	184.203	179.76	502.639	545.664	492.251	7.71828	7.35607	7.34004	9.17602	9.03453	8.68032	mRNA	MscS Mechanosensitive ion channel family protein.	AK101871
Os03g0287100|mRNA|AK100125|CDS+3'UTR	0.00133515	3.2089	up	1596.91	5191	10.5935	12.2755	1405.19	1898.01	1487.55	5273.92	5665.79	4633.29	10.6736	10.706	10.4008	12.5166	12.403	11.9069	mRNA	Phosphatidylinositol transfer protein family protein.	AK100125
Os01g0332100|mRNA|AK061240|CDS+3'UTR	0.00606807	2.35685	up	2836.99	6822.16	11.4281	12.6649	2793.92	3120.28	2596.78	7689.41	6332.21	6444.85	11.6521	11.4227	11.2095	13.0433	12.5578	12.3937	mRNA	Plant neutral invertase family protein.	AK061240
Os01g0642100|mRNA|AK063793|UTR	0.00200389	2.07299	up	829.281	1737.99	9.66438	10.7161	746.136	952.506	789.201	1600.25	1897.12	1716.6	9.76275	9.73491	9.49548	10.8387	10.8328	10.4768	mRNA	Non-protein coding transcript, uncharacterized transcript."	AK063793
Os01g0203800|mRNA|AK101527|CDS+3'UTR	0.000559	1.75356	up	2738.72	4917.97	11.3791	12.1894	2565.59	2842	2808.58	4126.05	5142.34	5485.51	11.5228	11.2884	11.326	12.1543	12.2605	12.1533	mRNA	Plant protein of unknown function DUF641 domain containing protein.	AK101527
Os06g0106800|mRNA|AK122178|CDS+3'UTR	0.00152076	1.70082	up	3731.24	6474.18	11.8269	12.5932	3304.01	3960.97	3928.75	5893.17	7018.96	6510.4	11.8976	11.7677	11.8156	12.6716	12.6977	12.4102	mRNA	Conserved hypothetical protein.	AK122178
Os04g0423400|mRNA|AK061494|CDS+3'UTR	0.000289	2.67775	up	51181.4	139300	15.6081	17.0291	51189.7	55422.2	46932.2	131077	141777	145045	15.8012	15.5917	15.4314	17.1012	17.0618	16.9243	mRNA	ABA/WDS induced protein family protein.	AK061494
Os08g0504700|mRNA|AY601878|CDS+3'UTR	0.00971332	1.60684	up	11452.1	19121.5	13.4218	14.106	9057.63	12558.8	12740	16057.9	16338.8	24967.7	13.3317	13.4114	13.5223	14.0622	13.8944	14.3616	mRNA	Multiple stress-responsive zinc-finger protein (Multiple stress- associated zinc-finger protein).	AY601878
Os05g0344200|mRNA|AK119727|CDS+3'UTR	0.000284	4.26515	up	3873.25	16692.8	11.8392	13.9318	2668.27	4315.34	4636.14	16331.9	14442.7	19303.7	11.5801	11.887	12.0505	14.0856	13.7219	13.9878	mRNA	Hypothetical protein.	AK119727
Os05g0474600|mRNA|AK102864|CDS+3'UTR	0.00231375	1.74346	up	368.387	645.32	8.46541	9.26736	274.598	425.695	404.868	551.151	573.454	811.355	8.31692	8.5557	8.5236	9.30745	9.09722	9.39741	mRNA	Aldose reductase (EC 1.1.1.21) (AR) (Aldehyde reductase).	AK102864
Os07g0684800|mRNA|AK073876|CDS+3'UTR	5.48e-06	4.81195	up	5557.63	27224	12.3871	14.6538	4923.31	6287.16	5462.42	24962.4	28298	28411.5	12.4575	12.4163	12.2877	14.7105	14.6925	14.5582	mRNA	GRAB2 protein.	AK073876
Os03g0429000|mRNA|AK102768|CDS+3'UTR	0.00557416	1.52594	up	13996.8	21994.3	13.7272	14.3369	13302.2	15379.4	13308.9	21255.4	20807.3	23920.1	13.8874	13.7069	13.5875	14.4749	14.2409	14.295	mRNA	Proteinase inhibitor I25, cystatin family protein."	AK102768
Os05g0127500|mRNA|AK068517|CDS+3'UTR	0.000231	6.95689	up	225.906	1598.99	7.76569	10.5641	204.047	279.873	193.8	1325.26	1287.11	2184.59	7.88709	7.95619	7.45378	10.5837	10.2818	10.8269	mRNA	Leucoanthocyanidin dioxygenase-like protein.	AK068517
Os12g0467700|mRNA|AK059718|CDS+3'UTR	0.00192662	2.41743	up	4091.66	10137.1	11.9533	13.2268	4203.1	3639.97	4431.9	8690.9	10554.1	11166.3	12.2355	11.6378	11.9865	13.2101	13.2837	13.1864	mRNA	Mitochondrial protein-like.	AK059718
Os07g0194800|mRNA|AK100100|CDS+3'UTR	0.001	1.79292	up	168.648	303.306	7.34307	8.18538	155.918	163.021	187.006	235.437	317.107	357.375	7.46027	7.17073	7.3982	8.10157	8.24137	8.21318	mRNA	Conserved hypothetical protein.	AK100100
Os01g0227700|COMBINER_EST|CI466562|0	0.00370366	2.67885	up	540.08	1440.67	9.01965	10.4413	391.845	604.376	624.02	1633.56	1224.05	1464.39	8.8409	9.06055	9.15749	10.8691	10.2042	10.2504	COMBINER_EST	Cytochrome P450 family protein.	CI466562
Os10g0542400|mRNA|AK068088|CDS+3'UTR	5.31e-05	4.9869	up	1366.57	6912.4	10.3649	12.683	1202.35	1540.68	1356.67	6856.26	5961.67	7919.26	10.4406	10.392	10.2621	12.8773	12.478	12.6938	mRNA	Expansin/Lol pI family protein.	AK068088
Os02g0601300|mRNA|AK062215|CDS+3'UTR	0.00305554	1.51997	up	28080.9	43305.5	14.7181	15.3222	22692.3	32314.8	29235.5	43434	43373.2	43109.2	14.6454	14.7791	14.7299	15.4773	15.3086	15.1807	mRNA	Glyceraldehyde-3-phosphate dehydrogenase, cytosolic 3 (EC 1.2.1.12)."	AK062215
Os01g0332100|mRNA|AK120720|CDS+3'UTR	0.0061076	2.37577	up	3995.65	9793.85	11.9175	13.1659	3372.67	4579.4	4034.87	11651.4	8905.32	8824.82	11.9241	11.9745	11.854	13.6186	13.0368	12.8425	mRNA	Plant neutral invertase family protein.	AK120720
Os01g0956200|mRNA|AK068399|CDS+3'UTR	0.00117	1.98345	up	3867.63	7859.81	11.878	12.866	3733.89	4315.08	3553.93	7040.28	8020.76	8518.41	12.0702	11.8868	11.677	12.9165	12.8884	12.7931	mRNA	Protein of unknown function DUF563 family protein.	AK068399
Os08g0366000|mRNA|AK070742|CDS+3'UTR	0.00275634	1.51863	up	22147	34211.3	14.3919	14.9947	21131.8	22725.3	22583.9	30616.4	36005.9	36011.5	14.5472	14.2762	14.3523	15.0177	15.0553	14.911	mRNA	Phosphoenolpyruvate carboxylase 2 (EC 4.1.1.31) (PEPCase 2) (CP28).	AK070742
Os02g0332700|mRNA|AK062975|CDS+3'UTR	0.00919679	1.97353	up	338.167	676.918	8.37291	9.35369	346.927	327.704	339.87	676.518	690.113	664.122	8.66527	8.17453	8.27895	9.60098	9.36061	9.09949	mRNA	Hypothetical protein.	AK062975
Os08g0105800|mRNA|AK067200|CDS+3'UTR	0.00877796	1.6108	up	719.679	1177.06	9.46658	10.1544	686.748	780.399	691.891	1128.23	1070.02	1332.94	9.65217	9.44201	9.30555	10.352	10.0073	10.1038	mRNA	E-class P450, group I family protein."	AK067200
Os10g0521900|mRNA|AK061038|CDS+3'UTR	0.0117012	2.13546	up	634.197	1460.32	9.28534	10.3799	594.453	666.455	641.683	933.761	1230.02	2217.18	9.44516	9.21471	9.19614	10.0826	10.2119	10.8451	mRNA	Rhomboid-like protein family protein.	AK061038
Os11g0194900|mRNA|AK072656|CDS+3'UTR	9.92e-06	2.37513	up	1334.77	3190.13	10.3301	11.5781	1116.76	1509.51	1378.05	2783.18	3017.62	3769.58	10.3344	10.3646	10.2911	11.6191	11.4992	11.6159	mRNA	Protein kinase domain containing protein.	AK072656
Os03g0171600|mRNA|AK062570|CDS+3'UTR	0.000459	2.65013	up	491.961	1301.57	8.89937	10.3054	428.609	567.166	480.11	1209.08	1388.63	1306.99	8.96119	8.96805	8.76887	10.4476	10.3939	10.0748	mRNA	Galactose oxidase, central domain containing protein."	AK062570
Os02g0566000|mRNA|AK059295|CDS+3'UTR	0.00375735	1.52617	up	1171.56	1811.79	10.1566	10.7665	1075.34	1168.62	1270.72	1491.87	1979.8	1963.71	10.28	10.016	10.1738	10.739	10.8909	10.6697	mRNA	Conserved hypothetical protein.	AK059295
Os03g0113900|mRNA|AK107900|CDS+3'UTR	0.000154	3.99688	up	245.307	967.673	7.87416	9.87303	186.29	306.723	242.908	879.934	1024.02	999.064	7.74428	8.08639	7.79182	9.99255	9.94251	9.68404	mRNA	Protein of unknown function DUF584 family protein.	AK107900
Os11g0133800|COMBINER_EST|Os11g0133800|8	5.07e-05	2.3311	up	99.7096	221.785	6.53843	7.75945	79.1019	113.407	106.62	190.671	229.439	245.244	6.42627	6.61501	6.57402	7.79722	7.78755	7.69357	COMBINER_EST	Zn-finger, DHHC type domain containing protein."	Os11g0133800
Os09g0442600|mRNA|AK100279|CDS+3'UTR	0.000339	2.84394	up	9059.66	26368.7	13.1012	14.6091	8436.14	9076.5	9666.34	26598.4	26173.6	26334	13.2277	12.9545	13.1214	14.8057	14.579	14.4426	mRNA	Plastid (P)ppGpp synthase.	AK100279
Os04g0444300|mRNA|AK102641|CDS+3'UTR	0.00192837	2.27782	up	116.383	256.007	6.75379	7.94145	83.4247	127.842	137.882	219.747	223.618	324.658	6.50944	6.7923	6.95965	8.00419	7.74907	8.07108	mRNA	Conserved hypothetical protein.	AK102641
Os01g0186000|mRNA|AK109578|CDS+3'UTR	0.0033269	1.53696	up	439.24	689.232	8.73578	9.35586	363.811	454.035	499.873	566.829	626.24	874.628	8.73924	8.63518	8.83292	9.34456	9.22159	9.50144	mRNA	WRKY transcription factor 10.	AK109578
Os01g0348900|mRNA|AF285163|CDS+3'UTR	0.00434156	1.95813	up	11711.7	23614.6	13.4678	14.4373	10288.3	12655.1	12191.6	25935.4	21685.9	23222.5	13.5213	13.426	13.4563	14.765	14.2927	14.2543	mRNA	Jacalin-related lectin domain containing protein.	AF285163
Os04g0527000|mRNA|AK070324|CDS+3'UTR	6.1e-05	2.27984	up	5075.55	11854.9	12.2592	13.4481	4289.87	5577.48	5359.32	10403.7	10841	14320.1	12.2651	12.2526	12.2597	13.4662	13.3233	13.5548	mRNA	GRAM domain containing protein.	AK070324
Os08g0507100|mRNA|AF488521|CDS+3'UTR	0.0303764	3.70285	up	71.098	253.389	5.94747	7.83611	41.6283	92.9184	78.7473	262.608	365.786	131.772	5.42863	6.28595	6.12783	8.24928	8.43937	6.81969	mRNA	E-class P450, group I family protein."	AF488521
Os04g0581100|mRNA|AK100853|CDS+3'UTR	0.00200525	2.84276	up	415.401	1194.06	8.65813	10.1654	385.714	475.792	384.698	977.18	1479.9	1125.1	8.81836	8.70608	8.44997	10.1443	10.4869	9.86511	mRNA	Isopenicillin N synthase family protein.	AK100853
Os11g0417800|COMBINER|CI468419|x	0.000106	2.45004	up	198.778	484.445	7.58173	8.87453	171.481	229.285	195.569	439.783	477.696	535.856	7.61413	7.66791	7.46315	8.9901	8.82811	8.80538	COMBINER	(No Hit)	CI468419
Os09g0115900|mRNA|AK060240|UTR	0.000128	2.20283	up	1929.33	4350.03	10.8648	12.0042	1584.24	2142.65	2061.09	3697.3	3919.9	5432.88	10.8404	10.8738	10.8803	12.0041	11.8709	12.1376	mRNA	Conserved hypothetical protein.	AK060240
Os04g0402700|mRNA|AK058995|CDS+3'UTR	0.0003	1.60484	up	15006.8	24798.5	13.8305	14.5129	13813.2	15827.4	15380	21989	24779	27627.5	13.9424	13.7482	13.8009	14.5201	14.5074	14.5113	mRNA	Hypothetical protein.	AK058995
Os07g0558000|mRNA|AK101867|CDS+3'UTR	5.93e-05	2.3001	up	147.657	336.11	7.14103	8.34273	122.25	164.316	156.406	304.605	319.295	384.429	7.09611	7.1838	7.14318	8.46339	8.25201	8.31278	mRNA	ABC-1 domain containing protein.	AK101867
Os10g0450900|mRNA|AK064065|CDS+3'UTR	0.00592782	1.99436	up	13414.3	27468.2	13.6663	14.6622	12903.9	13270.2	14068.8	26834.1	30787	24783.7	13.8439	13.4867	13.6683	14.8202	14.815	14.3513	mRNA	Glycine-rich cell wall structural protein 2 precursor.	AK064065
Os03g0711400|mRNA|AK100286|CDS+3'UTR	0.0108548	1.61166	up	337.01	546.829	8.35735	9.0459	304.429	378.226	328.376	495.762	619.837	524.886	8.46045	8.38452	8.22707	9.15564	9.20817	8.77387	mRNA	Coatomer alpha subunit.	AK100286
Os02g0666200|mRNA|AK103807|CDS+3'UTR	0.000219	1.6868	up	112221	186070	16.7352	17.4895	98602.9	122943	115118	167738	201674	188797	16.7172	16.7816	16.7067	17.4486	17.5973	17.4225	mRNA	Aquaporin.	AK103807
Os03g0250000|mRNA|AK121051|CDS+3'UTR	0.000197	2.0041	up	13828.5	28283.1	13.7096	14.7125	12329.4	15061.2	14094.9	27340.7	27782.1	29726.5	13.7769	13.6798	13.6721	14.8479	14.6666	14.6232	mRNA	Conserved hypothetical protein.	AK121051
Os12g0242100|mRNA|AK109396|CDS+3'UTR	0.000842	3.30828	up	747.122	2460.62	9.48406	11.2101	610.666	1007.68	623.023	2105.84	2424.48	2851.53	9.48165	9.81697	9.15357	11.2217	11.1936	11.2151	mRNA	Eggshell protein family protein.	AK109396
Os05g0594100|mRNA|AK106130|CDS+3'UTR	0.00176817	1.50928	up	17746	27355.6	14.0671	14.661	14732.6	20246.2	18259.3	26122.8	28276.3	27667.8	14.0377	14.1096	14.054	14.7767	14.6914	14.5148	mRNA	Conserved hypothetical protein.	AK106130
Os05g0171200|mRNA|AK062702|CDS+3'UTR	9.28e-06	2.04559	up	2550.14	5285.06	11.2665	12.299	2081.46	2838.52	2730.43	4754.26	5104.78	5996.15	11.2289	11.2865	11.2841	12.3571	12.2499	12.29	mRNA	Embryo-specific 3 family protein.	AK062702
Os09g0381100|mRNA|AK064905|CDS+3'UTR	0.00261803	1.58608	up	4487.72	7341.49	12.0907	12.7561	4286.1	4678.02	4499.04	5912.53	7267.49	8844.44	12.2638	12.0011	12.0071	12.675	12.7477	12.8457	mRNA	Xanthine/uracil/vitamin C permease family protein.	AK064905
Os03g0351700|mRNA|AK108549|CDS+3'UTR	2.48e-06	2.8334	up	216.393	618.472	7.70974	9.21227	180.024	231.146	238.009	512.066	603.043	740.308	7.69115	7.6801	7.75796	9.20171	9.16753	9.26758	mRNA	Hypothetical protein.	AK108549
Os08g0519400|mRNA|AK070323|CDS+3'UTR	1.63e-05	1.57884	up	10298.4	16752.1	13.2783	13.9372	8625.08	11301.7	10968.5	15252.6	16675.1	18328.5	13.2607	13.2639	13.3103	13.9801	13.9178	13.9135	mRNA	Apolipoprotein A/E/C3 family protein.	AK070323
Os03g0802500|mRNA|AK099212|CDS+3'UTR	1.9e-06	2.40815	up	365.588	884.095	8.46441	9.73234	292.943	410.279	393.54	746.858	873.281	1032.14	8.41305	8.50113	8.47905	9.75469	9.70553	9.73679	mRNA	AAA ATPase, central region domain containing protein."	AK099212
Os04g0679400|mRNA|AK120508|CDS+3'UTR	0.000485	3.45066	up	7418.68	26046.5	12.7779	14.5647	5203.72	8366.4	8685.94	23102.7	22554.4	32482.5	12.5361	12.8305	12.967	14.5943	14.3509	14.749	mRNA	Conserved hypothetical protein.	AK120508
Os07g0671800|mRNA|AK105010|CDS+3'UTR	0.000305	1.53601	up	54503.3	85924	15.6895	16.3087	49330.2	58567.4	55612.4	78508.9	91152.8	88110.4	15.7504	15.6605	15.6576	16.3108	16.3825	16.2327	mRNA	Stress-related protein-like protein (Fragment).	AK105010
Os07g0448400|mRNA|AK107700|CDS+3'UTR	0.000681	5.22052	up	210.307	1102.25	7.67553	10.0597	196.371	233.403	201.147	1220.82	1102.93	983.001	7.82929	7.69505	7.50226	10.4612	10.0601	9.65794	mRNA	Plasma membrane integral protein ZmPIP2-6.	AK107700
Os01g0511100|mRNA|AK070914|CDS+3'UTR	4.75e-05	5.37633	up	11453.8	61820.2	13.4214	15.848	9263.26	13518.2	11579.9	65126.7	60675.8	59658.2	13.3675	13.513	13.3837	16.0745	15.8076	15.6618	mRNA	Universal stress protein (Usp) family protein.	AK070914
Os08g0535900|mRNA|AK107757|CDS+3'UTR	2.45e-05	1.93974	up	380.151	747.148	8.52453	9.48039	320.351	399.759	420.342	602.768	750.265	888.411	8.53639	8.46074	8.57645	9.43163	9.48635	9.52318	mRNA	Conserved hypothetical protein.	AK107757
Os06g0336200|mRNA|AK104377|CDS+3'UTR	0.000204	1.52178	up	96516.2	145588	16.5228	17.1286	87182.7	103299	99066.6	136350	145414	155002	16.5756	16.5014	16.4914	17.1979	17.1227	17.0651	mRNA	Delta-tonoplast intrinsic protein.	AK104377
Os02g0460000|COMBINER_EST|CI178000|6	0.000311	3.0153	up	82.4424	235.082	6.23785	7.83015	62.0756	95.8681	89.3835	215.723	205.625	283.896	6.06303	6.34016	6.31037	7.9739	7.62622	7.89033	COMBINER_EST	Conserved hypothetical protein.	CI178000
Os03g0224200|mRNA|AK111864|CDS+3'UTR	0.000262	2.74274	up	746.742	2069.74	9.51156	10.9672	624.385	845.792	770.049	2037.15	2058.5	2113.56	9.51542	9.55954	9.45972	11.1769	10.9487	10.7759	mRNA	Response regulator receiver domain containing protein.	AK111864
Os07g0592100|mRNA|AK107947|CDS+3'UTR	9.22e-05	4.39647	up	68.9477	288.312	5.97676	8.11311	59.228	86.4134	61.2016	232.143	274.099	358.694	5.99122	6.18217	5.7569	8.08386	8.0363	8.21916	mRNA	Short-chain dehydrogenase/reductase SDR family protein.	AK107947
Os04g0648900|mRNA|AK099333|CDS+3'UTR	0.000442	1.84037	up	4819.04	9091.67	12.1806	13.0606	3937.94	5214	5305.19	7729.08	8277.94	11268	12.1453	12.153	12.2437	13.0498	12.934	13.1982	mRNA	Dehydration responsive element binding protein 2F (DREB2F protein).	AK099333
Os01g0862600|mRNA|AK108344|CDS+3'UTR	0.00277401	2.05947	up	956.847	1971.26	9.85481	10.8971	748.109	1085.67	1036.76	2040.74	1925.21	1947.83	9.7679	9.91671	9.87982	11.1799	10.853	10.6584	mRNA	Protein of unknown function DUF584 family protein.	AK108344
Os06g0336200|mRNA|AK100193|CDS+3'UTR	0.00149012	1.56012	up	87721	137725	16.3681	17.0098	80645.4	88579.1	93938.3	131618	134574	146984	16.4467	16.2427	16.415	17.1152	16.9697	16.9444	mRNA	Delta-tonoplast intrinsic protein.	AK100193
Os08g0546800|mRNA|AK101700|CDS+3'UTR	0.0105727	2.59888	up	357.268	894.259	8.38036	9.75825	225.552	464.749	381.502	991.253	915.256	776.268	8.03355	8.66893	8.4386	10.1656	9.77713	9.33198	mRNA	Heat shock factor RHSF2.	AK101700
Os08g0293100|mRNA|AK071000|CDS+3'UTR	0.00806574	1.76764	up	289.864	531.171	8.13678	8.9586	245.693	302.778	321.121	406.676	443.853	742.984	8.15396	8.06908	8.18729	8.88803	8.71628	9.2715	mRNA	Conserved hypothetical protein.	AK071000
Os10g0507900|COMBINER|CI139190|6	0.000876	1.55969	up	395.584	628.842	8.58385	9.22511	330.697	421.194	434.861	477.235	628.76	780.53	8.58158	8.5435	8.62647	9.10628	9.22783	9.34123	COMBINER	(No Hit)	CI139190
Os05g0361700|mRNA|AK111676|CDS+3'UTR	0.00159766	4.37574	up	67.4831	283.547	5.90093	8.03046	48.3573	66.677	87.4149	169.985	305.038	375.618	5.66277	5.75643	6.28358	7.62982	8.1826	8.27895	mRNA	Ethylene responsive element binding factor3 (OsERF3).	AK111676
Os01g0719100|mRNA|AK068005|CDS+3'UTR	0.0148461	1.62729	up	34387.4	56951.2	15.0011	15.7036	27908.1	35121.4	40132.6	51095.7	47634.4	72123.5	14.9267	14.8953	15.1814	15.7222	15.443	15.9456	mRNA	PGPD14 protein.	AK068005
Os03g0357100|COMBINER|CI119313|6	4.36e-06	2.73957	up	1502.65	4180.48	10.5006	11.9545	1209.41	1665.59	1632.95	3369.81	4186.4	4985.23	10.4507	10.5114	10.5395	11.8921	11.9648	12.0067	COMBINER	(No Hit)	CI119313
Os03g0638200|mRNA|AK069267|5'UTR+CDS	0.00245104	2.31943	up	492.97	1134.8	8.87799	10.0918	378.699	454.377	645.832	899.903	1226.77	1277.72	8.79387	8.63641	9.20369	10.0254	10.2067	10.0431	mRNA	Transporter-like protein.	AK069267
Os03g0765400|mRNA|AK065267|CDS+3'UTR	0.000139	3.13889	up	2045.7	6547.51	10.9561	12.6063	1790.68	2107.51	2238.89	6298.94	5700.81	7642.77	11.0119	10.8524	11.0039	12.764	12.4125	12.6425	mRNA	Conserved hypothetical protein.	AK065267
Os01g0860500|mRNA|AK058878|CDS+3'UTR	0.00233967	2.35965	up	206.067	484.364	7.63829	8.87686	185.863	236.26	196.079	496.782	487.185	469.124	7.74118	7.70733	7.46635	9.15916	8.85826	8.61315	mRNA	Chitinase (EC 3.2.1.14).	AK058878
Os07g0685700|mRNA|AB074972|CDS+3'UTR	9.58e-05	2.40906	up	13517.4	33079.2	13.677	14.9455	12381.8	13669.2	14501.2	29641.8	32266.5	37329.3	13.7859	13.5295	13.7156	14.9709	14.8938	14.9717	mRNA	Ethylene insensitive 3 family protein.	AB074972
Os01g0147300|COMBINER_EST|CI097131|6	0.00392723	1.55647	up	782.12	1231.08	9.57878	10.2171	716.567	900.612	729.181	1011.99	1288.44	1392.8	9.70693	9.65036	9.37906	10.1938	10.2838	10.1736	COMBINER_EST	Membrane protein.	CI097131
Os01g0263600|mRNA|AK101040|CDS+3'UTR	0.0065713	2.13247	up	57.0739	110.973	5.69299	6.78551	62.1651	53.0599	55.9967	86.7415	122.007	124.17	6.06586	5.38493	5.62817	6.70001	6.92049	6.73603	mRNA	U5 snRNP-associated 102 kDa protein (U5-102 kDa protein).	AK101040
Os01g0877500|mRNA|AK058582|CDS+3'UTR	0.000771	1.55388	up	2430.44	3808.71	11.201	11.8369	2070.78	2574.79	2645.74	3438.82	3960.25	4027.06	11.2197	11.1475	11.2357	11.916	11.8832	11.7114	mRNA	Zn-finger-like, PHD finger domain containing protein."	AK058582
Os02g0532300|mRNA|AK107958|CDS+3'UTR	0.00279345	1.99853	up	175.107	348.071	7.40137	8.40031	159.922	188.828	176.571	330.068	377.191	336.955	7.50014	7.38626	7.31771	8.59071	8.48921	8.12102	mRNA	Alpha/beta hydrolase fold domain containing protein.	AK107958
Os01g0129800|mRNA|AK107910|CDS+3'UTR	0.0387877	1.69299	up	83.235	129.235	6.25571	7.01528	76.1948	106.995	66.5148	135.34	124.824	127.541	6.36257	6.52315	5.88139	7.31999	6.94888	6.77698	mRNA	Conserved hypothetical protein.	AK107910
Os05g0542500|mRNA|AK119713|CDS+3'UTR	0.00538109	15.5323	up	1495.06	19202.6	10.1502	14.1074	428.148	2683.81	1373.21	25315.9	15117.5	17174.2	8.95942	11.2051	10.286	14.7258	13.7865	13.8098	mRNA	Group 3 LEA (Type I) protein.	AK119713
Os11g0490900|mRNA|AK108860|CDS+3'UTR	0.00159	2.94951	up	587.203	1746.17	9.15603	10.7165	452.863	674.603	634.142	1645.89	2052.94	1539.69	9.05566	9.23317	9.17926	10.8823	10.9448	10.3225	mRNA	WRKY transcription factor 72.	AK108860
Os01g0217900|COMBINER_EST|Os01g0217900|8	0.0250516	2.00101	up	185.792	366.58	7.46706	8.46779	201.161	138.449	217.766	308.52	376.173	415.047	7.86397	6.912	7.62521	8.48528	8.48498	8.43311	COMBINER_EST	Transcriptional activator DEMETER (DNA glycosylase-related protein DME). Splice isoform 2.	Os01g0217900
Os05g0539800|mRNA|AK061570|CDS+3'UTR	0.000133	1.70704	up	2054.64	3536.05	10.9605	11.732	1741.71	2267.64	2154.56	3244.68	3390.34	3973.13	10.9771	10.9604	10.9441	11.8363	11.6687	11.6911	mRNA	Protein of unknown function DUF778 family protein.	AK061570
Os07g0436000|COMBINER_EST|Os07g0436000|8	0.00230201	1.51719	up	213.079	325.085	7.68257	8.28397	182.266	249.273	207.697	275.321	303.928	396.005	7.70857	7.7846	7.55452	8.31609	8.17727	8.35855	COMBINER_EST	Hypothetical protein.	Os07g0436000
Os12g0131400|COMBINER|CI554580|0	0.000537	1.70016	up	421.504	722.286	8.67887	9.44454	365.655	476.06	422.796	648.9	738.233	779.724	8.74671	8.70703	8.58286	9.53532	9.45995	9.33835	COMBINER	(No Hit)	CI554580
Os06g0215600|mRNA|AK061212|CDS+3'UTR	0.00122943	2.74875	up	125.886	337.597	6.89295	8.35173	118.639	152.208	106.809	303.589	357.685	351.515	7.04736	7.05493	6.57657	8.45795	8.40995	8.18729	mRNA	Oxo-phytodienoic acid reductase (12-oxophytodienoic acid reductase).	AK061212
Os04g0672900|mRNA|AK065014|CDS+3'UTR	0.00171347	1.52419	up	2098.46	3252.21	10.9948	11.6029	1957.35	2169.93	2168.1	2638.3	3370.86	3747.47	11.1383	10.8929	10.9534	11.5416	11.6599	11.6071	mRNA	Conserved hypothetical protein.	AK065014
Os02g0508100|mRNA|AK063931|CDS+3'UTR	0.000279	2.22732	up	2749.77	6234.19	11.3793	12.5346	2572.26	3086.49	2590.55	5291.14	6055.02	7356.41	11.5251	11.4067	11.2062	12.5206	12.4991	12.5841	mRNA	Conserved hypothetical protein.	AK063931
Os11g0183900|mRNA|AK061884|CDS+3'UTR	0.000167	1.95293	up	2830.48	5575.15	11.4195	12.3851	2340.93	3119.15	3031.36	5159.04	5719.56	5846.85	11.3996	11.4218	11.437	12.4862	12.4182	12.251	mRNA	Nucellin-like protein.	AK061884
Os07g0213500|mRNA|AK070126|UTR	0.000207	2.01192	up	3212.94	6577.47	11.5935	12.6021	2490.25	3603.37	3545.19	5333.38	6376.97	8022.05	11.4831	11.625	11.6725	12.5337	12.5653	12.7073	mRNA	Non-protein coding transcript, uncharacterized transcript."	AK070126
Os09g0449800|mRNA|AK059044|CDS+3'UTR	6.69e-05	3.11985	up	1778.62	5568.2	10.7412	12.3827	1380.01	2031.39	1924.46	5365.99	5430.54	5908.08	10.6455	10.7986	10.7796	12.5422	12.3382	12.2676	mRNA	Hypothetical protein.	AK059044
Os02g0731500|COMBINER_EST|CI422411|0	0.00115347	2.63565	up	535.516	1411.35	9.00431	10.4025	395.113	557.837	653.598	1255.47	1176.34	1802.24	8.85169	8.93868	9.22254	10.5057	10.1518	10.55	COMBINER_EST	ABA induced plasma membrane protein PM 19.	CI422411
Os01g0860800|mRNA|AK070331|CDS+3'UTR	0.00167284	2.33924	up	4406.37	10577.2	12.0642	13.2902	4078.27	4596.56	4544.28	10962.9	10776.3	9992.27	12.1943	11.9778	12.0204	13.535	13.3148	13.0208	mRNA	Glycoside hydrolase, family 17 protein."	AK070331
Os12g0582000|COMBINER_EST|Os12g0582000|8	0.0103038	1.68661	up	84.9571	134.312	6.29178	7.0459	72.825	105.798	76.2478	117.745	113.876	171.315	6.28758	6.50435	6.0834	7.11687	6.82658	7.19426	COMBINER_EST	Cytochrome P450 family protein.	Os12g0582000
Os08g0499300|mRNA|AK062027|CDS+3'UTR	0.000259	2.90396	up	870.122	2518.7	9.70692	11.2449	632.835	910.796	1066.73	2288.44	2348.45	2919.22	9.53171	9.66866	9.92038	11.338	11.1503	11.2465	mRNA	WRKY transcription factor 30.	AK062027
Os01g0706900|mRNA|AK105646|CDS+3'UTR	0.0102322	1.67008	up	179.824	299.646	7.43643	8.17635	172.38	213.001	154.09	260.267	305.626	333.044	7.62183	7.56448	7.12299	8.23294	8.18809	8.10801	mRNA	Auxin conjugate hydrolase (ILL5).	AK105646
Os05g0121900|COMBINER_EST|CI248713|6	2.3e-05	2.04448	up	1124.84	2319.08	10.0923	11.124	980.681	1228.55	1165.29	1905.62	2430.98	2620.63	10.1426	10.0812	10.0529	11.0831	11.1986	11.0902	COMBINER_EST	Phosphate/phosphoenolpyruvate translocator protein-like.	CI248713
Os04g0628100|mRNA|D10432|5'UTR+CDS	0.0117122	2.15802	up	37787.8	80705.1	15.1132	16.2229	29644.5	31465.5	52253.5	76750.1	83270.4	82095	15.0105	14.7453	15.5839	16.2859	16.257	16.1258	mRNA	Ubiquitin domain containing protein.	D10432
Os10g0517500|mRNA|AK105942|CDS+3'UTR	0.00150935	2.35567	up	8233.67	19763	12.9461	14.1823	6393.23	9493.21	8814.57	21308.5	18524.3	19456.3	12.8351	13.0153	12.9881	14.4789	14.07	13.9979	mRNA	Cys/Met metabolism pyridoxal-phosphate-dependent enzymes family protein.	AK105942
Os06g0683400|mRNA|AK111852|CDS+3'UTR	0.000456	4.15997	up	1693.92	7266.96	10.6834	12.74	1624.46	1897.86	1559.44	7067.03	5762.38	8971.48	10.8752	10.7056	10.4695	12.9227	12.4312	12.8661	mRNA	EF-hand Ca2+-binding protein CCD1.	AK111852
Os03g0116400|mRNA|AK061443|CDS+3'UTR	0.00794879	1.50547	up	997.563	1511.19	9.93026	10.5205	955.525	1053.61	983.553	1429.78	1443.17	1660.63	10.1033	9.87688	9.81063	10.6821	10.4493	10.43	mRNA	Membrane protein.	AK061443
Os05g0551700|mRNA|AK071216|CDS+3'UTR	0.00048	7.39494	up	148.454	1077.69	7.14689	10.0334	165.321	166.731	113.309	948.974	1184.6	1099.51	7.56054	7.20737	6.67276	10.107	10.16	9.83329	mRNA	tRNA isopentenyltransferase family protein.	AK071216
Os05g0138300|mRNA|AK099873|CDS+3'UTR	2.12e-05	5.22695	up	5138.22	27210.3	12.2705	14.6565	4507.52	6138.05	4769.09	25712.1	27350.6	28568.3	12.3347	12.3805	12.0963	14.7562	14.6464	14.5668	mRNA	Hydrophobic protein RCI2A (Low temperature and salt responsive protein LTI6A).	AK099873
Os02g0796500|mRNA|AK099581|CDS+3'UTR	0.000471	1.66952	up	3090.53	5253.78	11.5516	12.2911	2727.83	3115.11	3428.66	4646.88	5302.99	5811.47	11.6138	11.4202	11.6208	12.3279	12.3042	12.2411	mRNA	Two-component response regulator ARR11 (Receiver-like protein 3).	AK099581
Os05g0367800|COMBINER_EST|Os05g0367800|8	0.000562	1.64615	up	74.0661	113.151	6.09877	6.81787	70.0844	78.4369	73.677	97.5994	111.447	130.408	6.23697	6.0268	6.03253	6.85647	6.79063	6.8065	COMBINER_EST	Luminal binding protein 2 precursor (BiP2) (Heat shock protein 70 homolog 2) (B70) (B-70).	Os05g0367800
Os10g0419400|mRNA|AF050200|CDS+3'UTR	0.00658948	2.19855	up	147.63	320.883	7.15055	8.2871	135.971	150.612	156.307	343.222	328.088	291.339	7.26505	7.04365	7.14294	8.6493	8.28909	7.9229	mRNA	Submergence induced protein 2.	AF050200
Os07g0661400|mRNA|AK102682|CDS+3'UTR	0.000412	2.13929	up	10414.7	23036.9	13.2969	14.394	9228.63	10769.8	11245.5	20146.2	20854.8	28109.9	13.3623	13.1901	13.3381	14.3973	14.2438	14.5409	mRNA	Conserved hypothetical protein.	AK102682
Os05g0496000|mRNA|AK101499|CDS+3'UTR	0.000543	2.40612	up	2371.58	5744.04	11.159	12.4257	1980.45	2820.49	2313.8	5757.26	5509.69	5965.17	11.1533	11.2753	11.0484	12.635	12.3599	12.2822	mRNA	Conserved hypothetical protein.	AK101499
Os03g0194600|mRNA|AK062839|CDS+3'UTR	0.0010065	3.59599	up	1028.71	3748.92	9.96005	11.8064	976.251	1225.43	884.451	3417.28	4332.9	3496.57	10.1356	10.0778	9.66671	11.9087	12.0106	11.5	mRNA	Protein of unknown function DUF568 domain containing protein.	AK062839
Os01g0283300|mRNA|AK104498|CDS+3'UTR	5.53e-05	2.94042	up	12973.6	38738.6	13.6103	15.1664	11837.6	14785.8	12297.2	32478	42007.3	41730.7	13.7134	13.6475	13.4701	15.1044	15.2569	15.1378	mRNA	Hypothetical protein.	AK104498
Os03g0327600|mRNA|AK069815|CDS+3'UTR	0.00074	2.14473	up	218.849	468.152	7.71174	8.81254	183.403	271.591	201.554	377.717	475.982	550.756	7.72142	7.90824	7.50557	8.77196	8.82344	8.84221	mRNA	Ricin B-related lectin domain containing protein.	AK069815
Os02g0720600|mRNA|AK105989|CDS+3'UTR	0.00597557	1.7933	up	3080.83	5574.39	11.5378	12.3804	2607.52	3570.92	3064.05	5513.24	5968.73	5241.2	11.5451	11.6124	11.4558	12.579	12.4793	12.0828	mRNA	Peptidase A1, pepsin family protein."	AK105989
Os04g0535200|mRNA|AK101505|CDS+3'UTR	0.00860077	1.68375	up	132.169	217.844	6.96164	7.71331	110.108	163.252	123.148	192.665	187.517	273.349	6.92459	7.17296	6.78737	7.81115	7.49718	7.83161	mRNA	Peptidase aspartic family protein.	AK101505
Os11g0210300|mRNA|X16296|CDS+3'UTR	0.00115267	1.5337	up	13344.5	21003.3	13.652	14.269	11298.5	15111.4	13623.5	19945.9	21586.4	21477.8	13.6501	13.6846	13.6213	14.3853	14.2847	14.137	mRNA	Alcohol dehydrogenase 1.	X16296
Os03g0826900|mRNA|AK099709|CDS+3'UTR	0.000107	3.76069	up	694.359	2652.1	9.40656	11.3176	589.607	782.107	711.363	2623.51	2288.03	3044.77	9.43225	9.4455	9.34193	11.5324	11.1144	11.3059	mRNA	Conserved hypothetical protein.	AK099709
Os01g0284500|mRNA|AK061164|CDS+3'UTR	6.28e-05	2.98904	up	1480.06	4519.06	10.4857	12.0654	1341.01	1657.53	1441.63	4042.66	4152.19	5362.32	10.5971	10.5049	10.3551	12.1267	11.9525	12.117	mRNA	Nectarin 1 precursor (EC 1.15.1.1) (Superoxide dismutase [Mn]).	AK061164
Os08g0503700|mRNA|AK072183|CDS+3'UTR	7.7e-07	2.09634	up	43170.8	93251	15.3533	16.4211	37066.3	47015	45430.9	85384.4	94508.6	99860.1	15.3437	15.3325	15.3836	16.4405	16.4264	16.3965	mRNA	Sodium/sulphate symporter family protein.	AK072183
Os03g0136500|mRNA|AK107476|CDS+3'UTR	0.000821	2.29561	up	1752.69	4065.85	10.7281	11.927	1481.73	2025.19	1751.16	4152.58	3927.87	4117.11	10.7484	10.795	10.6409	12.1635	11.874	11.7434	mRNA	Conserved hypothetical protein.	AK107476
Os06g0668200|mRNA|AK101622|CDS+3'UTR	0.00548555	1.66266	up	4687.82	7958.47	12.1522	12.8857	4307.58	5064.58	4691.31	8174	7361.45	8339.96	12.2733	12.1143	12.0689	13.1242	12.7709	12.7618	mRNA	Phosphoglycerate kinase, cytosolic (EC 2.7.2.3)."	AK101622
Os02g0818000|mRNA|AK104103|CDS+3'UTR	0.000472	1.78004	up	26736.5	48090.7	14.6437	15.4756	20446.2	30651.2	29112	41430.9	49196	53645.1	14.4964	14.7093	14.7254	15.4169	15.4975	15.5124	mRNA	CBS domain containing protein.	AK104103
Os05g0464200|COMBINER_EST|CI154522|6	0.00287834	1.80274	up	426.256	768.348	8.69453	9.54472	376.762	469.826	432.179	748.464	776.296	780.283	8.78525	8.68162	8.61671	9.75959	9.53402	9.34055	COMBINER_EST	Conserved hypothetical protein.	CI154522
Os11g0570000|mRNA|AK111751|CDS+3'UTR	0.00569843	1.98757	up	197.447	396.558	7.59058	8.58159	196.313	206.853	189.175	385.781	339.72	464.174	7.82831	7.52923	7.41421	8.80754	8.33778	8.59945	mRNA	Receptor kinase-like protein.	AK111751
Os05g0516600|mRNA|AY226827|CDS+3'UTR	6.18e-05	1.81509	up	28199.7	51891.8	14.7311	15.5912	24697.5	29269.4	30632.2	48274	51714.7	55686.6	14.7578	14.6458	14.7898	15.6355	15.5723	15.5658	mRNA	Small GTP binding protein.	AY226827
Os02g0565600|mRNA|AK064118|CDS+3'UTR	0.00066	1.53304	up	1949.99	3030.98	10.8863	11.5027	1702.15	2068.48	2079.33	2641.93	2795.38	3655.62	10.9409	10.8242	10.8938	11.5439	11.3945	11.5696	mRNA	Homeodomain leucine zipper protein (Fragment).	AK064118
Os05g0491200|mRNA|AK068637|CDS+3'UTR	0.000806	2.94927	up	1164.08	3361.05	10.097	11.6574	745.695	1339	1407.54	2846.64	3402.76	3833.74	9.76141	10.2074	10.3222	11.6559	11.6751	11.641	mRNA	SNF1 kinase complex anchoring protein (Fragment).	AK068637
Os03g0761100|mRNA|AK105764|CDS+3'UTR	0.00161105	2.11494	up	3132.69	6698.9	11.5609	12.6415	2589.79	3564.79	3243.48	6944.77	6636.75	6515.18	11.5348	11.611	11.5369	12.8947	12.6186	12.4113	mRNA	Protein phosphatase 2C-like protein.	AK105764
Os03g0364700|mRNA|AK120631|CDS+3'UTR	0.00427681	1.52908	up	2610.89	4105.8	11.3089	11.9216	2297.86	2704.99	2829.82	3322.58	3683.94	5310.89	11.3724	11.2169	11.3374	11.8723	11.7897	12.1027	mRNA	Transcription factors TFIIS, elongin A, CRSP70, conserved domain containing protein."	AK120631
Os03g0607200|mRNA|AK070268|CDS+3'UTR	0.000699	1.91008	up	1817.07	3455.29	10.7667	11.7004	1404.13	2219.19	1827.89	3181.3	3456.4	3728.18	10.6728	10.9226	10.7048	11.8063	11.6961	11.5987	mRNA	Gibberellin regulated protein family protein.	AK070268
Os07g0549100|mRNA|AK107974|CDS+3'UTR	7.63e-05	5.32777	up	79.3279	401.61	6.19359	8.60712	76.1157	94.0099	67.8581	345.929	404.497	454.404	6.36181	6.30857	5.91039	8.659	8.59504	8.56732	mRNA	Conserved hypothetical protein.	AK107974
Os10g0378500|mRNA|AK102892|5'UTR+CDS	0.0115569	8.24239	up	481.428	3227.94	8.54862	11.5917	139.352	784.588	520.345	3588.38	3405.65	2689.8	7.30189	9.45063	8.89335	11.9694	11.6764	11.1292	mRNA	Conserved hypothetical protein.	AK102892
Os06g0653900|mRNA|AK059084|CDS+3'UTR	0.0119493	1.87446	up	1020.52	1936.62	9.96343	10.8699	994.246	1062.56	1004.77	1870.7	2186.2	1752.96	10.1642	9.89076	9.8353	11.0589	11.0422	10.5086	mRNA	SEC61 complex gamma subunit family protein.	AK059084
Os02g0106600|mRNA|AK107830|CDS+3'UTR	0.000175	3.10041	up	1168.54	3697.29	10.1584	11.7908	1162.46	1146.74	1196.41	3088.05	3678.1	4325.72	10.392	9.99255	10.0906	11.7672	11.7884	11.8169	mRNA	Zn-finger, RING domain containing protein."	AK107830
Os05g0519700|mRNA|AF332981|CDS+3'UTR	9.74e-05	2.56251	up	45.5366	102.937	5.33353	6.69109	36.9944	52.6764	46.9389	95.6942	96.7675	116.348	5.23422	5.37609	5.39028	6.82805	6.59008	6.65513	mRNA	101 kDa heat shock protein.	AF332981
Os04g0175400|mRNA|AK107892|CDS+3'UTR	1.78e-06	4.33548	up	285.251	1242.66	8.1126	10.2288	237.009	313.147	305.596	1062.03	1162.02	1503.93	8.10594	8.11525	8.11659	10.2629	10.1316	10.2919	mRNA	Conserved hypothetical protein.	AK107892
Os04g0382300|mRNA|AK101795|CDS+3'UTR	0.00142477	2.04157	up	4996.24	10540.9	12.2299	13.2596	4010.97	5441.48	5536.28	8600.44	9201.61	13820.5	12.1705	12.2122	12.307	13.1929	13.0845	13.5013	mRNA	CBS domain containing protein.	AK101795
Os02g0658200|mRNA|AK121046|CDS+3'UTR	0.00105081	1.98075	up	1405.8	2798.69	10.409	11.3951	1253.46	1604.37	1359.58	2688.04	2543.03	3165	10.5012	10.4592	10.2668	11.5686	11.2616	11.3551	mRNA	FYVE/PHD zinc finger domain containing protein.	AK121046
Os10g0450900|mRNA|AK119244|CDS+3'UTR	0.00507055	1.89719	up	42497	83772.7	15.3338	16.2577	38579.4	43856	45055.5	79496.6	99377.8	72443.8	15.3952	15.2363	15.37	16.3279	16.4898	15.9555	mRNA	Glycine-rich cell wall structural protein 2 precursor.	AK119244
Os08g0472000|mRNA|AK062347|CDS+3'UTR	0.000726	2.04092	up	455.052	930.612	8.78969	9.81891	408.484	494.513	462.159	868.759	955.042	968.034	8.89167	8.76112	8.71628	9.97236	9.84382	9.64055	mRNA	TRAB1 (BZIP transcription factor).	AK062347
Os05g0407100|mRNA|AK063349|CDS+3'UTR	0.00360291	4.71572	up	605.677	2990.47	9.21267	11.4501	572.334	589.876	654.823	3856.05	2891.25	2224.09	9.38813	9.02372	9.22615	12.0611	11.44	10.8493	mRNA	Four F5 protein family protein.	AK063349
Os10g0109600|mRNA|AK061206|CDS+3'UTR	0.0252734	1.86536	up	344.718	639.068	8.36745	9.2669	255.199	396.655	382.3	747.666	551.981	617.557	8.20904	8.45109	8.44221	9.75744	9.04828	8.99499	mRNA	Peroxidase (EC 1.11.1.7).	AK061206
Os12g0247700|mRNA|AK066682|CDS+3'UTR	0.00644626	3.49307	up	74.3103	231.272	6.00864	7.81314	50.8524	115.704	56.3746	195.672	273.166	224.977	5.74282	6.64475	5.63835	7.83161	8.03331	7.57449	mRNA	Beta-glucosidase aggregating factor.	AK066682
Os10g0113100|mRNA|AK059942|CDS+3'UTR	0.00138735	1.64722	up	1623.41	2721.39	10.6252	11.3452	1483.61	1618.47	1768.16	2318.46	2558.61	3287.09	10.7503	10.4716	10.6536	11.3575	11.2699	11.4081	mRNA	Aldo/keto reductase family protein.	AK059942
Os05g0179800|mRNA|AK063809|CDS+3'UTR	0.000764	1.74215	up	3498.93	6183.89	11.7276	12.5285	2999.68	3974.38	3522.75	5687.17	6518.45	6346.05	11.749	11.7722	11.6617	12.6199	12.5964	12.3692	mRNA	Conserved hypothetical protein.	AK063809
Os03g0233900|mRNA|U76030|CDS+3'UTR	0.0418918	1.55233	up	402.169	608.427	8.56694	9.20138	283.099	540.191	383.216	602.135	624.137	599.008	8.3608	8.89469	8.44532	9.43035	9.21694	8.95685	mRNA	Non-symbiotic hemoglobin 1 (rHb1) (ORYsa GLB1a).	U76030
Os02g0540400|mRNA|AK101654|CDS+3'UTR	0.0146575	2.05171	up	169.487	329.617	7.27051	8.30733	100.327	203.407	204.726	268.192	358.797	361.863	6.77928	7.49961	7.53263	8.27962	8.41346	8.22892	mRNA	Conserved hypothetical protein.	AK101654
Os12g0566200|mRNA|AK059568|CDS+3'UTR	0.00407657	1.65907	up	544.181	913.361	9.06007	9.79044	476.559	576.563	579.422	838.506	990.764	910.813	9.12776	8.99451	9.05794	9.92161	9.89312	9.55661	mRNA	Hypothetical protein.	AK059568
Os05g0595100|mRNA|AK066249|CDS+3'UTR	0.00326433	3.84297	up	65.0036	221.134	5.81618	7.7584	43.5362	96.5105	54.9641	208.749	247.428	207.226	5.49608	6.35154	5.60091	7.92321	7.89506	7.45693	mRNA	UDP-glucose 4-epimerase.	AK066249
Os01g0327100|mRNA|AK059977|CDS+3'UTR	0.00119317	1.88601	up	973.508	1851.56	9.88621	10.8016	857.011	1152.44	911.073	1682.89	1720.02	2151.78	9.95551	9.99761	9.70553	10.913	10.6916	10.8001	mRNA	Haem peroxidase, plant/fungal/bacterial family protein."	AK059977
Os02g0189500|mRNA|AK063240|UTR	0.00559489	1.65637	up	633.141	1056.05	9.279	10.007	569.046	694.661	635.717	997.712	1114.43	1056.02	9.3779	9.27627	9.18283	10.1758	10.0748	9.77055	mRNA	Non-protein coding transcript, unclassifiable transcript."	AK063240
Os06g0701600|mRNA|AJ491855|CDS+3'UTR	0.010389	1.6915	up	1166.7	2006.22	10.145	10.9033	1184.34	1288.78	1026.99	1581.62	1986.34	2450.7	10.4196	10.1478	9.86757	10.8227	10.8974	10.9898	mRNA	Cation transporter family protein.	AJ491855
Os07g0603600|mRNA|AK071549|CDS+3'UTR	0.000781	1.66726	up	841.821	1406.29	9.68403	10.4215	705.125	974.256	846.083	1282.89	1399.02	1536.97	9.68665	9.76767	9.59777	10.5379	10.4076	10.319	mRNA	Alpha/beta hydrolase family protein.	AK071549
Os04g0423400|mRNA|AK105960|CDS+3'UTR	0.000289	2.88388	up	34829.3	104435	15.0377	16.5657	35594.8	36496.5	32396.8	95808.3	106215	111281	15.2878	14.9554	14.87	16.5926	16.5756	16.5289	mRNA	ABA/WDS induced protein family protein.	AK105960
Os01g0900800|mRNA|AK068254|CDS+3'UTR	7.29e-05	3.60918	up	1851.46	6725.41	10.7968	12.6485	1467.25	2229.04	1858.1	6567.85	6199.3	7409.07	10.7312	10.9304	10.7288	12.819	12.5304	12.596	mRNA	Basic helix-loop-helix dimerisation region bHLH domain containing protein.	AK068254
Os05g0102800|mRNA|AK121634|CDS+3'UTR	0.00163972	1.58749	up	2569.73	4143.52	11.2848	11.9516	2248.11	2642.8	2818.27	3946.18	4030.86	4453.52	11.3402	11.1826	11.3317	12.0915	11.9097	11.8536	mRNA	RNA recognition motif 2 domain containing protein.	AK121634
Os04g0684900|mRNA|AK111967|CDS+3'UTR	0.0173678	2.6276	up	648.365	1895.55	9.31298	10.7067	571.487	698.912	674.696	1422.15	1145.32	3119.19	9.38505	9.28388	9.27002	10.6754	10.1091	11.3357	mRNA	Ribonuclease CAF1 family protein.	AK111967
Os04g0564700|mRNA|AK111615|CDS+3'UTR	1.92e-05	3.60849	up	2372.98	8874.3	11.1732	13.0246	2157.15	2574.94	2386.85	7324.37	8482.34	10816.2	11.2782	11.1476	11.0938	12.9709	12.9657	13.1372	mRNA	Hypothetical protein.	AK111615
Os01g0788200|mRNA|AK073030|CDS+3'UTR	0.000594	2.18294	up	1756.91	3890	10.7387	11.865	1609.82	1843.81	1817.09	3754.7	3937.69	3977.61	10.8608	10.6611	10.6942	12.0252	11.8767	11.693	mRNA	Nuclear transport factor 2 domain containing protein.	AK073030
Os04g0258700|COMBINER|CI274585|6	0.000143	3.73603	up	395.635	1480.58	8.59138	10.4929	345.244	416.65	425.012	1496.69	1411.42	1533.62	8.65527	8.52572	8.59315	10.743	10.4196	10.3161	COMBINER	(No Hit)	CI274585
Os09g0403000|mRNA|AK111051|CDS+3'UTR	0.00044	1.87221	up	1075.82	2013.27	10.018	10.9228	834.284	1158.67	1234.51	1682.93	2166.07	2190.82	9.91496	10.0056	10.1335	10.9132	11.0252	10.8299	mRNA	Conserved hypothetical protein.	AK111051
Os02g0190700|COMBINER_EST|AU085840|6	0.0458087	1.9546	up	72.6237	126.09	6.00655	6.97342	51.5669	105.062	61.242	136.889	135.699	105.682	5.76929	6.49254	5.75781	7.33471	7.05195	6.5336	COMBINER_EST	Conserved hypothetical protein.	AU085840
Os06g0166400|mRNA|AK107775|CDS+3'UTR	0.000168	3.45961	up	5800.89	20565.9	12.4506	14.2412	5060.67	6202.29	6139.71	21213.4	20585.4	19898.8	12.4991	12.3948	12.4578	14.4702	14.2252	14.0282	mRNA	Dehydration responsive element binding protein 1D (DREB1D protein) (C- repeat binding factor 4) (C-repeat/dehydration responsive element binding factor 4) (CRT/DRE binding factor 4).	AK107775
Os05g0566800|mRNA|AY181210|CDS+3'UTR	1.16e-05	2.3423	up	6020.65	14470.1	12.4995	13.7274	5056.68	6922.06	6083.2	12599.7	13917.5	16893	12.4974	12.5552	12.4458	13.7261	13.6705	13.7857	mRNA	Cold acclimation protein COR413-TM1.	AY181210
Os01g0711000|mRNA|AK103899|CDS+3'UTR	0.000198	1.79626	up	6065.01	10978.4	12.5007	13.3457	4825.1	7211.82	6158.1	9880.53	11050.5	12004.2	12.4265	12.6128	12.463	13.3931	13.3553	13.2888	mRNA	Vacuolar ATPase B subunit.	AK103899
Os06g0586000|mRNA|AK119252|CDS+3'UTR	0.00292893	4.58314	up	2191.88	10554.5	11.0551	13.2514	2067.74	2490.52	2017.38	11199.5	13001.5	7462.52	11.2177	11.0974	10.8502	13.5652	13.5804	12.6087	mRNA	Conserved hypothetical protein.	AK119252
Os02g0532300|mRNA|AK061527|CDS+3'UTR	0.00213037	1.87913	up	2052.85	3916.49	10.9628	11.8728	1990.07	2146.03	2022.44	3325.75	4346.19	4077.54	11.1599	10.8761	10.8524	11.8744	12.0158	11.7283	mRNA	Alpha/beta hydrolase fold domain containing protein.	AK061527
Os03g0292100|COMBINER_EST|CI028963|6	0.000209	2.18282	up	4168.74	9386.86	11.9809	13.1071	3576.45	4626.47	4303.31	8265.89	8344.24	11550.5	12.0092	11.9886	11.945	13.1415	12.9451	13.2348	COMBINER_EST	Protein phosphatase 2C family protein.	CI028963
Os07g0685700|mRNA|AK060806|CDS+3'UTR	1.66e-05	2.47559	up	9871.94	25073	13.2156	14.5233	8475.42	10891.1	10249.3	21779.3	23748.5	29691.4	13.2345	13.2071	13.2051	14.5085	14.4405	14.621	mRNA	Ethylene insensitive 3 family protein.	AK060806
Os01g0805700|mRNA|AK101937|CDS+3'UTR	0.00136189	1.79142	up	6565.52	12014.9	12.6289	13.47	5688.32	7126.7	6881.55	11116.9	13124.1	11803.9	12.6709	12.5944	12.6212	13.5556	13.5904	13.2639	mRNA	Conserved hypothetical protein.	AK101937
Os07g0568700|mRNA|AK101897|CDS+3'UTR	3.91e-06	2.8383	up	11948.4	34451.1	13.4959	15.001	10324.1	12650.7	12870.5	29352.9	35231.7	38768.7	13.5251	13.425	13.5377	14.9536	15.0239	15.0255	mRNA	Floral organ regulator 1 (Floral organ regulator 2).	AK101897
Os07g0274700|COMBINER_EST|CI422639|0	0.000816	4.27078	up	3744.77	16639	11.8281	13.9226	3316.36	4339.53	3578.42	17885.1	18260	13771.9	11.9041	11.8949	11.6854	14.2231	14.0494	13.4955	COMBINER_EST	HvB12D protein (B12Dg1 protein).	CI422639
Os02g0574500|mRNA|AK103980|CDS+3'UTR	2.25e-05	2.76163	up	5779.59	16486.3	12.4435	13.9091	4922.15	6540.79	5875.83	15017.4	17509.3	16932.1	12.4566	12.4757	12.3984	13.9566	13.9814	13.7891	mRNA	Conserved hypothetical protein.	AK103980
Os10g0450900|mRNA|AK064310|CDS+3'UTR	0.00289952	3.2491	up	4060.74	13896.3	11.9394	13.6395	3325.62	4536.5	4320.11	12958.6	17907.7	10822.7	11.908	11.9595	11.9508	13.7613	14.0187	13.1385	mRNA	Glycine-rich cell wall structural protein 2 precursor.	AK064310
Os07g0534400|mRNA|AK073625|CDS+3'UTR	0.00121575	1.71549	up	69.5099	108.968	5.98922	6.76784	58.2305	74.6541	75.6452	88.2852	123.077	115.541	5.9645	5.9338	6.06935	6.72603	6.93301	6.64448	mRNA	Hypothetical protein.	AK073625
Os02g0818000|mRNA|AK071580|CDS+3'UTR	0.000962	1.89605	up	578.891	1088.18	9.12809	10.0511	444.01	644.781	647.881	1019.13	1099.77	1145.64	9.01782	9.15686	9.2096	10.2037	10.0555	9.89408	mRNA	CBS domain containing protein.	AK071580
Os01g0929200|COMBINER_EST|CI085053|6	0.0023606	2.05395	up	1225.08	2595.25	10.2194	11.2578	1157	1347.13	1171.11	2035.94	2275.23	3474.57	10.3838	10.2158	10.0587	11.1761	11.1057	11.4917	COMBINER_EST	Protein kinase domain containing protein.	CI085053
Os11g0100600|mRNA|AK060331|CDS+3'UTR	0.00303426	1.71164	up	1103.5	1880.99	10.0534	10.8287	898.686	1318.05	1093.75	1699.72	2037.26	1905.98	10.0165	10.1827	9.96077	10.9234	10.9355	10.6272	mRNA	Alpha/beta hydrolase family protein.	AK060331
Os01g0192300|mRNA|AK102403|CDS+3'UTR	2.49e-05	4.97749	up	7102.06	35762.6	12.7409	15.0563	6061.61	7576.86	7667.7	35733.7	35984.7	35569.4	12.7565	12.6841	12.7821	15.2323	15.0529	14.8837	mRNA	I-box binding factor (Fragment).	AK102403
Os11g0106700|mRNA|AK106026|CDS+3'UTR	0.00053	2.10713	up	680.599	1434.7	9.37476	10.45	568.057	744.097	729.642	1379.7	1443.36	1481.04	9.37529	9.36873	9.38024	10.6337	10.4495	10.2669	mRNA	Ferritin 1, chloroplast precursor (ZmFer1)."	AK106026
Os03g0244200|mRNA|AK105771|CDS+3'UTR	1.3e-05	2.84315	up	3703.49	10778.2	11.8121	13.3196	3213.24	4042.13	3855.09	10057.7	10753.1	11523.8	11.8544	11.7964	11.7857	13.4168	13.3117	13.2304	mRNA	Thaumatin-like protein.	AK105771
Os01g0893400|mRNA|AK071112|CDS+3'UTR	0.00562466	1.66425	up	3493.96	5915.42	11.7302	12.465	3117.15	3960.59	3404.15	5633.87	6365.94	5746.47	11.8104	11.7674	11.6127	12.6083	12.5637	12.2231	mRNA	BTB/POZ domain containing protein.	AK071112
Os03g0859800|mRNA|AK062741|CDS+3'UTR	0.000536	1.63392	up	2174.75	3610.76	11.0424	11.7507	1850.28	2282.48	2391.5	3075.8	3326.75	4429.72	11.0605	10.9698	11.0968	11.7614	11.6437	11.847	mRNA	Ovarian tumour, otubain domain containing protein."	AK062741
Os07g0194800|mRNA|AK064329|CDS+3'UTR	3.93e-05	2.05953	up	697.554	1457.48	9.41804	10.4604	621.157	721.611	749.894	1211.41	1455.54	1705.5	9.50829	9.32584	9.41999	10.4501	10.4627	10.4683	mRNA	Conserved hypothetical protein.	AK064329
Os01g0558100|mRNA|AK111021|CDS+3'UTR	0.00142139	3.20528	up	772.207	2504.49	9.55971	11.2402	703.659	881.526	731.437	2657.74	2579.8	2275.93	9.68263	9.61327	9.38322	11.5533	11.2819	10.8853	mRNA	Glutathione S-transferase TSI-1 (EC 2.5.1.18) (Glutathione S- transferase 1).	AK111021
Os09g0109600|mRNA|AK063582|CDS+3'UTR	0.000215	4.9188	up	830.366	4177.47	9.66065	11.959	747.493	990.242	753.364	4303.86	3606.18	4622.35	9.76612	9.79085	9.42499	12.2159	11.7572	11.9037	mRNA	Conserved hypothetical protein.	AK063582
Os12g0147200|mRNA|AK063680|CDS+3'UTR	6.63e-05	16.8879	up	301.072	5236.74	8.19324	12.2712	263.964	318.481	320.769	6206.22	4392.63	5111.38	8.25736	8.13786	8.1845	12.7388	12.0299	12.0448	mRNA	Hypothetical protein.	AK063680
Os01g0242600|mRNA|AK098860|CDS+3'UTR	2.07e-05	2.22981	up	5188.63	11862.7	12.292	13.4489	4598.33	5750.61	5216.95	9874.94	11954.4	13758.8	12.3614	12.2918	12.2229	13.3921	13.4606	13.4941	mRNA	C2 domain containing protein.	AK098860
Os11g0634200|mRNA|AK066700|CDS+3'UTR	6.38e-05	2.07759	up	24443.1	51751.8	14.5285	15.5834	22363.6	26877.7	24088.1	48443.2	51460.1	55352.2	14.625	14.5167	14.4438	15.6432	15.5564	15.5506	mRNA	Hypothetical protein.	AK066700
Os04g0154800|mRNA|AK111451|CDS+3'UTR	0.00437504	2.4583	up	171.975	415.554	7.35367	8.65133	130.823	202.7	182.403	463.119	371.306	412.236	7.20479	7.49484	7.36138	9.0649	8.46572	8.42338	mRNA	Protein of unknown function DUF594 family protein.	AK111451
Os06g0110200|mRNA|AK107973|CDS+3'UTR	9.56e-06	13.1048	up	293.626	3905.85	8.15781	11.8698	268.479	335.999	276.398	3850.25	3605.32	4261.98	8.28185	8.21231	7.97928	12.0594	11.7568	11.7933	mRNA	Late embryogenesis abundant (LEA) group 1 family protein.	AK107973
Os06g0535200|mRNA|AK109943|CDS+3'UTR	0.00976627	1.53056	up	65.5173	93.1121	5.89595	6.51001	53.9563	75.8833	66.7123	68.3013	84.6574	126.378	5.83697	5.96639	5.88449	6.35719	6.4108	6.76204	mRNA	Zn-finger, RING domain containing protein."	AK109943
Os04g0462500|mRNA|AK062065|CDS+3'UTR	6.29e-06	1.6439	up	15324.3	25843.9	13.8561	14.5732	12836.7	17256.2	15879.9	22571.5	26760.6	28199.6	13.8369	13.8812	13.8501	14.5625	14.6099	14.5472	mRNA	14-3-3-like protein GF14-6.	AK062065
Os01g0138400|mRNA|AK110482|CDS+3'UTR	0.00114494	1.95965	up	131.631	248.361	6.95079	7.92138	104.751	159.986	130.156	222.034	259.118	263.93	6.84365	7.13785	6.87088	8.02	7.9569	7.78725	mRNA	Receptor protein kinase-like protein.	AK110482
Os04g0645200|mRNA|AK067139|CDS+3'UTR	0.000865	2.76315	up	415.497	1122.88	8.63001	10.0963	323.847	529.967	392.677	1085.95	1128.75	1153.93	8.55018	8.86305	8.4768	10.2948	10.0922	9.90196	mRNA	VQ domain containing protein.	AK067139
Os01g0657400|mRNA|AY339377|CDS+3'UTR	0.00484129	2.36225	up	353.695	840.591	8.39347	9.63363	266.03	458.019	337.037	599.805	1056.68	865.288	8.26912	8.64722	8.26407	9.42524	9.9904	9.48526	mRNA	Ethylene responsive element binding factor 5 (AtERF5).	AY339377
Os03g0267000|mRNA|X75616|CDS+3'UTR	0.00695086	1.64524	up	519.419	865.903	8.99235	9.71064	482.814	539.156	536.288	851.536	802.341	943.833	9.1485	8.89167	8.93687	9.94301	9.58659	9.60233	mRNA	Low molecular mass heat shock protein Oshsp18.0.	X75616
Os02g0196100|mRNA|AK108729|CDS+3'UTR	0.00125761	2.76425	up	86.1049	222.566	6.28174	7.74863	57.3677	99.359	101.588	187.765	208.792	271.141	5.93969	6.40309	6.50244	7.7762	7.64887	7.82082	mRNA	WIP5 protein.	AK108729
Os07g0568700|mRNA|AK061685|CDS+3'UTR	2.21e-05	3.02069	up	7435.11	23289	12.8138	14.4087	6696.38	7763.7	7845.25	20142.2	22360	27364.8	12.9047	12.72	12.8168	14.3968	14.3367	14.4926	mRNA	Floral organ regulator 1 (Floral organ regulator 2).	AK061685
Os09g0482600|COMBINER_EST|CI255075|6	0.000293	4.90003	up	740.49	3730.4	9.50521	11.798	745.879	752.005	723.585	3901.2	3202.63	4087.37	9.76196	9.38655	9.36713	12.076	11.5858	11.7322	COMBINER_EST	Heat shock protein 82.	CI255075
Os04g0618200|mRNA|AK065875|CDS+3'UTR	0.00013	2.7955	up	3531.02	10112.7	11.7455	13.2286	3236.63	3985.97	3370.46	9462.74	10195.2	10680	11.8664	11.7762	11.594	13.3348	13.2352	13.116	mRNA	NAD-dependent epimerase/dehydratase family protein.	AK065875
Os06g0668200|mRNA|D10408|CDS	0.036818	1.73322	up	460.065	777.106	8.76676	9.56022	332.945	425.725	621.526	816.854	756.358	758.105	8.59277	8.55605	9.15146	9.88209	9.49752	9.30104	mRNA	Phosphoglycerate kinase, cytosolic (EC 2.7.2.3)."	D10408
Os03g0192700|mRNA|AK103501|CDS+3'UTR	0.00335942	1.7604	up	39334.9	70435.2	15.2153	16.0312	34331.2	44509.2	39164.4	70904.6	74945.8	65455.1	15.2457	15.2593	15.141	16.1904	16.1193	15.7841	mRNA	Myo-inositol-1-phosphate synthase.	AK103501
Os01g0840200|mRNA|AK069954|CDS+3'UTR	0.00129641	1.52358	up	7184.33	11136.3	12.7612	13.3687	6369.84	7811.75	7371.4	10490	11296.8	11622.1	12.8297	12.7279	12.7261	13.4774	13.3831	13.2456	mRNA	HSP20-like chaperone domain containing protein.	AK069954
Os04g0415100|mRNA|AK107530|CDS+3'UTR	0.0108153	1.7329	up	126.608	209.74	6.8865	7.67969	99.8507	161.622	118.351	179.176	241.338	208.706	6.77285	7.15467	6.73198	7.71016	7.85969	7.46921	mRNA	Uncharacterized plant-specific domain containing protein.	AK107530
Os06g0718400|COMBINER|CI562503|0	0.00074	1.63086	up	53.2	77.0579	5.58564	6.29127	47.9622	62.6182	49.0196	64.7641	81.2128	85.1969	5.65274	5.65392	5.45026	6.28497	6.35313	6.23571	COMBINER	(No Hit)	CI562503
Os05g0542200|mRNA|AK071306|CDS+3'UTR	0.000884	2.12084	up	10834.7	23504.8	13.3458	14.4304	8951.25	12575.5	10977.3	24324.1	22197.8	23992.6	13.3115	13.4142	13.3117	14.6639	14.329	14.2984	mRNA	Epoxide hydrolase family protein.	AK071306
Os08g0144000|mRNA|AK073681|CDS+3'UTR	0.000347	2.51939	up	3390.84	8691.37	11.6773	13.0104	2880.95	4032.15	3259.4	7980.69	9404.38	8689.05	11.6922	11.7928	11.547	13.0914	13.1162	12.8236	mRNA	Zn-finger, CCHC type domain containing protein."	AK073681
Os03g0726200|mRNA|AK110903|CDS+3'UTR	0.00434483	3.08498	up	59.9153	171.083	5.75509	7.38035	49.3777	72.72	57.648	180.179	198.824	134.245	5.69636	5.89439	5.67452	7.71617	7.57966	6.84523	mRNA	Inositol 1, 3, 4-trisphosphate 56-kinase family protein."	AK110903
Os07g0661400|mRNA|AK105973|CDS+3'UTR	0.000111	2.2368	up	1215.57	2768.85	10.2075	11.3689	1096.11	1342.87	1207.72	2358.19	2570.13	3378.23	10.3061	10.2117	10.1047	11.3813	11.2765	11.4489	mRNA	Conserved hypothetical protein.	AK105973
Os02g0191300|mRNA|AK069748|CDS+3'UTR	0.0021683	3.71123	up	1856.79	7004.14	10.7959	12.6878	1382.98	2201.98	1985.4	8009.49	7292.77	5710.15	10.6501	10.9124	10.8253	13.0986	12.7535	12.2114	mRNA	Amino acid/polyamine transporter II family protein.	AK069748
Os01g0709400|mRNA|AK121006|CDS+3'UTR	8.67e-05	1.90272	up	66.429	116.338	5.92653	6.8546	58.0357	77.4593	63.7921	96.4018	119.509	133.102	5.95914	5.99972	5.82074	6.83748	6.8935	6.83282	mRNA	Survival protein SurE family protein.	AK121006
Os01g0914000|mRNA|AK101364|CDS+3'UTR	0.000493	1.99782	up	647.233	1317.29	9.31188	10.3103	605.591	704.473	631.635	1039.95	1372.09	1539.81	9.47115	9.29215	9.17234	10.2319	10.3764	10.3226	mRNA	Conserved hypothetical protein.	AK101364
Os02g0201000|mRNA|AK106682|CDS+3'UTR	0.0181691	1.86152	up	48.6368	85.0405	5.44663	6.34311	44.3701	51.8701	49.6704	53.8005	73.4272	127.894	5.52554	5.34969	5.46465	6.0251	6.22262	6.78161	mRNA	Conserved hypothetical protein.	AK106682
Os01g0923700|mRNA|AK121135|CDS+3'UTR	0.000275	1.57526	up	7502.92	12011.9	12.8155	13.4711	5987.86	8509.75	8011.17	10896.5	11405.1	13734.1	12.7404	12.8564	12.8497	13.5287	13.3954	13.4891	mRNA	Histidine kinase-like protein.	AK121135
Os03g0127200|COMBINER_EST|CI187110|6	0.00266151	2.04886	up	91.9077	177.641	6.4188	7.45362	76.6401	107.46	91.6229	182.244	172.967	177.711	6.37198	6.53044	6.35399	7.73182	7.38711	7.24194	COMBINER_EST	NAM protein.	CI187110
Os09g0506000|mRNA|AK073291|CDS+3'UTR	0.000494	1.97248	up	65.7366	117.496	5.8866	6.86661	49.4106	77.2308	70.5686	98.5086	115.686	138.292	5.69862	5.99326	5.96793	6.87042	6.84765	6.88177	mRNA	Diphosphonucleotide phosphatase 1 precursor.	AK073291
Os03g0168200|mRNA|AK099530|CDS+3'UTR	0.0020908	2.06127	up	12498	26232	13.5592	14.6028	11847.3	13617	12029.7	27143.2	25521.2	26031.5	13.7158	13.5238	13.4381	14.8356	14.5507	14.422	mRNA	Conserved hypothetical protein.	AK099530
Os03g0594400|mRNA|AK071180|CDS+3'UTR	0.00049	1.82125	up	523.472	964.07	9.00087	9.86581	471.664	580.417	518.335	865.805	944.225	1082.18	9.11626	9.0012	8.88516	9.9656	9.82515	9.80666	mRNA	Monosaccharide transporter 2.	AK071180
Os04g0606000|mRNA|AK105836|CDS+3'UTR	0.000753	1.73134	up	340.025	594.829	8.37198	9.16387	298.169	377.131	344.776	552.831	559.584	672.071	8.43735	8.38072	8.29787	9.31092	9.06294	9.11773	mRNA	Transferase family protein.	AK105836
Os12g0268000|mRNA|AK071599|CDS+3'UTR	0.000321	1.92606	up	4578.41	8979.34	12.1057	13.0513	3876.15	5523.79	4335.28	7762.67	9044.95	10130.4	12.1219	12.2383	11.9568	13.0546	13.0587	13.0407	mRNA	Cytochrome P450 71A1 (EC 1.14.-.-) (CYPLXXIA1) (ARP-2).	AK071599
Os02g0565600|mRNA|AF145731|CDS+3'UTR	0.000407	1.73194	up	364.54	640.034	8.46572	9.25811	314.086	391.421	388.114	545.023	584.056	791.024	8.50361	8.43311	8.46045	9.28931	9.12441	9.36061	mRNA	Homeodomain leucine zipper protein (Fragment).	AF145731
Os01g0923000|mRNA|AK070795|CDS+3'UTR	0.00587653	1.92832	up	451.179	855.694	8.75081	9.69816	329.288	532.765	491.483	881.842	820.785	864.456	8.57683	8.87023	8.80538	9.99401	9.61797	9.48251	mRNA	Conserved hypothetical protein.	AK070795
Os04g0439200|COMBINER_EST|Os04g0439200|8	0.0090961	1.99112	up	1477.92	2897.75	10.4478	11.4414	1117.87	1296.21	2019.7	2557.61	2870.55	3265.09	10.336	10.1566	10.8509	11.4947	11.4319	11.3977	COMBINER_EST	T-complex 11 family protein.	Os04g0439200
Os06g0154200|mRNA|AK107102|CDS+3'UTR	0.000238	1.99065	up	2147.82	4309.79	11.0131	12.0064	1688.83	2311.19	2443.44	3986.55	4259.1	4683.72	10.9279	10.9859	11.1256	12.1066	11.9905	11.922	mRNA	Extensin-like protein.	AK107102
Os03g0807900|mRNA|AK060962|CDS+3'UTR	0.0027472	2.09601	up	40067.4	85602.5	15.2369	16.3045	35726.2	45932.6	38543.4	89649.9	92001.2	75156.4	15.2904	15.3015	15.1188	16.5093	16.3941	16.0102	mRNA	Conserved hypothetical protein.	AK060962
Os06g0244000|mRNA|AK098988|CDS+3'UTR	0.011244	1.55942	up	8481.81	13288	12.9731	13.6141	6119	10324.8	9001.66	12956.7	13768	13139.3	12.7717	13.1276	13.0199	13.761	13.6535	13.4277	mRNA	SAM dependent carboxyl methyltransferase family protein.	AK098988
Os07g0550600|mRNA|AK109553|CDS+3'UTR	0.000623	5.78357	up	78.934	421.9	6.14253	8.67449	52.81	85.2591	98.7328	435.713	434.515	395.472	5.80747	6.15963	6.46049	8.97632	8.69017	8.35699	mRNA	Transferase family protein.	AK109553
Os04g0423400|mRNA|AK106218|CDS+3'UTR	0.000124	3.27319	up	23564.2	78358.5	14.4735	16.1842	22690	26464.7	21538	72735	73219.4	89121.2	14.6443	14.4897	14.2866	16.2243	16.0797	16.2487	mRNA	ABA/WDS induced protein family protein.	AK106218
Os05g0127300|mRNA|AK121766|CDS+3'UTR	3.73e-05	2.54247	up	430.283	1106.58	8.70885	10.0551	370.246	477.741	442.863	944.283	1019.62	1355.85	8.76294	8.71235	8.65125	10.0992	9.93774	10.1283	mRNA	Cytokinin-regulated kinase 1.	AK121766
Os11g0671000|mRNA|AF467730|CDS+3'UTR	0.000964	1.73392	up	69285.3	119788	15.9992	16.7932	52712.5	77449	77694.3	111563	116748	131053	15.841	16.0386	16.1179	16.8617	16.7247	16.7933	mRNA	Dormancy-associated protein.	AF467730
Os09g0538800|mRNA|AK068206|5'UTR+CDS	0.0203812	1.5275	up	2765.94	4296.27	11.3834	11.9946	2541.29	2462.36	3294.17	3477.4	4657.88	4753.54	11.5084	11.0791	11.5626	11.9317	12.1133	11.9388	mRNA	Synaptotagmin C.	AK068206
Os01g0905700|mRNA|AK104453|CDS+3'UTR	0.000507	2.09323	up	2828.45	6024.78	11.4267	12.4924	2741.52	2828.72	2915.1	5298.78	6003.48	6772.09	11.6237	11.2795	11.3767	12.5237	12.4863	12.4671	mRNA	Zn-finger, RING domain containing protein."	AK104453
Os08g0476300|mRNA|AK071937|CDS+3'UTR	0.000803	2.08476	up	1766.18	3717.96	10.7315	11.7914	1527.25	2150.57	1620.71	3137.02	3479.53	4537.31	10.7882	10.8789	10.5274	11.7886	11.7078	11.8778	mRNA	Short-chain dehydrogenase/reductase SDR family protein.	AK071937
Os03g0769800|mRNA|AK100250|CDS+3'UTR	0.0475808	1.52411	up	219.793	338.035	7.69965	8.30762	154.749	241.175	263.455	260.052	280.14	473.914	7.4487	7.73435	7.91591	8.23166	8.06429	8.62689	mRNA	Homeodomain-leucine zipper protein interfascicular fiberless 1 (Revoluta).	AK100250
Os01g0138500|mRNA|AK073435|CDS+3'UTR	0.000296	2.53099	up	1968.05	5046.32	10.8946	12.2343	1764.2	2308.35	1831.61	4702.44	5064.02	5372.49	10.992	10.9847	10.707	12.3432	12.2385	12.1212	mRNA	Protein of unknown function DUF789 family protein.	AK073435
Os08g0434100|mRNA|AB052842|CDS+3'UTR	1.66e-05	8.97613	up	6858.03	61771	12.6804	15.8465	5828.69	8482.84	6262.57	59458.5	64033	61821.5	12.703	12.8522	12.4859	15.9456	15.8916	15.7022	mRNA	S-like ribonuclease (RNase PD2) (Fragment).	AB052842
Os03g0280400|mRNA|AK063845|CDS+3'UTR	0.00313436	3.03196	up	632.794	1927.95	9.25698	10.8572	476.973	773.516	647.893	2117.74	2012.09	1654.02	9.12997	9.4311	9.20987	11.2304	10.918	10.4233	mRNA	Uncharacterized plant-specific domain 01589 containing protein.	AK063845
Os02g0274000|mRNA|AK099750|CDS+3'UTR	0.00249732	1.584	up	3864.16	6203.38	11.8707	12.5343	3293.91	4301.27	3997.3	5932.96	6409.78	6267.4	11.8909	11.8815	11.8398	12.6795	12.5728	12.3505	mRNA	Conserved hypothetical protein.	AK099750
Os07g0418700|mRNA|AK105945|CDS+3'UTR	0.00256168	1.82104	up	3896.83	7300	11.8917	12.7565	3785.13	4002.23	3903.13	6035.71	8203.62	7660.67	12.0882	11.783	11.8039	12.7052	12.9189	12.6453	mRNA	Conserved hypothetical protein.	AK105945
Os06g0319600|mRNA|AK068880|CDS+3'UTR	0.00114805	1.50354	up	197.095	300.526	7.58171	8.17008	176.911	200.495	213.88	244.189	287.817	369.572	7.66522	7.47808	7.60184	8.15084	8.10407	8.25533	mRNA	Conserved hypothetical protein.	AK068880
Os09g0486500|mRNA|AK061067|CDS+3'UTR	0.000302	2.85053	up	12803.8	37147.2	13.5951	15.1064	12201.3	13852.7	12357.5	34218.5	32778.9	44444.3	13.7599	13.5492	13.4763	15.1712	14.9159	15.232	mRNA	Multiple stress-responsive zinc-finger protein (Multiple stress- associated zinc-finger protein).	AK061067
Os09g0440300|mRNA|AK120185|CDS+3'UTR	0.000262	1.6515	up	6626.7	11120.5	12.6406	13.3644	5675.37	7388.33	6816.41	10484.9	10608.6	12268.1	12.6674	12.646	12.6085	13.4766	13.2918	13.3248	mRNA	Aldehyde dehydrogenase family 7 member A1 (EC 1.2.1.3) (Antiquitin 1) (Matured fruit 60 kDa protein) (MF-60).	AK120185
Os02g0624400|mRNA|AK058534|CDS+3'UTR	0.00176244	1.84353	up	397.274	730.483	8.58703	9.4695	344.651	456.414	390.758	702.407	722.436	766.607	8.65041	8.64254	8.46814	9.66371	9.43196	9.31282	mRNA	Glycosyl transferase, family 8 protein."	AK058534
Os04g0631800|mRNA|AF403126|CDS+3'UTR	0.00253079	1.67202	up	208.22	342.444	7.62142	8.36302	151.381	246.609	226.67	295.304	333.355	398.674	7.41506	7.76696	7.68225	8.41173	8.30951	8.36781	mRNA	Receptor-like protein kinase 5.	AF403126
Os04g0559700|mRNA|AK065188|CDS+3'UTR	6.29e-05	1.54008	up	144627	218916	17.105	17.728	131116	154228	148537	212265	211245	233237	17.1339	17.1012	17.0798	17.76	17.664	17.76	mRNA	HvPIP1;5 protein.	AK065188
Os12g0505800|COMBINER|CI047349|6	0.00024	3.52687	up	97.0325	331.174	6.49945	8.31784	87.1417	89.8557	114.1	275.888	359.743	357.89	6.57609	6.23929	6.68296	8.31926	8.41946	8.21478	COMBINER	(No Hit)	CI047349
Os03g0719900|mRNA|AK099012|CDS+3'UTR	0.000272	1.78082	up	1767.54	3158.11	10.737	11.5695	1418.7	2028.57	1855.35	2897.89	3158.72	3417.74	10.6888	10.7972	10.725	11.6789	11.5629	11.4668	mRNA	Peptide transporter 1.	AK099012
Os03g0390200|mRNA|AK068899|CDS+3'UTR	0.0043495	2.12268	up	244.574	520.145	7.88827	8.97415	218.447	288.907	226.369	474.278	598.004	488.153	7.98689	7.99976	7.67815	9.09794	9.15704	8.66748	mRNA	Protein kinase 3.	AK068899
Os10g0543500|mRNA|AK106264|CDS+3'UTR	0.000858	2.33946	up	176.006	406.59	7.39034	8.61652	141.34	214.476	172.203	335.349	466.253	418.168	7.31852	7.57487	7.27764	8.61567	8.79081	8.44307	mRNA	Mucin-like protein.	AK106264
Os03g0187400|mRNA|AK100103|CDS+3'UTR	8.05e-05	3.01175	up	3164.03	9755.01	11.5833	13.1739	2946.58	3550.47	2995.03	8891.08	9732.12	10641.8	11.7244	11.6065	11.4191	13.2443	13.1655	13.1118	mRNA	Hypothetical protein.	AK100103
Os05g0421600|mRNA|AK107746|CDS+3'UTR	0.00401975	2.49339	up	13098.8	33467.4	13.6293	14.9474	11980.4	13713.5	13602.5	35880.9	36595.6	27925.7	13.7347	13.5357	13.6175	15.2383	15.0741	14.5298	mRNA	Conserved hypothetical protein.	AK107746
Os05g0165600|COMBINER|CI119313|6	0.000133	2.63476	up	1525.21	4139.46	10.5295	11.9272	1340.48	1652.82	1582.32	3043.61	4398.06	4976.69	10.5962	10.5008	10.4915	11.7464	12.0314	12.0038	COMBINER	(No Hit)	CI119313
Os04g0605500|mRNA|AK120057|CDS+3'UTR	4.99e-05	4.68198	up	1469.09	7052.7	10.4777	12.7048	1406.61	1636.97	1363.68	5807.41	7279.06	8071.63	10.6752	10.4856	10.2723	12.6483	12.7506	12.7155	mRNA	Calcium-transporting ATPase 8, plasma membrane-type (EC 3.6.3.8) (Ca(2+)-ATPase isoform 8)."	AK120057
Os03g0334000|mRNA|AK072649|CDS+3'UTR	0.00493997	2.55366	up	63.1038	148.893	5.84564	7.19821	55.442	75.2983	58.5713	165.982	150.159	130.539	5.89002	5.95013	5.69677	7.59893	7.18768	6.80801	mRNA	Ribosomal protein S6 kinase.	AK072649
Os06g0710300|mRNA|AK121344|CDS+3'UTR	0.000197	2.35432	up	31843.4	75609.2	14.8976	16.1329	26950.3	36970.1	31609.7	74713.8	78730	73384	14.8809	14.9748	14.837	16.2585	16.17	15.9702	mRNA	Protein of unknown function DUF1334 family protein.	AK121344
Os05g0594700|mRNA|AK073648|CDS+3'UTR	0.000202	2.29883	up	9921.18	23465.8	13.2317	14.4326	9449.61	10514.4	9799.53	21778.6	23475.6	25143.2	13.3976	13.1556	13.1419	14.508	14.4204	14.3694	mRNA	Hv711N16.16 (Fragment).	AK073648
Os12g0564100|mRNA|AK072403|CDS+3'UTR	0.00250166	2.55341	up	661.073	1694.34	9.32666	10.6791	533.697	791.633	657.89	1721.83	1831.35	1529.83	9.28474	9.46075	9.2345	10.9409	10.782	10.3144	mRNA	R2R3MYB-domain protein (Fragment).	AK072403
Os05g0449600|mRNA|AK106357|CDS+3'UTR	0.00023	2.11509	up	4198.47	9133.75	11.9818	13.0625	3406.09	4859.5	4329.83	7475.01	8504.76	11421.5	11.9365	12.0547	11.9543	13.0006	12.9702	13.2168	mRNA	Exoglucanase precursor.	AK106357
Os04g0635500|mRNA|AK119684|CDS+3'UTR	0.000369	2.73783	up	975.274	2659.56	9.87674	11.3298	731.352	1064.46	1130.01	2630.64	2486.43	2861.61	9.73269	9.89257	10.005	11.5372	11.2306	11.2215	mRNA	Wound induced protein (Fragment).	AK119684
Os03g0780600|mRNA|D13224|CDS+3'UTR	0.00243207	1.53698	up	6006.68	9327.2	12.4907	13.1108	4938.31	7202.61	5879.13	8631.83	9612.46	9737.3	12.4621	12.6108	12.3992	13.2005	13.1499	12.982	mRNA	Tubulin beta-1 chain (Beta-1 tubulin).	D13224
Os04g0530500|mRNA|AK104359|CDS+3'UTR	0.000387	2.32748	up	2850.93	6753.89	11.4243	12.6431	2277.19	3240.18	3035.4	6273.6	5773.51	8214.54	11.3579	11.4753	11.4399	12.7568	12.4331	12.7395	mRNA	Zn-finger, RING domain containing protein."	AK104359
Os11g0634800|COMBINER_EST|CI184417|6	0.00203201	1.55517	up	609.065	959.425	9.21926	9.85633	519.994	695.598	611.602	827.081	1037.64	1013.56	9.2466	9.27807	9.1331	9.90019	9.96326	9.70553	COMBINER_EST	Adenylylsulfate kinase-like protein.	CI184417
Os01g0719100|mRNA|AK070809|5'UTR+CDS	0.0242926	1.95964	up	5229.37	10033.3	12.247	13.2175	3823.17	4251.95	7613	9250.37	9943.99	10905.6	12.1035	11.8653	12.7721	13.3037	13.1995	13.1495	mRNA	PGPD14 protein.	AK070809
Os02g0709300|mRNA|AK109446|CDS+3'UTR	5.28e-05	1.9826	up	65.5302	119.3	5.90081	6.88821	55.3619	76.3629	64.8658	101.377	113.115	143.408	5.88696	5.97414	5.84134	6.91352	6.81446	6.93665	mRNA	Conserved hypothetical protein.	AK109446
Os02g0712500|mRNA|AK100094|CDS+3'UTR	0.000594	2.69275	up	3624.67	10019.4	11.7864	13.2154	3295.58	3922.35	3656.08	10362.2	9863.13	9832.92	11.8921	11.7522	11.7148	13.4611	13.1877	12.9975	mRNA	Conserved hypothetical protein.	AK100094
Os12g0503000|mRNA|AK061376|CDS+3'UTR	0.0014697	1.62443	up	7449.64	12322.8	12.8054	13.5054	6109.41	7602.49	8637.03	10762.1	11713.6	14492.8	12.7668	12.6889	12.9606	13.51	13.4347	13.5714	mRNA	Allantoin permease.	AK061376
Os11g0557400|mRNA|AK107221|CDS+3'UTR	0.00888126	1.5882	up	57.5519	81.0306	5.69512	6.36251	48.6061	70.8742	53.1755	73.4485	89.4716	80.1715	5.67047	5.85761	5.55729	6.46123	6.48219	6.14412	mRNA	Hypothetical protein.	AK107221
Os02g0511600|mRNA|AK111241|CDS+3'UTR	0.00276409	1.80356	up	658.306	1209.43	9.32924	10.1801	549.494	689.766	735.657	915.714	1419.62	1292.97	9.32945	9.26684	9.39144	10.053	10.4285	10.0587	mRNA	Conserved hypothetical protein.	AK111241
Os01g0142800|mRNA|AK058745|CDS+3'UTR	0.000658	1.73135	up	8726.13	15589.6	13.0448	13.8367	7878.56	9351.2	8948.62	15140.4	15414.4	16213.8	13.1315	12.9941	13.0089	13.969	13.8109	13.7304	mRNA	Peptide transporter.	AK058745
Os11g0704500|mRNA|AK062653|CDS+3'UTR	0.000139	1.64103	up	120458	195534	16.8557	17.5703	108068	125363	127942	186990	203938	195673	16.8673	16.8219	16.878	17.6206	17.6139	17.4765	mRNA	Metallothionein-like protein type 1.	AK062653
Os04g0542900|mRNA|AK068610|CDS+3'UTR	8.35e-05	2.25454	up	17419.8	40066.9	14.0465	15.2193	16173.4	19057.8	17028.2	36118.8	42243.3	41838.7	14.1626	14.0207	13.9562	15.2497	15.2654	15.1429	mRNA	Conserved hypothetical protein.	AK068610
Os09g0129500|mRNA|AK099466|CDS+3'UTR	0.0199639	1.69227	up	137.043	224.608	6.99587	7.75483	100.815	177.298	133.016	167.367	270.053	236.404	6.7866	7.2981	6.90291	7.60799	8.01504	7.64148	mRNA	Conserved hypothetical protein.	AK099466
Os06g0642900|mRNA|AK073896|CDS+3'UTR	0.0268633	1.66562	up	206.418	344.67	7.64756	8.38362	186.292	227.279	205.682	357.08	369.075	307.856	7.74453	7.65714	7.54102	8.70139	8.45511	7.99435	mRNA	Ubiquitin system component Cue domain containing protein.	AK073896
Os07g0154100|mRNA|AK119780|CDS+3'UTR	5.48e-05	13.2794	up	1432.42	19601.9	10.4405	14.1716	1406.11	1574.35	1316.79	21356.9	18514.8	18934	10.6747	10.4255	10.2213	14.4837	14.0695	13.9616	mRNA	Viviparous-14.	AK119780
Os03g0403400|mRNA|AK111515|CDS+3'UTR	0.000969	4.25978	up	87.9041	358.639	6.32355	8.41433	61.2536	102.241	100.217	295.805	454.45	325.661	6.04353	6.44579	6.48133	8.41543	8.75272	8.07484	mRNA	TolB, C-terminal domain containing protein."	AK111515
Os01g0803200|mRNA|U54702|CDS+3'UTR	0.00593107	1.72231	up	5490.38	9605.57	12.3632	13.1475	4801.1	6653.86	5016.18	8558.68	10749.4	9508.65	12.42	12.5013	12.1682	13.1869	13.3107	12.945	mRNA	Cysteine proteinase inhibitor-I (Oryzacystatin-I).	U54702
Os04g0605500|mRNA|AF140499|5'UTR+CDS	0.00874291	5.29383	up	149.012	715.467	7.00653	9.41084	106.129	96.4498	244.456	655.601	922.332	568.469	6.86697	6.35005	7.80256	9.54917	9.78999	8.89335	mRNA	Calcium-transporting ATPase 8, plasma membrane-type (EC 3.6.3.8) (Ca(2+)-ATPase isoform 8)."	AF140499
Os07g0559700|mRNA|AY342322|CDS	3.93e-05	3.22546	up	3208.91	10648.7	11.6057	13.2952	2776.33	3300.3	3550.09	9575.79	9705.89	12664.4	11.6431	11.4995	11.6746	13.3503	13.1622	13.3732	mRNA	Monosaccharide transporter 3.	AY342322
Os01g0658900|mRNA|AK121925|CDS+3'UTR	1.76e-06	3.77643	up	3016.02	11635.9	11.5116	13.4287	2667.98	3362.42	3017.66	10256.5	11573.5	13077.6	11.5799	11.5247	11.4303	13.4469	13.4168	13.4223	mRNA	G-box binding factor 1.	AK121925
Os03g0183700|COMBINER_EST|CI332751|6	0.00119376	2.19966	up	80.929	167.865	6.21231	7.34959	62.1439	99.3087	81.3345	138.983	149.354	215.259	6.06485	6.40173	6.17034	7.35566	7.18012	7.51299	COMBINER_EST	Conserved hypothetical protein.	CI332751
Os08g0481100|COMBINER_EST|CI396668|4	0.00198634	1.73256	up	295.34	507.072	8.15313	8.94604	237.504	352.822	295.695	467.517	527.726	525.974	8.10914	8.28119	8.06908	9.07816	8.98356	8.77639	COMBINER_EST	Conserved hypothetical protein.	CI396668
Os05g0170200|mRNA|AY594285|CDS+3'UTR	0.000414	8.07576	up	157.028	1269.47	7.24529	10.2589	163.097	155.329	152.656	1480.3	1113.93	1214.19	7.53688	7.08774	7.11125	10.7297	10.0742	9.97276	mRNA	Conserved hypothetical protein.	AY594285
Os01g0876400|mRNA|AK072910|CDS+3'UTR	0.00690108	4.10372	up	1018.5	4329.72	9.93607	11.973	839.131	1273.09	943.269	5333.5	4750.37	2905.29	9.92344	10.1298	9.75492	12.534	12.1442	11.2407	mRNA	Galactose-binding like domain containing protein.	AK072910
Os03g0767800|mRNA|AK066036|CDS+3'UTR	0.00135941	2.02389	up	12834.4	26575.7	13.5966	14.6137	11947	14095.3	12461	25332.6	28752.4	25642.1	13.7281	13.5752	13.4864	14.728	14.7128	14.4003	mRNA	Cold acclimation WCOR413 family protein.	AK066036
Os08g0359300|mRNA|AK071671|CDS+3'UTR	0.00384144	1.51523	up	642.313	982.537	9.29884	9.89838	567.317	702.045	657.577	912.441	1004.58	1030.59	9.37351	9.28903	9.23398	10.0477	9.91379	9.73362	mRNA	Esterase/lipase/thioesterase domain containing protein.	AK071671
Os05g0457200|COMBINER_EST|CI000749|0	2.99e-05	3.55084	up	3704.86	13606.1	11.8177	13.6458	3482.15	4063.23	3569.22	12322.4	13433.7	15062.2	11.9696	11.8016	11.6817	13.6923	13.6193	13.6258	COMBINER_EST	Protein phosphatase-2C.	CI000749
Os07g0182100|mRNA|AK066734|CDS+3'UTR	0.000668	1.68488	up	4799.51	8247.88	12.1794	12.9321	4082.56	5374.49	4941.48	7140.16	9077.26	8526.21	12.196	12.1953	12.147	12.9376	13.0626	12.796	mRNA	Tryptophan synthase alpha chain.	AK066734
Os06g0602800|mRNA|AK070134|CDS+3'UTR	0.00247772	1.7958	up	7579.93	13958.2	12.8392	13.6838	6703.58	8303.35	7732.86	13880.6	14598.5	13395.3	12.9057	12.8174	12.7944	13.8588	13.7384	13.4541	mRNA	Conserved hypothetical protein.	AK070134
Os03g0703900|mRNA|AK073877|CDS+3'UTR	0.00182886	1.52845	up	338.806	519.218	8.36557	8.97764	294.799	384.766	336.853	476.988	514.347	566.318	8.42414	8.40884	8.26373	9.10523	8.94183	8.88587	mRNA	Conserved hypothetical protein.	AK073877
Os03g0722500|mRNA|AK099926|CDS+3'UTR	2.27e-05	1.6544	up	1821.05	3041.73	10.786	11.5123	1536.74	1979.76	1946.66	2693.84	2988.41	3442.94	10.7961	10.7619	10.8001	11.5716	11.4875	11.4779	mRNA	Glycoside hydrolase, family 17 protein."	AK099926
Os11g0700900|mRNA|D55714|CDS+3'UTR	0.0133332	1.87847	up	950.459	1757.34	9.82288	10.7324	645.845	1087	1118.54	1872.16	1652.47	1747.38	9.55927	9.91883	9.99055	11.0605	10.6344	10.5024	mRNA	Class III chitinase homologue (OsChib3H-b).	D55714
Os05g0542500|mRNA|U57641|CDS+3'UTR	0.00398369	15.6065	up	1420.02	18903.2	10.1247	14.0888	458.348	2527.52	1274.2	24757.7	15681.8	16269.9	9.07384	11.1228	10.1774	14.6931	13.8365	13.7368	mRNA	Group 3 LEA (Type I) protein.	U57641
Os02g0794900|COMBINER_EST|Os02g0794900|8	0.0023555	1.62881	up	646.783	1057.28	9.29796	10.0018	545.312	631.066	763.971	933.054	1062.6	1176.18	9.31815	9.12898	9.44676	10.0807	9.99819	9.92642	COMBINER_EST	Actin-binding FH2 domain containing protein.	Os02g0794900
Os01g0314800|mRNA|AF323612|CDS+3'UTR	0.00402794	2.11056	up	55694.7	121332	15.7229	16.8006	50304.6	62280.2	54499.3	128022	129299	106676	15.7769	15.7528	15.6391	17.0618	16.8752	16.4647	mRNA	Late embryogenesis abundant protein 3 family protein.	AF323612
Os10g0554200|mRNA|AK068409|CDS+3'UTR	9.55e-05	2.45224	up	3212.58	8150.42	11.6056	12.8997	2763.44	3487.34	3386.95	6703.41	7487.63	10260.2	11.6351	11.5777	11.604	12.8477	12.7936	13.0579	mRNA	Nitrate transporter.	AK068409
Os08g0112300|mRNA|AK070381|CDS+3'UTR	0.0200601	3.09494	up	696.806	2044.81	9.30195	10.9319	359.39	1002.96	728.066	2326.23	2229.17	1579.04	8.72148	9.80878	9.37561	11.364	11.0751	10.3566	mRNA	Transferase family protein.	AK070381
Os10g0558700|mRNA|AK099678|CDS+3'UTR	0.000853	3.86507	up	168.573	644.839	7.30938	9.25987	121.848	210.724	173.148	499.968	805.23	629.32	7.09237	7.55228	7.28348	9.16824	9.59206	9.01932	mRNA	2OG-Fe(II) oxygenase domain containing protein.	AK099678
Os01g0919600|mRNA|AK066408|CDS+3'UTR	0.0198874	2.15953	up	47.8901	89.2942	5.38027	6.49099	48.3755	37.4781	57.8167	77.6283	83.2309	107.023	5.66357	4.79804	5.67921	6.53706	6.38547	6.55043	mRNA	Conserved hypothetical protein.	AK066408
Os11g0454300|mRNA|AK121952|CDS+3'UTR	0.000472	9.28459	up	1025.11	9108.95	9.86317	13.078	605.476	1553.67	916.194	9359.8	8849	9118.04	9.4708	10.404	9.71475	13.3203	13.0278	12.8859	mRNA	Dehydrin family protein.	AK121952
Os01g0901000|mRNA|AK065658|CDS+3'UTR	0.000128	1.85246	up	1950.14	3656.22	10.8893	11.7787	1732.93	2015.87	2101.61	3169.73	3756	4042.93	10.9673	10.79	10.9106	11.8027	11.8166	11.7169	mRNA	Arm repeat-containing protein.	AK065658
Os05g0557900|mRNA|AK103170|CDS+3'UTR	0.000855	1.5743	up	433.844	698.232	8.71865	9.37336	364.258	465.63	471.642	525.794	714.453	854.449	8.74025	8.67059	8.7451	9.239	9.41396	9.46711	mRNA	Esterase/lipase/thioesterase domain containing protein.	AK103170
Os02g0824500|mRNA|AK111296|CDS+3'UTR	3.44e-05	10.3965	up	2058.27	22056.1	10.9646	14.3427	2061.74	2234.6	1878.46	20042.7	24306	21819.6	11.2136	10.9351	10.7452	14.3916	14.4773	14.1591	mRNA	Remorin.	AK111296
Os01g0530100|mRNA|AK107840|CDS+3'UTR	0.00530847	1.87464	up	251.894	475.143	7.94369	8.8503	237.461	273.534	244.687	472.087	484.877	468.465	8.10877	7.91731	7.80499	9.0914	8.84874	8.61076	mRNA	Conserved hypothetical protein.	AK107840
Os04g0106300|mRNA|AK101488|CDS+3'UTR	0.000417	3.02803	up	3000.45	9223.99	11.4975	13.0959	2422.68	3469.34	3109.34	9648.01	9025.67	8998.28	11.4475	11.5694	11.4755	13.3617	13.056	12.8699	mRNA	Arginase (EC 3.5.3.1).	AK101488
Os09g0484300|mRNA|AK119601|CDS+3'UTR	0.0113656	1.51406	up	593.928	905.275	9.17934	9.77777	488.035	661.076	632.675	839.961	996.198	879.667	9.1617	9.20031	9.17602	9.92344	9.90062	9.50926	mRNA	HECT domain containing protein.	AK119601
Os02g0119200|mRNA|AK070181|CDS+3'UTR	0.019071	2.43993	up	706.074	1702.72	9.40302	10.6899	910.078	607.186	600.957	1637.92	1781.59	1688.64	10.0327	9.06752	9.10882	10.8728	10.7424	10.4543	mRNA	Adenosine monophosphate binding protein 1 AMPBP1.	AK070181
Os07g0446600|mRNA|AK121016|CDS+3'UTR	0.0177336	1.64437	up	592.59	988.405	9.18276	9.90029	538.024	655.617	584.131	890.256	1160.65	914.304	9.29614	9.18336	9.06876	10.0091	10.1294	9.5623	mRNA	Hypothetical protein.	AK121016
Os03g0340500|mRNA|AK060797|CDS+3'UTR	0.00124167	1.58743	up	12618.2	20467.6	13.5631	14.2298	10020.1	13346.1	14488.5	18724.3	20545	22133.5	13.4813	13.494	13.714	14.2878	14.2231	14.1784	mRNA	Sucrose synthase.	AK060797
Os06g0668200|mRNA|AK070705|CDS+3'UTR	0.00267278	1.73486	up	4496.9	7970.04	12.0922	12.8871	4159.07	4804.97	4526.64	7949.44	7617.19	8343.5	12.2226	12.0401	12.014	13.0852	12.8132	12.7627	mRNA	Phosphoglycerate kinase, cytosolic (EC 2.7.2.3)."	AK070705
Os02g0696500|mRNA|AK105864|CDS+3'UTR	9.67e-05	1.78479	up	4791.03	8712.49	12.1738	13.0095	3944.82	5410.5	5017.78	7542.96	9279.52	9314.97	12.1476	12.2052	12.1685	13.0125	13.0956	12.9204	mRNA	Glycoside hydrolase, family 16 domain containing protein."	AK105864
Os02g0265900|mRNA|AK064290|CDS+3'UTR	0.00626165	1.59881	up	664.876	1079.55	9.35041	10.0274	592.609	705.179	696.839	907.583	1244.3	1086.77	9.44174	9.29373	9.31578	10.0399	10.2291	9.81324	mRNA	Reticulon family protein.	AK064290
Os10g0537500|mRNA|AK101318|CDS+3'UTR	0.00350597	1.61268	up	1428.68	2297.13	10.4284	11.1178	1207.24	1669.2	1409.61	2236.6	2200.99	2453.79	10.4482	10.5131	10.3239	11.3085	11.0537	10.9914	mRNA	THH1.	AK101318
Os05g0594700|mRNA|AK067992|CDS+3'UTR	0.000248	2.62668	up	2900.54	7813.85	11.463	12.8563	2778.68	3117.86	2805.07	7010.73	8242.71	8188.11	11.6437	11.421	11.3243	12.9087	12.927	12.7332	mRNA	Hv711N16.16 (Fragment).	AK067992
Os01g0348900|mRNA|AK062520|CDS+3'UTR	0.00716689	2.30434	up	5705.57	13438.6	12.4132	13.6175	4538.54	6906.71	5671.46	16157.5	11236.8	12921.4	12.343	12.5527	12.3439	14.0721	13.3754	13.4052	mRNA	Jacalin-related lectin domain containing protein.	AK062520
Os04g0508800|mRNA|AK065106|CDS+3'UTR	0.00170656	2.23592	up	1071.66	2397.85	10.018	11.1789	860.508	1160.9	1193.56	2451.33	2421.52	2320.69	9.96077	10.0075	10.0856	11.4339	11.1909	10.9118	mRNA	Retroelement pol polyprotein-like.	AK065106
Os03g0298900|mRNA|AK060996|CDS+3'UTR	0.000548	5.26725	up	730.16	3921.76	9.47963	11.8767	806.697	701.332	682.452	4059.36	3840.96	3864.97	9.86582	9.28772	9.28534	12.1319	11.8464	11.6517	mRNA	Hypothetical protein.	AK060996
Os09g0486500|mRNA|AK119793|CDS+3'UTR	0.000115	2.28993	up	6129.56	14472.6	12.5349	13.7302	5575.84	6708.71	6104.12	13366.4	13440.4	16611.1	12.6407	12.5137	12.4505	13.8079	13.6199	13.7629	mRNA	Multiple stress-responsive zinc-finger protein (Multiple stress- associated zinc-finger protein).	AK119793
Os04g0581000|mRNA|AK061337|CDS+3'UTR	0.0238189	2.51022	up	109.771	276.388	6.65408	7.9819	75.7807	139.887	113.646	172.892	419.95	236.322	6.35565	6.92897	6.67764	7.65348	8.65251	7.63971	mRNA	2OG-Fe(II) oxygenase domain containing protein.	AK061337
Os07g0232500|COMBINER|CI124737|6	0.000337	1.64925	up	532.79	899.349	9.0217	9.74351	446.676	577.521	574.174	695.854	880.979	1121.21	9.02796	8.99658	9.04057	9.65015	9.71967	9.8607	COMBINER	(No Hit)	CI124737
Os09g0545300|COMBINER_EST|CI443601|0	0.000957	1.83616	up	785.742	1430.56	9.56854	10.4452	583.841	929.489	843.897	1299.68	1413.88	1578.11	9.41695	9.69617	9.5925	10.5571	10.4225	10.3562	COMBINER_EST	Auxin induced protein.	CI443601
Os07g0666900|mRNA|AK099332|CDS+3'UTR	0.000292	3.78564	up	6401.01	24844	12.5986	14.5191	6175.15	6754.26	6273.63	25518.2	25265.5	23748.2	12.7855	12.5223	12.4879	14.7398	14.5354	14.2821	mRNA	Na/H antiporter Nhx1.	AK099332
Os09g0246300|mRNA|AK120671|UTR	0.00157629	2.51623	up	173.9	432.645	7.379	8.71026	136.946	191.353	193.401	414.249	482.141	401.544	7.2782	7.40691	7.45188	8.91211	8.83824	8.38044	mRNA	Non-protein coding transcript, uncharacterized transcript."	AK120671
Os05g0545000|mRNA|AK061952|CDS+3'UTR	9.43e-06	1.6568	up	20103.2	33616.2	14.2426	14.971	17173.5	22162.4	20973.8	30336.5	32835.6	37676.5	14.2447	14.2377	14.2452	15.0048	14.9205	14.9876	mRNA	Phosphatidylinositol transfer-like protein IV.	AK061952
Os12g0242500|COMBINER|CI523984|x	0.000109	3.87416	up	4885.69	19374.1	12.2038	14.1577	4125.39	5434.01	5097.66	19841.4	19677.2	18603.6	12.211	12.2102	12.1903	14.3782	14.161	13.934	COMBINER	(No Hit)	CI523984
Os01g0889400|mRNA|AK119575|CDS+3'UTR	0.000384	1.56672	up	412.179	647.599	8.63803	9.28577	339.054	464.375	433.107	576.764	664.343	701.689	8.62585	8.66807	8.62016	9.37096	9.30809	9.17826	mRNA	LOB domain protein 6 (ASYMMETRIC LEAVES2).	AK119575
Os07g0510600|mRNA|AK105478|CDS+3'UTR	0.0307695	1.75664	up	78.9723	128.652	6.19038	7.00319	86.7663	72.6073	77.5433	133.015	113.866	139.075	6.57243	5.89253	6.10617	7.29394	6.82622	6.88943	mRNA	Conserved hypothetical protein.	AK105478
Os05g0426400|mRNA|AK064877|CDS+3'UTR	0.000982	1.71737	up	3748.34	6614.09	11.8337	12.6139	3450.8	3868.22	3926.01	5762.16	6049.68	8030.42	11.9556	11.7312	11.8142	12.6363	12.497	12.7082	mRNA	Glycosyl transferase, family 8 protein."	AK064877
Os12g0263800|mRNA|AK065951|CDS+3'UTR	7.84e-06	1.55213	up	122.21	183.596	6.8559	7.49015	107.179	133.23	126.222	155.633	185.737	209.418	6.88451	6.85848	6.82472	7.51478	7.4834	7.47227	mRNA	Pinoresinol-lariciresinol reductase TH1.	AK065951
Os02g0536500|mRNA|AK073251|CDS+3'UTR	0.0005	2.50412	up	10651.7	27115.6	13.3236	14.6479	9375.04	12458.1	10121.9	25592.4	29616.7	26137.7	13.3831	13.4007	13.1869	14.7503	14.7628	14.4305	mRNA	Conserved hypothetical protein.	AK073251
Os09g0484800|mRNA|AK109548|CDS+3'UTR	0.00100308	1.73761	up	1778.24	3125.73	10.7448	11.5419	1438.14	2043.96	1852.62	2726.56	2753.16	3897.49	10.705	10.8069	10.7225	11.5913	11.3724	11.6619	mRNA	Pirin.	AK109548
Os06g0650700|mRNA|AK107786|UTR	0.00021	4.96665	up	903.033	4600.17	9.78986	12.1021	904.547	951.715	852.836	4556.19	4786.55	4457.78	10.0259	9.73362	9.61009	12.297	12.1553	11.854	mRNA	Non-protein coding transcript, unclassifiable transcript."	AK107786
Os02g0558100|mRNA|AK069669|CDS+3'UTR	0.00432814	1.52543	up	3094.09	4847.42	11.558	12.1672	3012.79	3096.7	3172.78	4056.47	4890.04	5595.73	11.7566	11.4113	11.5061	12.1311	12.1887	12.1819	mRNA	Chloride channel (Fragment).	AK069669
Os12g0541700|mRNA|AK103420|CDS+3'UTR	0.00283269	2.12843	up	5921.85	12983.4	12.4857	13.5754	5647.28	6525.43	5592.84	12291.3	14545.8	12113	12.6606	12.4724	12.324	13.6876	13.7328	13.306	mRNA	RALF.	AK103420
Os07g0251800|COMBINER|CI119313|6	3.48e-05	2.73171	up	1440.08	4024.15	10.4412	11.891	1226.57	1557.24	1536.42	3059.5	4112.48	4900.46	10.4688	10.4075	10.4472	11.7549	11.9377	11.9803	COMBINER	(No Hit)	CI119313
Os11g0210300|mRNA|AK061267|CDS+3'UTR	0.000518	1.61705	up	11990.7	19836	13.494	14.1874	10124.4	13697.1	12150.5	18452.2	20733	20322.8	13.4969	13.5337	13.4514	14.2664	14.2341	14.0616	mRNA	Alcohol dehydrogenase 1.	AK061267
Os03g0327800|COMBINER_EST|CI362055|0	0.0111734	2.92452	up	2211.99	6599.75	11.0376	12.5858	1575.48	2816.44	2244.04	7617.13	7368.18	4813.96	10.8336	11.2731	11.0061	13.0274	12.7731	11.957	COMBINER_EST	NAC-domain containing protein 29 (ANAC029) (NAC2) (NAC-LIKE, ACTIVATED BY AP3/PI protein) (NAP)."	CI362055
Os09g0400700|mRNA|AK062784|CDS+3'UTR	0.00130807	4.29791	up	4531.54	19832.2	12.0724	14.1761	3328.95	5683.37	4582.3	23013.8	19924.5	16558.1	11.91	12.275	12.0323	14.5884	14.18	13.7599	mRNA	Conserved hypothetical protein.	AK062784
Os11g0232100|mRNA|AK105669|CDS+3'UTR	0.00100807	1.61696	up	1151.61	1878.31	10.1277	10.821	1056.78	1276.77	1121.28	1631.5	1811.65	2191.78	10.2536	10.1359	9.99367	10.8664	10.766	10.8306	mRNA	Protein kinase domain containing protein.	AK105669
Os12g0131400|COMBINER|CI554580|x	0.00207858	1.6716	up	427.412	721.342	8.70003	9.44127	385.277	469.154	427.806	622.832	791.218	749.974	8.81698	8.68068	8.60245	9.47638	9.56508	9.28234	COMBINER	(No Hit)	CI554580
Os04g0506100|mRNA|AK059053|CDS+3'UTR	0.000551	1.52744	up	465.921	721.307	8.82671	9.43782	419.698	490.429	487.635	628.088	706.728	829.104	8.93352	8.75272	8.79387	9.4879	9.39771	9.42785	mRNA	Receptor-like protein kinase.	AK059053
Os01g0741900|mRNA|AK068600|CDS+3'UTR	1.77e-05	1.86344	up	5180.27	9834.92	12.2847	13.1827	4292.37	5722.38	5526.05	8811.87	9378.2	11314.7	12.2666	12.2842	12.3033	13.2323	13.1133	13.2024	mRNA	Auxin-responsive protein IAA26 (Indoleacetic acid-induced protein 26) (Phytochrome-associated protein 1).	AK068600
Os07g0558000|mRNA|AK069272|CDS+3'UTR	0.00413115	1.87996	up	3001.37	5735.59	11.5128	12.4235	2872.85	3116.64	3014.6	5616.84	6007.91	5582.01	11.6881	11.4206	11.4295	12.6038	12.4883	12.1783	mRNA	ABC-1 domain containing protein.	AK069272
Os06g0246500|mRNA|AK105105|CDS+3'UTR	6.69e-05	4.13884	up	295.433	1232.55	8.16922	10.2184	272.673	342.457	271.17	1024.02	1310.85	1362.79	8.30862	8.24286	7.95619	10.2093	10.3089	10.1372	mRNA	Pyruvate dehydrogenase E1 alpha subunit (EC 1.2.4.1).	AK105105
Os09g0532000|mRNA|AK105810|CDS+3'UTR	0.000497	3.89622	up	5592.28	22240.3	12.3895	14.3516	4647.85	6624.08	5504.92	23646.2	23483.9	19590.7	12.3738	12.495	12.2997	14.625	14.4213	14.0084	mRNA	Conserved hypothetical protein.	AK105810
Os11g0582000|COMBINER|CI201971|6	0.0287542	2.29416	up	65.2848	140.064	5.8655	7.06346	52.8493	90.6036	52.4013	106.847	202.25	111.094	5.80909	6.25214	5.53526	6.98941	7.60074	6.60023	COMBINER	(No Hit)	CI201971
Os03g0116800|mRNA|AK068678|CDS+3'UTR	0.00533422	1.79737	up	2501.69	4528.84	11.2355	12.0814	2013.09	2804.9	2687.08	4654.39	4630.09	4302.04	11.1781	11.2672	11.2612	12.3301	12.1058	11.8083	mRNA	Conserved hypothetical protein.	AK068678
Os01g0584100|mRNA|AK109126|CDS+3'UTR	0.00138241	2.37601	up	1501.35	3584.28	10.4988	11.7474	1253.67	1746.65	1503.75	3781.6	3417.28	3553.95	10.5018	10.5761	10.4187	12.0359	11.6814	11.5249	mRNA	Hypothetical protein.	AK109126
Os12g0183100|mRNA|AK064862|CDS+3'UTR	0.000727	1.55764	up	2065.69	3232.12	10.9643	11.6037	1692.81	2293.85	2210.42	3000.49	3199.73	3496.13	10.931	10.9773	10.9847	11.7268	11.5844	11.4998	mRNA	Branched-chain alpha keto-acid dehydrogenase E1 alpha subunit (Fragment).	AK064862
Os06g0644200|mRNA|AK107838|CDS+3'UTR	0.00015	1.77529	up	425.486	759.52	8.68977	9.51783	356.024	477.691	442.743	665.05	796.282	817.226	8.70703	8.71187	8.65041	9.5748	9.57207	9.40662	mRNA	Vacuolar H+-pyrophosphatase (EC 3.6.1.1).	AK107838
Os07g0569100|mRNA|AK120160|CDS+3'UTR	0.000316	1.78933	up	19892	35921.6	14.22	15.0594	15996.1	23237.4	20442.6	30730.5	34501.6	42532.8	14.1502	14.3102	14.1995	15.0255	14.9861	15.1666	mRNA	Remorin, C-terminal region domain containing protein."	AK120160
Os06g0332700|COMBINER_EST|Os06g0332700|8	3.76e-05	2.08647	up	191.847	397.013	7.52842	8.58948	160.073	204.063	211.407	352.215	391.396	447.428	7.50226	7.50509	7.57789	8.68387	8.5435	8.54106	COMBINER_EST	Tesmin/TSO1-like, CXC domain containing protein."	Os06g0332700
Os03g0266900|mRNA|M80186|CDS+3'UTR	0.0325946	2.89202	up	395.565	1229.65	8.59454	10.1266	351.422	429.454	405.82	1875.15	928.662	885.137	8.68741	8.56849	8.52772	11.0623	9.80034	9.51726	mRNA	Low molecular mass heat shock protein Oshsp17.3.	M80186
Os04g0476600|mRNA|AK105466|CDS+3'UTR	0.000529	5.36224	up	82.9402	422.691	6.25884	8.68167	94.9451	75.4549	78.4205	389.487	402.273	476.314	6.70329	5.95201	6.12121	8.82252	8.58886	8.63364	mRNA	C2 domain containing protein.	AK105466
Os02g0198200|mRNA|AK058544|CDS+3'UTR	0.00303222	1.55266	up	1656.49	2571.27	10.6439	11.2787	1358.01	1867.54	1743.91	2473.72	2588	2652.09	10.6167	10.6791	10.636	11.4437	11.285	11.1072	mRNA	Calcium-binding EF-hand domain containing protein.	AK058544
Os09g0484900|mRNA|AK067836|CDS+3'UTR	0.00302733	2.95215	up	2510.35	7340.76	11.2057	12.7674	1642.82	3099.2	2789.01	8125.76	7005.05	6891.46	10.8903	11.4126	11.314	13.1146	12.6946	12.493	mRNA	Sodium-dicarboxylate cotransporter-like.	AK067836
Os11g0136300|COMBINER_EST|CI352345|6	6.89e-05	2.31346	up	375.078	866.481	8.49789	9.70794	291.514	408.867	424.854	764.422	877.579	957.441	8.40716	8.49425	8.59225	9.78558	9.71342	9.62481	COMBINER_EST	Protein of unknown function DUF6 domain containing protein.	CI352345
Os03g0764600|mRNA|AK105625|CDS+3'UTR	7.86e-05	1.75318	up	10025.3	18055.4	13.2416	14.0516	8702.47	10816.8	10556.7	16671.1	18425.8	19069.4	13.2721	13.1962	13.2566	14.1204	14.0625	13.972	mRNA	Myb, DNA-binding domain containing protein."	AK105625
Os12g0544600|COMBINER_EST|CI536883|6	0.00344563	1.70123	up	289.549	493.366	8.12622	8.8928	239.339	273.577	355.732	403.304	490.327	586.467	8.12049	7.9176	8.34056	8.87679	8.87	8.93161	COMBINER_EST	En/Spm-like transposon proteins family protein.	CI536883
Os05g0521300|mRNA|AK120693|CDS+3'UTR	0.0118885	1.6903	up	745.541	1235.07	9.4693	10.2266	495.729	792.592	948.302	1100.96	1197.74	1406.51	9.18336	9.46225	9.76228	10.3149	10.1743	10.1905	mRNA	Kinesin 4 (Kinesin-like protein D).	AK120693
Os04g0226600|mRNA|AK119282|CDS+3'UTR	0.00226428	1.98945	up	243.317	475.304	7.85759	8.84996	191.831	313.618	224.502	415.994	492.042	517.876	7.79141	8.11659	7.66475	8.91776	8.87583	8.75628	mRNA	Receptor-like protein kinase 4.	AK119282
Os05g0215000|mRNA|AK104178|CDS+3'UTR	0.0232388	1.6773	up	6817.2	12114.2	12.6884	13.4345	6488.89	7096.14	6866.56	7857.85	12440.9	16043.7	12.8564	12.5906	12.6182	13.0698	13.5198	13.714	mRNA	BURP domain containing protein.	AK104178
Os01g0720800|COMBINER|CI003409|6	5.09e-05	1.67152	up	616.93	1045.94	9.23894	9.9801	536.875	663.945	649.969	901.355	1013.98	1222.5	9.29433	9.20817	9.21431	10.0284	9.92788	9.98403	COMBINER	(No Hit)	CI003409
Os12g0639100|mRNA|AK073779|CDS+3'UTR	0.00579983	1.60546	up	2907.36	4741.13	11.4587	12.1417	2547.09	3239.15	2935.85	4768.63	4693.44	4761.31	11.5128	11.4747	11.3887	12.3609	12.124	11.9403	mRNA	Nodulin-like domain containing protein.	AK073779
Os07g0544000|COMBINER|CI119313|6	3.95e-05	2.61187	up	1498.66	3992.5	10.5009	11.886	1259.69	1645.79	1590.5	3055.07	4254.71	4667.73	10.5102	10.494	10.4985	11.7517	11.9893	11.9169	COMBINER	(No Hit)	CI119313
Os01g0625300|mRNA|AK069479|CDS+3'UTR	0.00386366	1.64172	up	174.854	285.679	7.38343	8.09864	144.137	213.907	166.517	227.619	268.359	361.058	7.3458	7.57107	7.23343	8.06113	8.00832	8.22646	mRNA	Heat shock transcription factor 31 (Fragment).	AK069479
Os01g0392600|mRNA|AK067469|CDS+3'UTR	0.00411418	1.76908	up	285.327	507.273	8.1118	8.9348	244.314	274.108	337.56	413.159	580.905	527.755	8.14744	7.92218	8.26577	8.9083	9.11318	8.78293	mRNA	Hypothetical protein.	AK067469
Os01g0243000|mRNA|AK063344|CDS+3'UTR	0.00366574	1.59765	up	54.8102	77.5377	5.62545	6.30141	48.4816	59.6037	56.3454	72.0957	66.4624	94.055	5.66683	5.57159	5.63793	6.43732	6.0897	6.3772	mRNA	Esterase/lipase/thioesterase domain containing protein.	AK063344
Os04g0584600|mRNA|AB042550|CDS+3'UTR	0.00333886	1.531	up	12639.2	20129.2	13.5727	14.1872	11076.7	14039	12802	16696.7	18456	25235	13.6193	13.5685	13.5303	14.1227	14.0649	14.3739	mRNA	Calcium dependent protein kinase.	AB042550
Os03g0379300|mRNA|AK068704|CDS+3'UTR	0.00404409	1.86086	up	1544.39	2892.45	10.5524	11.4483	1436.28	1652.27	1544.63	2788.33	3081.2	2807.84	10.7033	10.5	10.4538	11.6219	11.5294	11.1936	mRNA	Basic helix-loop-helix dimerisation region bHLH domain containing protein.	AK068704
Os04g0470100|mRNA|AK059799|CDS+3'UTR	4.34e-05	1.71355	up	4184.99	7294.33	11.9786	12.7556	3363.47	4745.13	4446.38	6284.56	7057.32	8541.11	11.921	12.0231	11.9918	12.7606	12.7066	12.7997	mRNA	Small GTP binding protein Rab2.	AK059799
Os05g0456900|mRNA|AK073249|CDS+3'UTR	0.0041298	2.16325	up	626.778	1341.07	9.23241	10.3456	454.96	815.112	610.261	1217.71	1488.16	1317.33	9.0637	9.503	9.13051	10.4563	10.4942	10.0863	mRNA	Hypothetical protein.	AK073249
Os04g0443200|mRNA|AK107991|CDS+3'UTR	0.000787	2.92148	up	1139.61	3348.46	10.1044	11.6511	954.299	1312.23	1152.31	3557.21	3218.64	3269.53	10.101	10.1756	10.0367	11.9593	11.594	11.4001	mRNA	Protein of unknown function DUF538 family protein.	AK107991
Os12g0148700|mRNA|AK107332|CDS+3'UTR	0.00155481	4.79948	up	67.7854	304.783	5.94229	8.20517	79.5878	73.9751	49.7933	290.087	297.746	326.515	6.43765	5.92031	5.46892	8.38741	8.15109	8.07702	mRNA	Hypothetical protein.	AK107332
Os11g0213800|mRNA|AK064121|CDS+3'UTR	0.0165256	2.17349	up	212.612	463.927	7.69328	8.81329	237.852	190.321	209.663	467.561	500.414	423.806	8.11136	7.40144	7.56703	9.07838	8.89983	8.46165	mRNA	NBS-LRR disease resistance protein homologue (Fragment).	AK064121
Os05g0494500|mRNA|AK059987|CDS+3'UTR	0.00508522	1.62025	up	8354.31	13832.6	12.9764	13.6726	7746.56	9676.93	7639.45	13291.6	13951.8	14254.4	13.1095	13.0435	12.7763	13.7975	13.6738	13.5466	mRNA	Conserved hypothetical protein.	AK059987
Os10g0416100|mRNA|AK061215|CDS+3'UTR	0.0348922	1.51755	up	2174.07	3324.68	11.0429	11.6447	1938.45	2451.55	2132.21	3457.81	3483.69	3032.52	11.1237	11.0742	10.931	11.9241	11.7091	11.3008	mRNA	Class III chitinase RCB4 (EC 3.2.1.14).	AK061215
Os04g0344100|COMBINER_EST|CI430976|3	0.00037	3.96658	up	182.298	699.455	7.41018	9.39807	129.321	243.939	173.632	625.206	704.155	769.004	7.19205	7.75006	7.28842	9.48165	9.39378	9.31879	COMBINER_EST	Terpene synthase-like domain containing protein.	CI430976
Os12g0222000|COMBINER_EST|CI402710|0	0.00161121	7.20819	up	590.012	4130.95	9.08188	11.9315	331.993	825.37	612.673	4461.51	4610.89	3320.44	8.58671	9.52354	9.1354	12.271	12.0997	11.4239	COMBINER_EST	Hypothetical protein.	CI402710
Os03g0156100|COMBINER|CI405972|6	0.000102	4.07028	up	133.322	545.816	6.99669	9.02182	126.626	127.532	145.807	403.127	572.851	661.469	7.15722	6.78879	7.04407	8.87622	9.09597	9.09326	COMBINER	(No Hit)	CI405972
Os06g0154200|mRNA|AK065478|CDS+3'UTR	0.000423	2.04217	up	258.32	531.982	7.96705	8.99716	207.133	284.433	283.394	495.864	483.252	616.83	7.90824	7.97751	8.01541	9.15603	8.84273	8.99271	mRNA	Extensin-like protein.	AK065478
Os03g0168300|mRNA|AK069941|CDS+3'UTR	0.0113163	1.51877	up	944.441	1414.56	9.81539	10.4183	682.203	1229.12	922.001	1170.71	1425.23	1647.75	9.64224	10.0824	9.72151	10.4048	10.4339	10.4161	mRNA	Conserved hypothetical protein.	AK069941
Os04g0635400|COMBINER_EST|CI037812|2	3.15e-05	5.10255	up	1610.26	8421.08	10.6118	12.963	1410.03	1694.34	1726.41	8449.47	7772.25	9041.54	10.6788	10.5339	10.6227	13.1716	12.8413	12.8761	COMBINER_EST	Conserved hypothetical protein.	CI037812
Os07g0684100|mRNA|AK066094|CDS+3'UTR	0.001759	2.66745	up	2688.15	7601.58	11.3511	12.7665	2381.25	2808.32	2874.88	5393.2	6613.1	10798.4	11.4254	11.2698	11.3581	12.5484	12.6161	13.1351	mRNA	Thioredoxin-like 1.	AK066094
Os02g0707900|mRNA|AK102318|CDS+3'UTR	0.000846	3.7913	up	2171.38	8396.92	11.0362	12.9589	1873.21	2574.15	2066.79	9317.72	8303	7570.05	11.0766	11.1471	10.885	13.3134	12.938	12.6254	mRNA	Universal stress protein (Usp) family protein.	AK102318
Os11g0183900|mRNA|AK068348|CDS+3'UTR	0.000371	1.61685	up	5489.11	9035.49	12.3711	13.0643	4778.43	5905.56	5783.33	8385.86	9111.11	9609.49	12.4115	12.3273	12.3745	13.1607	13.0699	12.9623	mRNA	Nucellin-like protein.	AK068348
Os09g0425900|mRNA|AK061801|CDS+3'UTR	0.000145	1.71355	up	25493.6	44387.9	14.5888	15.3658	22844.1	28158.7	25478.1	37698.5	44464.1	51001	14.6545	14.5822	14.5298	15.3029	15.3509	15.4436	mRNA	Senescence-associated protein 5.	AK061801
Os09g0486500|mRNA|AF140722|CDS+3'UTR	0.000358	2.30128	up	13715.2	31923.1	13.6809	14.8833	10607	16407.6	14131.1	28790.7	28970.8	38007.9	13.5638	13.8033	13.6756	14.9245	14.7258	14.9997	mRNA	Multiple stress-responsive zinc-finger protein (Multiple stress- associated zinc-finger protein).	AF140722
Os01g0630300|COMBINER|CI432360|x	0.000439	1.85064	up	411.302	767.206	8.62485	9.51287	318.699	481.399	433.807	641.318	710.338	949.96	8.52664	8.72523	8.62269	9.51793	9.4057	9.61499	COMBINER	(No Hit)	CI432360
Os05g0476700|mRNA|AY224537|CDS+3'UTR	0.00225508	1.79919	up	955.218	1734.87	9.86768	10.715	855.143	1039.23	971.284	1721.81	1598.44	1884.36	9.95301	9.85582	9.79422	10.9406	10.5956	10.6088	mRNA	U box domain containing protein.	AY224537
Os02g0707900|mRNA|AK064638|CDS+3'UTR	0.001	2.98228	up	105.337	301.558	6.61907	8.19548	81.903	121.977	112.13	317.348	279.017	308.31	6.48306	6.72012	6.65401	8.53134	8.05903	7.99607	mRNA	Universal stress protein (Usp) family protein.	AK064638
Os03g0305400|mRNA|AK071397|CDS+3'UTR	7.53e-05	3.47344	up	147.58	507.054	7.12273	8.91909	112.023	164.696	166.021	425.967	468.122	627.073	6.95159	7.18997	7.22662	8.94607	8.79666	9.01455	mRNA	Universal stress protein (Usp) family protein.	AK071397
Os02g0135500|mRNA|AF264730|CDS+3'UTR	0.00106313	1.6197	up	411.987	667.984	8.6342	9.32993	335.486	488.513	411.964	607.875	641.825	754.25	8.60762	8.74593	8.54905	9.44363	9.25553	9.29065	mRNA	Protein of unknown function DUF563 family protein.	AF264730
Os09g0397300|mRNA|AK105382|CDS+3'UTR	0.00114006	2.04675	up	8591.51	18192.9	13.0099	14.0432	6957.7	10052.1	8764.77	16443.2	15492.3	22643.3	12.9563	13.0929	12.9804	14.097	13.8194	14.2133	mRNA	Glycosyl transferase, family 20 domain containing protein."	AK105382
Os02g0643800|COMBINER_EST|CI556117|0	0.011182	1.94647	up	594.433	1167.55	9.1869	10.1478	505.305	671.395	606.597	1305.22	1082.8	1114.63	9.21082	9.226	9.12387	10.5612	10.0312	9.85081	COMBINER_EST	Auxin responsive SAUR protein family protein.	CI556117
Os03g0214200|mRNA|AK068799|CDS+3'UTR	0.00038	4.95169	up	599.842	3012.6	9.19825	11.5062	572.058	689.724	537.745	3158.57	2969.17	2910.07	9.38655	9.26661	8.9416	11.7984	11.4768	11.2433	mRNA	Hypothetical protein.	AK068799
Os06g0708000|mRNA|AK066531|CDS+3'UTR	7.07e-05	2.06496	up	16445.7	34547.8	13.9648	15.0109	14708.5	18323.8	16304.7	32122	34905.5	36615.8	14.0346	13.9672	13.8925	15.094	15.0034	14.9352	mRNA	MAP kinase homolog.	AK066531
Os07g0542400|mRNA|AK111840|CDS+3'UTR	0.0044208	2.24966	up	226.215	507.187	7.76446	8.93416	182.796	269.546	226.303	546.984	421.751	552.824	7.71617	7.8993	7.67789	9.29796	8.65662	8.84791	mRNA	Protein kinase domain containing protein.	AK111840
Os03g0322200|mRNA|AK062978|CDS+3'UTR	0.000517	2.15453	up	144.955	309.112	7.10121	8.20859	113.487	172.369	149.009	262.152	281.395	383.79	6.97303	7.25308	7.07753	8.24636	8.07078	8.30862	mRNA	Hypothetical protein.	AK062978
Os01g0305200|mRNA|AK062385|CDS+3'UTR	0.000379	1.9195	up	7975.17	15655.6	12.9	13.8407	6589.41	9713.94	7622.17	14055.7	15110.1	17801	12.876	13.0498	12.7742	13.8703	13.7859	13.866	mRNA	Conserved hypothetical protein.	AK062385
Os06g0142300|COMBINER_EST|CI267407|6	0.00190716	3.70941	up	184.33	685.31	7.48085	9.37204	208.357	190.022	154.61	656.826	714.268	684.837	7.91635	7.39852	7.12767	9.55502	9.41329	9.1478	COMBINER_EST	Early nodulin 93 ENOD93 protein family protein.	CI267407
Os01g0768600|mRNA|AK120202|CDS+3'UTR	0.00106024	1.69925	up	1997.12	3447.91	10.917	11.6819	1687.95	2011.25	2292.17	2774.72	3321.97	4247.04	10.9269	10.7877	11.0364	11.6147	11.6414	11.7896	mRNA	Conserved hypothetical protein.	AK120202
Os02g0805100|mRNA|AK073365|CDS+3'UTR	3.78e-06	1.95942	up	835.142	1657.52	9.6748	10.6452	714.728	897.571	893.127	1433.38	1627.37	1911.81	9.70442	9.64186	9.67811	10.6854	10.618	10.6323	mRNA	AUX/IAA protein family protein.	AK073365
Os12g0610600|mRNA|AK071464|CDS+3'UTR	5.62e-05	1.96214	up	3609.53	7205.54	11.7697	12.7421	3041.12	4103.96	3683.5	6249.85	7653.55	7713.21	11.7713	11.8138	11.7239	12.7499	12.8201	12.6563	mRNA	NAM / CUC2-like protein.	AK071464
Os03g0300100|mRNA|AK109538|CDS+3'UTR	0.00113314	1.54122	up	76.7914	109.401	6.13859	6.76266	61.2332	83.6936	85.4475	91.3156	102.741	134.147	6.04271	6.13275	6.24032	6.76901	6.67579	6.8432	mRNA	Conserved hypothetical protein.	AK109538
Os10g0127900|mRNA|AK101231|CDS+3'UTR	0.0261567	1.66714	up	754.901	1255.94	9.50676	10.2441	621.105	990.283	653.315	1046.2	1476.14	1245.47	9.508	9.79126	9.22102	10.241	10.4825	10.0089	mRNA	Conserved hypothetical protein.	AK101231
Os01g0584900|mRNA|AY341846|CDS+3'UTR	0.00032	2.2773	up	125.412	277.285	6.8835	8.07083	102.334	142.155	131.748	239.662	308.791	283.403	6.8097	6.95272	6.88809	8.12635	8.19868	7.88745	mRNA	WRKY transcription factor 67.	AY341846
Os07g0448800|mRNA|AK119656|CDS+3'UTR	0.00122712	1.54811	up	66274.1	106114	15.9633	16.5938	62153	70984.2	65685	93119.4	113593	111629	16.0875	15.9246	15.8776	16.5561	16.6812	16.544	mRNA	Aquaporin.	AK119656
Os01g0226400|mRNA|AK102301|CDS+3'UTR	0.000246	2.09601	up	430.632	917.062	8.71256	9.7802	396.847	454.148	440.901	714.908	958.827	1077.45	8.85765	8.6359	8.64413	9.69147	9.85006	9.79908	mRNA	AAA ATPase, central region domain containing protein."	AK102301
Os02g0134200|mRNA|AK108331|CDS+3'UTR	0.000864	3.25096	up	130.571	430.495	6.96848	8.66935	132.852	131.399	127.462	341.043	366.46	583.982	7.22539	6.83823	6.84183	8.64101	8.44197	8.92507	mRNA	Conserved hypothetical protein.	AK108331
Os04g0463500|mRNA|AB116721|CDS	0.00896434	1.64849	up	1117.45	1854.09	10.0878	10.809	1037.54	1039.08	1275.73	1680.38	1987.94	1893.95	10.2282	9.85479	10.1805	10.912	10.8984	10.6165	mRNA	Anthranilate synthase beta subunit (EC 4.1.3.27) (At1g25220).	AB116721
Os07g0638100|mRNA|AK100429|CDS+3'UTR	0.0294077	1.7334	up	4079.67	7056.64	11.9171	12.7107	2836.1	4462.36	4940.56	7981.69	6536.16	6652.07	11.6727	11.9322	12.1464	13.0921	12.5984	12.4416	mRNA	TolB, C-terminal domain containing protein."	AK100429
Os05g0398000|mRNA|AK070478|CDS+3'UTR	0.00126257	1.55919	up	113.052	170.27	6.73428	7.37508	94.447	132.331	112.379	134.603	165.747	210.46	6.69664	6.84874	6.65747	7.30958	7.33471	7.48096	mRNA	Cyclin, N-terminal domain containing protein."	AK070478
Os03g0308600|mRNA|AK070495|CDS+3'UTR	0.00293085	1.53232	up	148.845	224.488	7.14726	7.76298	118.491	167.62	160.423	174.715	252.065	246.684	7.04488	7.21678	7.18012	7.66873	7.92085	7.69936	mRNA	Hypothetical protein.	AK070495
Os12g0573900|mRNA|AK067684|CDS+3'UTR	0.000876	1.74536	up	638.43	1131.31	9.28475	10.0883	544.133	718.75	652.407	1013.53	1010.57	1369.84	9.31315	9.32131	9.21979	10.196	9.92261	10.1462	mRNA	Hypothetical protein.	AK067684
Os02g0671800|mRNA|AK107580|CDS+3'UTR	0.00266709	1.97268	up	86.4861	157.75	6.30646	7.28662	62.7552	107.939	88.7637	144.749	152.99	175.51	6.08003	6.53739	6.30196	7.41822	7.21502	7.22662	mRNA	Hypothetical protein.	AK107580
Os11g0704800|mRNA|AK109134|CDS+3'UTR	5.82e-05	6.18463	up	464.547	2893.18	8.81799	11.4467	408.773	518.158	466.711	2759.31	3159.63	2760.61	8.893	8.83101	8.72996	11.6079	11.5635	11.1687	mRNA	Membrane protein.	AK109134
Os05g0170200|mRNA|AK063611|CDS+3'UTR	0.000233	8.35079	up	145.753	1206.28	7.12972	10.1916	150.994	149.752	136.514	1329.75	1061.46	1227.62	7.41061	7.03503	6.94352	10.5879	9.9971	9.9899	mRNA	Conserved hypothetical protein.	AK063611
Os06g0564700|mRNA|AK070508|CDS+3'UTR	3.07e-05	2.48515	up	211.623	530.913	7.67203	8.98536	171.924	227.984	234.962	437.165	500.177	655.396	7.61748	7.66115	7.73744	8.97916	8.89854	9.07838	mRNA	Cysteine synthase (EC 4.2.99.8).	AK070508
Os03g0170900|mRNA|AK100027|CDS+3'UTR	0.00052	1.73741	up	8302.31	14924.7	12.9712	13.7682	7197.61	8639.03	9070.27	12812.4	13926.6	18035.1	13.0053	12.8786	13.0298	13.7474	13.6718	13.8853	mRNA	Sucrose transporter.	AK100027
Os08g0385000|mRNA|AK107755|CDS+3'UTR	0.000341	3.44318	up	2203.06	7742.05	11.0617	12.8455	1930.29	2390.21	2288.68	8142.9	7730.35	7352.9	11.1169	11.0338	11.0344	13.1183	12.8343	12.5838	mRNA	Conserved hypothetical protein.	AK107755
Os01g0370000|mRNA|AK121554|CDS+3'UTR	0.00433189	3.11689	up	57.479	175.658	5.69971	7.33982	49.8215	62.9879	59.6276	135.193	117.042	274.74	5.71321	5.66578	5.72014	7.31622	6.86509	7.83815	mRNA	Oxo-phytodienoic acid reductase.	AK121554
Os01g0841500|mRNA|AK066520|CDS+3'UTR	0.00116622	1.55326	up	3857.42	6056.58	11.8677	12.503	3280.91	4309.12	3982.22	5778.18	6000.05	6391.52	11.885	11.8838	11.8342	12.6405	12.4859	12.3825	mRNA	C-myb-like transcription factor (Fragment).	AK066520
Os01g0727500|mRNA|AK107206|CDS+3'UTR	0.000259	8.1051	up	365.056	2961.19	8.45356	11.4724	271.706	417.027	406.436	3309.82	3023.43	2550.32	8.30219	8.52772	8.53076	11.865	11.5018	11.0503	mRNA	Protein of unknown function DUF584 family protein.	AK107206
Os01g0165000|mRNA|AY064403|CDS+3'UTR	0.000907	2.63342	up	2093.58	5546.17	10.9774	12.3744	1665.01	2506.27	2109.48	5574.43	5753.04	5311.04	10.9082	11.1089	10.9153	12.5925	12.4277	12.1029	mRNA	DRE binding protein 2.	AY064403
Os07g0216200|COMBINER|CI356036|6	0.000275	3.55597	up	183.714	659.19	7.47127	9.30152	175.154	163.229	212.759	532.084	667.913	777.573	7.65273	7.17263	7.58846	9.25553	9.3146	9.33443	COMBINER	(No Hit)	CI356036
Os01g0206700|mRNA|AK069681|CDS+3'UTR	0.00257035	1.71638	up	22298.2	38837.3	14.3902	15.1696	20854.3	25423.7	20616.7	34350.4	42863.3	39298.2	14.5267	14.4319	14.2121	15.1769	15.2859	15.0459	mRNA	CBL-interacting protein kinase 2.	AK069681
Os03g0132900|mRNA|AK099355|CDS+3'UTR	0.000154	2.24579	up	1787.96	4118.11	10.7612	11.9284	1551.5	1809.26	2003.13	3207.24	4239.91	4907.16	10.8107	10.6351	10.8378	11.819	11.9849	11.9814	mRNA	Chitinase (EC 3.2.1.14) (Fragment).	AK099355
Os02g0141300|mRNA|AK074020|CDS+3'UTR	0.00298328	1.79577	up	1104.62	2050.91	10.0749	10.9195	1026.96	1117.03	1169.86	1517.13	1952.44	2683.16	10.2129	9.95402	10.0577	10.7614	10.8727	11.1243	mRNA	GHMP kinase family protein.	AK074020
Os05g0287800|mRNA|AK071727|CDS+3'UTR	8.88e-06	1.96196	up	2313.58	4643.91	11.1339	12.1062	2013.76	2558.62	2368.37	4035.85	4500.02	5395.86	11.1789	11.1383	11.0846	12.1245	12.0659	12.1283	mRNA	Conserved hypothetical protein.	AK071727
Os11g0498600|mRNA|AK071051|CDS+3'UTR	4.81e-05	4.06039	up	3392.01	14106.9	11.6808	13.7024	3033.67	3977.75	3164.61	13394.6	14119.3	14806.9	11.767	11.7736	11.5018	13.8126	13.6911	13.6036	mRNA	Abscisic acid and stress inducible (A22) gene.	AK071051
Os04g0209200|mRNA|AK100406|CDS+3'UTR	0.00393538	2.01843	up	613.732	1248.76	9.22558	10.2388	527.812	731.428	581.957	1088.98	1452.34	1204.96	9.2681	9.34524	9.0634	10.298	10.4589	9.95952	mRNA	Glutathione-conjugate transporter AtMRP4.	AK100406
Os04g0598900|mRNA|AK111730|CDS+3'UTR	0.00106033	4.39278	up	59.4343	242.995	5.75253	7.88767	67.5317	65.3941	45.3772	221.82	229.05	278.116	6.18439	5.72709	5.34613	8.01782	7.78586	7.85933	mRNA	Wall-associated kinase-like protein.	AK111730
Os01g0888800|mRNA|AK070163|CDS+3'UTR	0.00122124	4.30275	up	145.015	597.021	7.04872	9.15398	89.38	188.039	157.627	535.247	507.065	748.752	6.60912	7.38016	7.15688	9.26295	8.91831	9.28067	mRNA	Conserved hypothetical protein.	AK070163
Os03g0773300|mRNA|AK100394|CDS+3'UTR	0.00156643	1.71234	up	2651.81	4656.28	11.3318	12.1077	2582.01	2726.44	2646.97	3946.02	4545.92	5476.9	11.53	11.2285	11.2369	12.0914	12.0818	12.15	mRNA	Protein kinase domain containing protein.	AK100394
Os08g0205400|COMBINER_EST|CI029914|0	0.000693	1.70668	up	28188.5	48982.9	14.728	15.4992	25556.7	31357.2	27651.5	44802.8	53309.4	48836.4	14.8008	14.7417	14.6416	15.5172	15.605	15.3755	COMBINER_EST	Copper chaperone.	CI029914
Os09g0400600|mRNA|AK106327|CDS+3'UTR	0.00160734	1.95485	up	76.0965	138.387	6.13236	7.09942	72.995	87.7896	67.5049	122.501	130.603	162.056	6.29128	6.20269	5.90311	7.17227	7.00644	7.11954	mRNA	Conserved hypothetical protein.	AK106327
Os01g0757100|COMBINER|CI405972|6	7.43e-05	3.33819	up	150.671	502.896	7.1671	8.90616	128.634	147.271	176.107	390.53	496.526	621.632	7.1852	7.00281	7.31329	8.8269	8.88874	9.00285	COMBINER	(No Hit)	CI405972
Os07g0687900|mRNA|AK107065|CDS+3'UTR	5.71e-05	5.04417	up	16191.1	82819	13.9255	16.2601	14667.8	19731.4	14174.1	78479.7	84971.5	85005.8	14.0298	14.0678	13.6787	16.3092	16.2915	16.1795	mRNA	WSI76 protein induced by water stress.	AK107065
Os01g0940000|mRNA|AK121317|CDS+3'UTR	0.00157145	2.18088	up	898.602	1970.26	9.76913	10.894	824.837	1078.02	792.944	1756.69	2042.13	2111.96	9.89878	9.90778	9.50082	10.9682	10.9393	10.7746	mRNA	FAD linked oxidase, N-terminal domain containing protein."	AK121317
Os10g0565200|COMBINER_EST|CI411567|6	0.000118	10.8226	up	261.686	2842.5	7.9805	11.4165	205.152	283.506	296.4	3301.69	2496.04	2729.76	7.8942	7.97333	8.07396	11.8629	11.2349	11.1517	COMBINER_EST	Beta-amylase PCT-BMYI (EC 3.2.1.2).	CI411567
Os03g0582000|mRNA|AK120119|CDS+3'UTR	0.0252257	1.55798	up	597.679	977.293	9.18691	9.82658	489.183	710.664	593.191	697.643	843.123	1391.11	9.16546	9.3059	9.08936	9.65336	9.65537	10.171	mRNA	Conserved hypothetical protein.	AK120119
Os01g0875700|mRNA|AK063817|CDS+3'UTR	0.00109175	1.70948	up	1493.63	2577.37	10.5049	11.2785	1383.22	1617.34	1480.32	2220.96	2726.37	2784.78	10.6502	10.4701	10.3944	11.2973	11.3575	11.1806	mRNA	Heat shock protein DnaJ family protein.	AK063817
Os04g0533300|mRNA|AK103947|CDS+3'UTR	0.000734	1.59435	up	84431.9	135774	16.3096	16.9826	74400.9	91812.4	87082.3	111515	144739	151069	16.3352	16.3148	16.2788	16.8582	17.1012	16.9883	mRNA	Remorin (pp34).	AK103947
Os07g0670300|mRNA|AK099020|CDS+3'UTR	0.00917209	1.80363	up	619.488	1172.69	9.24111	10.092	511.291	670.3	676.873	856.352	979.73	1681.99	9.22504	9.22186	9.27642	9.94989	9.87775	10.4484	mRNA	C2 domain containing protein.	AK099020
Os05g0436600|COMBINER|CI101972|6	0.000157	3.42059	up	370.823	1280.28	8.48713	10.2614	325.666	347.109	439.696	993.018	1260.36	1587.45	8.55888	8.2624	8.64011	10.1686	10.2517	10.3638	COMBINER	(No Hit)	CI101972
Os04g0679100|mRNA|AK103034|CDS+3'UTR	0.00301728	1.628	up	3241.44	5389.54	11.6239	12.327	3148.92	3372.87	3202.52	4778.7	5588.42	5801.49	11.8235	11.5301	11.5181	12.3648	12.3784	12.2378	mRNA	Conserved hypothetical protein.	AK103034
Os05g0497300|mRNA|AK111755|CDS+3'UTR	0.00169311	1.72217	up	3403.32	6036.83	11.6905	12.4747	3088.35	3746.48	3375.12	4909.61	5526.22	7674.64	11.7925	11.6814	11.5975	12.4121	12.3635	12.6485	mRNA	Ethylene responsive element binding factor 5 (AtERF5).	AK111755
Os06g0231600|COMBINER_EST|Os06g0231600|8	0.000418	1.93077	up	779.072	1521.3	9.57779	10.527	733.767	813.716	789.733	1344.08	1463.27	1756.56	9.73629	9.50057	9.49651	10.599	10.4697	10.5122	COMBINER_EST	Zn-finger, RING domain containing protein."	Os06g0231600
Os07g0195100|mRNA|AK104346|CDS+3'UTR	0.000323	1.52991	up	17267.5	26972.9	14.0223	14.6358	13848.7	20366.3	17587.4	24351.2	26978.4	29589.3	13.9485	14.1199	13.9986	14.6666	14.6232	14.6176	mRNA	Ras-related protein ARA-3.	AK104346
Os01g0130900|mRNA|AK105373|CDS+3'UTR	6.33e-05	2.45512	up	2467.51	6153.99	11.2253	12.5211	2208.15	2787.52	2406.84	5379.03	6413.65	6669.29	11.314	11.2589	11.103	12.5449	12.5735	12.4448	mRNA	Conserved hypothetical protein.	AK105373
Os12g0139400|COMBINER_EST|CI018033|6	0.013134	2.22041	up	2455.38	5690.88	11.2166	12.3674	2765	2462.53	2138.61	3804.77	6485.68	6782.19	11.6365	11.0796	10.9337	12.0439	12.5897	12.4686	COMBINER_EST	Two-component response regulator ARR17.	CI018033
Os02g0240300|mRNA|AK104645|CDS+3'UTR	0.00277026	1.72447	up	2336.61	4112.49	11.1392	11.9254	1876.99	2525.16	2607.69	3808.51	3465.53	5063.43	11.0806	11.1215	11.2155	12.0453	11.7001	12.0307	mRNA	Plant peroxidase family protein.	AK104645
Os04g0414500|mRNA|AK121479|CDS+3'UTR	0.0115121	1.91005	up	169.149	315.611	7.32896	8.26257	127.878	203.182	176.386	323.055	335.737	288.042	7.17427	7.49718	7.31542	8.5577	8.32073	7.90928	mRNA	Hypothetical protein.	AK121479
Os01g0720400|mRNA|AK061237|CDS+3'UTR	0.00207955	1.50541	up	1594.3	2401.21	10.5867	11.1769	1356.9	1905.36	1520.65	2079.77	2404.33	2719.55	10.6157	10.711	10.4335	11.204	11.1802	11.1463	mRNA	HAD-superfamily subfamily IB hydrolase, hypothetical 1 protein."	AK061237
Os04g0527400|mRNA|AK060860|CDS+3'UTR	3.2e-05	5.74085	up	11892	68831.6	13.4871	16.0083	11321.6	13513.7	10840.6	66355.7	70293	69846	13.6533	13.5125	13.2954	16.1076	16.0259	15.8916	mRNA	Conserved hypothetical protein.	AK060860
Os02g0770800|mRNA|AK102602|CDS+3'UTR	0.0174318	2.10396	up	3182.37	6744.52	11.5627	12.6358	2254.7	3991.17	3301.24	7270.9	7455.68	5506.99	11.3444	11.7788	11.5648	12.9615	12.7884	12.1575	mRNA	Nitrate reductase [NAD(P)H] (EC 1.7.1.2).	AK102602
Os02g0170900|mRNA|AK111491|CDS+3'UTR	4.72e-05	1.95544	up	238.362	470.715	7.85121	8.8187	194.407	267.878	252.8	385.367	452.782	573.998	7.81115	7.89106	7.85142	8.80504	8.74671	8.90436	mRNA	Conserved hypothetical protein.	AK111491
Os11g0620400|mRNA|AK068224|CDS+3'UTR	0.000225	1.99301	up	2741.64	5558.47	11.3797	12.3746	2560.37	2820.7	2843.86	4871.55	5690.97	6112.89	11.5201	11.2757	11.3432	12.3988	12.4092	12.3158	mRNA	General substrate transporter family protein.	AK068224
Os10g0553300|mRNA|AK069361|CDS+3'UTR	6.82e-05	5.65912	up	1000.15	5751.44	9.92948	12.4301	941.351	1108.24	950.848	5672.35	5832.33	5749.64	10.0806	9.94273	9.76516	12.6173	12.449	12.2238	mRNA	Trehalose-6-phosphate phosphatase.	AK069361
Os01g0309900|mRNA|AK100627|CDS+3'UTR	0.0104782	2.26833	up	192.788	439.025	7.54371	8.72534	228.391	167.461	182.512	354.795	467.62	494.658	8.05224	7.21587	7.36302	8.69304	8.79499	8.68798	mRNA	Lipase, class 3 family protein."	AK100627
Os09g0115900|mRNA|AK068597|CDS+3'UTR	0.000195	2.07728	up	1142.52	2386.7	10.102	11.1567	911.512	1231.04	1285	2035.93	2173.9	2950.27	10.0359	10.0842	10.186	11.176	11.0321	11.2621	mRNA	Conserved hypothetical protein.	AK068597
Os02g0131100|mRNA|AK105854|UTR	0.0465559	1.84955	up	2943.39	5321.77	11.4209	12.3081	2124.04	2471.28	4234.86	5107.39	6068.31	4789.59	11.2576	11.0834	11.9217	12.4698	12.5031	11.9513	mRNA	Hypothetical protein.	AK105854
Os11g0684000|mRNA|AY026332|CDS+3'UTR	0.000304	5.83189	up	392.23	2279.81	8.55888	11.1028	319.996	463.638	393.056	2475.84	2332.11	2031.5	8.53421	8.665	8.47744	11.4454	11.142	10.7211	mRNA	Myb, DNA-binding domain containing protein."	AY026332
Os04g0688000|COMBINER_EST|AU092677|7	0.00177649	1.66741	up	4312.81	7300.06	12.0298	12.7674	3731.48	4791.75	4415.2	7126.01	7342.63	7431.54	12.0698	12.0371	11.9824	12.9347	12.7665	12.601	COMBINER_EST	Protein of unknown function DUF793 family protein.	AU092677
Os03g0287400|mRNA|AK072515|CDS+3'UTR	0.0183932	2.37655	up	77.024	161.592	6.06638	7.31525	47.137	114.48	69.4547	162.291	142.898	179.587	5.62277	6.62783	5.94853	7.57013	7.11748	7.25813	mRNA	LOB domain protein 11.	AK072515
Os05g0541400|COMBINER|CI248687|6	0.000646	3.27893	up	213.912	697.576	7.68753	9.40075	189.024	253.698	199.014	714.832	635.437	742.46	7.76991	7.80774	7.48494	9.69119	9.24048	9.27059	COMBINER	(No Hit)	CI248687
Os05g0335800|mRNA|AK108393|CDS+3'UTR	0.00187132	2.00409	up	1545.58	3139.52	10.545	11.548	1341.79	1731.14	1563.82	2564.28	3708.42	3145.87	10.5979	10.5634	10.4739	11.4985	11.7979	11.3476	mRNA	TGF-beta receptor, type I/II extracellular region family protein."	AK108393
Os03g0340500|mRNA|AK102158|CDS+3'UTR	0.000834	1.52556	up	12507.2	19519.4	13.5499	14.1592	9986	13338.4	14197.1	17257.1	19902.6	21398.4	13.4759	13.4923	13.6814	14.169	14.1778	14.1308	mRNA	Sucrose synthase.	AK102158
Os02g0736100|mRNA|AK102381|CDS+3'UTR	0.00170017	1.75524	up	4547.67	8195.65	12.1045	12.9162	4047.65	4380.24	5215.12	6675.84	8649.99	9261.11	12.1841	11.9071	12.2224	12.843	12.9932	12.9124	mRNA	Myosin II heavy chain-like family protein.	AK102381
Os05g0373900|mRNA|AK064587|CDS+3'UTR	3.55e-05	3.98677	up	707.069	2860.39	9.42809	11.4233	595.557	853.851	671.8	2575.16	2733.14	3272.88	9.44835	9.5712	9.2647	11.5055	11.3618	11.4026	mRNA	Eukaryotic peptide chain release factor subunit 1 (eRF1) (Eukaryotic release factor 1).	AK064587
Os04g0671200|mRNA|AK106044|CDS+3'UTR	0.000429	4.0136	up	704.43	2863.09	9.42816	11.4331	683.146	828.631	601.512	2689.48	2967	2932.79	9.64376	9.52945	9.11127	11.5696	11.4758	11.2538	mRNA	Flavin-containing amine oxidase family protein.	AK106044
Os01g0664100|mRNA|AK065234|CDS+3'UTR	0.000103	1.63341	up	3656.83	6018.66	11.7857	12.4936	3008.55	4067.93	3894.01	5427.15	6107.76	6521.09	11.7536	11.8029	11.8007	12.5571	12.5119	12.4118	mRNA	Flagellar motor switch protein FliG-like family protein.	AK065234
Os10g0524500|mRNA|AK119563|CDS+3'UTR	0.0109099	2.4662	up	62.6793	146.476	5.83612	7.13841	69.7837	66.2293	52.0251	106.843	193.705	138.879	6.23246	5.74719	5.5287	6.98904	7.53858	6.8876	mRNA	Mandelonitrile lyase-like protein.	AK119563
Os01g0898800|COMBINER_EST|CI552245|3	0.000748	1.77562	up	5629.09	10110.8	12.3952	13.2235	4330.87	6447.24	6109.15	8749.74	10974	10608.7	12.2802	12.4535	12.4518	13.2211	13.3428	13.1066	COMBINER_EST	Conserved hypothetical protein.	CI552245
Os03g0314800|mRNA|AK103334|CDS+3'UTR	0.00153008	2.33766	up	3509.19	8345.28	11.7283	12.9534	2926.84	4068.84	3531.9	8733.62	8435.8	7866.42	11.7158	11.8032	11.6659	13.2173	12.9587	12.6841	mRNA	Plant neutral invertase family protein.	AK103334
Os03g0386000|mRNA|AK072984|CDS+3'UTR	2.91e-05	5.93643	up	1094.08	6598.67	10.0445	12.6141	977.839	1323.59	980.81	5517.92	6674.65	7603.45	10.1378	10.1891	9.80666	12.5801	12.6289	12.6334	mRNA	WD domain protein-like.	AK072984
Os03g0701200|mRNA|AK099563|CDS+3'UTR	0.000174	2.66715	up	6856.09	18598.7	12.6721	14.0874	5213.71	8394.71	6959.85	17413.9	17520.5	20861.6	12.5392	12.8372	12.6399	14.1823	13.9829	14.097	mRNA	Haloacid dehalogenase-like hydrolase domain containing protein.	AK099563
Os06g0207200|mRNA|AK062309|CDS+3'UTR	0.000783	1.60583	up	742.748	1201.27	9.49932	10.1826	630.639	871.628	725.976	1041.59	1208.4	1353.83	9.52862	9.59893	9.3704	10.2351	10.1858	10.127	mRNA	Conserved hypothetical protein.	AK062309
Os01g0157900|mRNA|AK072658|CDS+3'UTR	0.000515	1.84271	up	8044.46	15302	12.9269	13.8087	7161.14	9070.29	7901.97	14427	15860.3	15618.6	12.999	12.9536	12.828	13.9035	13.8491	13.6735	mRNA	Uncharacterized Cys-rich domain containing protein.	AK072658
Os10g0318700|COMBINER|CI457180|6	0.00778169	2.77576	up	259.637	728.195	7.97642	9.4493	214.003	305.316	259.591	858.466	734.638	591.48	7.9569	8.0798	7.89254	9.95468	9.45234	8.94088	COMBINER	(No Hit)	CI457180
Os03g0723600|mRNA|AK104988|CDS+3'UTR	0.000122	1.80237	up	1583.39	2888.56	10.5858	11.4357	1379.36	1634.91	1735.92	2545.21	2796.72	3323.74	10.6436	10.4838	10.6301	11.4855	11.3964	11.4252	mRNA	Hypothetical protein.	AK104988
Os03g0107700|mRNA|AK063743|CDS+3'UTR	1.19e-06	5.45581	up	1198.26	6662.89	10.1835	12.6312	1063.3	1238.21	1293.28	5818	6657.94	7512.72	10.2638	10.0901	10.1964	12.652	12.625	12.6167	mRNA	EL2 protein.	AK063743
Os08g0110700|mRNA|AK099475|CDS+3'UTR	0.000113	1.5345	up	937.092	1439.66	9.82843	10.4462	746.118	1046.05	1019.1	1241.46	1396.35	1681.16	9.76248	9.86582	9.85699	10.4875	10.4037	10.4474	mRNA	Shoot gravitropism 2.	AK099475
Os04g0674000|mRNA|AK071276|CDS+3'UTR	1.21e-05	4.15814	up	2675.88	11377.6	11.3429	13.3988	2387.48	2957.75	2682.39	10819.2	11010.3	12303.2	11.4281	11.3421	11.2585	13.519	13.3484	13.3291	mRNA	Conserved hypothetical protein.	AK071276
Os03g0319300|mRNA|AK059756|CDS+3'UTR	0.00324022	2.05311	up	14790.3	30933.5	13.8064	14.8442	14170.7	16664	13536.3	29724.4	33956.9	29119.2	13.9801	13.8284	13.6107	14.9748	14.9635	14.5943	mRNA	Calmodulin TaCaM1-1 (Calmodulin TaCaM1-2) (Calmodulin TaCaM1-3) (Calmodulin TaCaM3-1) (Calmodulin TaCaM3-2) (Calmodulin TaCaM3-3) (Calmodulin TaCaM4-1).	AK059756
Os03g0758000|mRNA|AK069091|CDS+3'UTR	0.000168	1.59131	up	1512.21	2404.44	10.5091	11.1794	1251.39	1721.13	1564.11	2147.01	2269.59	2796.7	10.4988	10.5542	10.4744	11.2498	11.101	11.1873	mRNA	WRKY DNA binding protein.	AK069091
Os04g0600300|mRNA|AB004865|CDS+3'UTR	0.000427	2.36848	up	164.501	382.906	7.28914	8.5331	126.685	200.352	166.467	314.14	420.278	414.299	7.15941	7.47602	7.23199	8.51598	8.65374	8.42958	mRNA	Alternative oxidase (OSJNBa0083N12.12 protein).	AB004865
Os01g0931100|mRNA|AK068780|CDS+3'UTR	0.0024374	1.51638	up	3994.01	6205.59	11.9148	12.5155	3279.25	4561.12	4141.65	5010.34	5743.2	7863.24	11.8844	11.9679	11.8922	12.4385	12.4243	12.6836	mRNA	Conserved hypothetical protein.	AK068780
Os04g0224900|mRNA|AK104305|CDS+3'UTR	1.97e-05	1.90037	up	4181.49	8100.84	11.9825	12.9088	3512.35	4603.93	4428.19	7370.64	8105.43	8826.46	11.9826	11.9795	11.9855	12.9797	12.9034	12.8433	mRNA	FAD dependent oxidoreductase family protein.	AK104305
Os01g0268800|mRNA|AK073347|CDS+3'UTR	0.00175108	1.6819	up	3907.31	6666.81	11.8853	12.6354	3304.51	4421.26	3996.16	6482.74	6771.41	6746.28	11.898	11.9191	11.8389	12.7997	12.646	12.4606	mRNA	Ubiquitin-associated domain containing protein.	AK073347
Os06g0559400|mRNA|AK068350|CDS+3'UTR	0.00052	3.15586	up	553.773	1783.63	9.06307	10.7211	426.163	669.044	566.111	1474.6	1468.74	2407.55	8.9515	9.21913	9.01858	10.7234	10.4753	10.9646	mRNA	Hypothetical protein.	AK068350
Os10g0171500|mRNA|AK058441|CDS+3'UTR	0.00256319	1.86032	up	199.287	374.935	7.60508	8.50062	195.759	210.062	192.04	311.796	411.967	401.043	7.8246	7.54832	7.44231	8.50361	8.61925	8.37902	mRNA	E-class P450, group I family protein."	AK058441
Os01g0705200|mRNA|AK073837|CDS+3'UTR	0.000146	9.71658	up	2333.85	23221	11.1374	14.4178	2617.3	2447.99	1936.25	22452	22763.2	24447.7	11.5501	11.0717	10.7903	14.5532	14.3685	14.3318	mRNA	Late embryogenesis abundant protein repeat containing protein.	AK073837
Os02g0258800|COMBINER_EST|CI343268|1	0.00525452	3.31625	up	7883.32	26084.4	12.8639	14.5935	8580.93	9477.91	5591.13	27898.3	23940.6	26414.2	13.2545	13.0137	12.3236	14.8784	14.4536	14.4484	COMBINER_EST	Conserved hypothetical protein.	CI343268
Os09g0460700|mRNA|AK108359|CDS+3'UTR	0.00590223	1.97807	up	1704.06	3378.56	10.6816	11.6657	1493.7	2055.74	1562.75	3298.83	3634.81	3202.03	10.7583	10.8143	10.4723	11.8596	11.7684	11.3692	mRNA	Esterase/lipase/thioesterase domain containing protein.	AK108359
Os08g0113700|mRNA|AK070327|CDS+3'UTR	0.00274589	1.6221	up	268.31	432.782	8.01884	8.7167	213.382	317.95	273.599	408.828	411.218	478.299	7.95317	8.13469	7.96866	8.89335	8.61789	8.63885	mRNA	Conserved hypothetical protein.	AK070327
Os08g0507800|COMBINER|CI405972|6	0.000179	3.26762	up	149.229	487.609	7.16724	8.87548	144.327	166.699	136.66	416.282	461.654	584.891	7.34881	7.20707	6.94584	8.9191	8.7794	8.92795	COMBINER	(No Hit)	CI405972
Os01g0731100|mRNA|AK106037|CDS+3'UTR	9.11e-06	5.17767	up	627.888	3319.58	9.25867	11.631	532.441	719.234	631.989	2878.71	3004.2	4075.83	9.28042	9.32171	9.17388	11.6718	11.493	11.7281	mRNA	Conserved hypothetical protein.	AK106037
Os01g0660200|mRNA|AK100973|CDS+3'UTR	0.00252228	2.08331	up	2524.12	5345.75	11.235	12.2939	1856.26	2994.28	2721.83	3883.35	6143.18	6010.72	11.0642	11.3614	11.2793	12.0696	12.5188	12.2931	mRNA	Acidic class III chitinase OsChib3a precursor (Chitinase) (EC 3.2.1.14).	AK100973
Os11g0591100|mRNA|AK102348|CDS+3'UTR	0.020447	1.65272	up	3126.95	5259.4	11.5727	12.2976	3292.23	2864.76	3223.87	5133.96	5075.08	5569.16	11.8901	11.3008	11.5273	12.4776	12.2411	12.174	mRNA	NAD-dependent epimerase/dehydratase family protein.	AK102348
Os01g0955000|mRNA|AK101291|CDS+3'UTR	0.000428	4.93846	up	1516.91	7580.84	10.5128	12.8168	1512.78	1799.04	1238.91	7517.55	7115.91	8109.07	10.7744	10.6261	10.1378	13.0082	12.7203	12.7219	mRNA	Phosphoesterase family protein.	AK101291
Os05g0252100|COMBINER_EST|CI530121|6	0.0414617	1.85847	up	100.83	173.457	6.49666	7.39077	60.13	125.72	116.639	164.564	133.62	222.189	6.01367	6.76463	6.71168	7.58947	7.03058	7.55228	COMBINER_EST	Protein of unknown function DUF620 family protein.	CI530121
Os01g0833400|mRNA|AK106052|CDS+3'UTR	0.000178	4.57515	up	2371.75	11118.4	11.1702	13.364	2320.98	2648.02	2146.25	10484.3	11853	11018	11.3868	11.1861	10.9376	13.4763	13.4494	13.1663	mRNA	Conserved hypothetical protein.	AK106052
Os01g0714600|mRNA|AK059855|5'UTR+CDS	0.0343565	1.9301	up	850.558	1783.57	9.70135	10.65	822.914	806.215	922.543	1085.14	1455.12	2810.45	9.89408	9.48692	9.72306	10.2934	10.4621	11.1945	mRNA	Conserved hypothetical protein.	AK059855
Os01g0818400|mRNA|AK068585|CDS+3'UTR	0.00356694	1.86227	up	2152.12	4057.62	11.0231	11.9202	1776.81	2378.03	2301.52	3856.85	4513.53	3802.49	11.0008	11.0268	11.0417	12.0613	12.0702	11.629	mRNA	Homeobox domain containing protein.	AK068585
Os03g0157900|mRNA|AK122101|CDS+3'UTR	0.0040803	1.7354	up	14174.4	25052.4	13.736	14.5313	11751.2	16337.2	14434.8	25531.4	25771.5	23854.3	13.7022	13.7983	13.7075	14.7417	14.5603	14.2918	mRNA	Phosphoserine aminotransferase, chloroplast precursor (EC 2.6.1.52) (PSAT)."	AK122101
Os08g0482700|mRNA|AK060044|CDS+3'UTR	0.00144534	2.44138	up	21501.1	52783.4	14.3297	15.6174	18559.2	25952.4	19991.7	56020.4	53461	48868.7	14.3547	14.4605	14.1739	15.8676	15.6082	15.3764	mRNA	Plastocyanin-like domain containing protein.	AK060044
Os03g0692000|COMBINER_EST|Os03g0692000|8	0.0449767	1.65025	up	200.446	327.064	7.58999	8.31267	183.356	166.639	251.342	327.714	336.417	317.062	7.72096	7.20606	7.84294	8.5806	8.32253	8.03488	COMBINER_EST	Glycosyl transferase, family 14 protein."	Os03g0692000
Os07g0687900|mRNA|AK099548|CDS+3'UTR	0.00012	4.52134	up	17272.6	78949.8	14.0129	16.1896	15297.4	21612.3	14908.2	78356.2	76842.9	81650.4	14.0828	14.203	13.7529	16.3056	16.147	16.1164	mRNA	WSI76 protein induced by water stress.	AK099548
Os08g0441100|mRNA|AK108225|CDS+3'UTR	6.32e-05	4.56945	up	1088.87	5037.16	10.0409	12.2329	919.251	1213.19	1134.16	5013.3	5107.79	4990.4	10.0475	10.063	10.0121	12.4393	12.2508	12.0086	mRNA	Serine threonine protein kinase SNF1.	AK108225
Os03g0224700|mRNA|AY344490|CDS+3'UTR	0.000548	2.43165	up	62.7378	139.19	5.83066	7.1126	52.636	75.0942	60.4833	135.917	137.79	143.863	5.80339	5.94541	5.74318	7.32445	7.0716	6.94174	mRNA	HSP protein (Fragment).	AY344490
Os07g0679300|mRNA|AK065079|CDS+3'UTR	0.000628	1.61356	up	2117.78	3457.46	11.003	11.6932	1856.07	2406.22	2091.03	3038.83	3218.61	4114.93	11.0641	11.0424	10.9025	11.744	11.5936	11.742	mRNA	Alpha-galactosidase precursor (EC 3.2.1.22) (Melibiase) (Alpha-D- galactoside galactohydrolase).	AK065079
Os03g0826800|mRNA|AK065702|CDS+3'UTR	0.000382	4.4966	up	907.983	4082.77	9.76456	11.9334	650.124	938.32	1135.51	4321.95	3779.77	4146.59	9.56757	9.71214	10.014	12.2221	11.8239	11.7542	mRNA	Conserved hypothetical protein.	AK065702
Os01g0186900|mRNA|AK105331|CDS+3'UTR	0.0131719	2.56642	up	341.552	936.946	8.37606	9.73581	351.311	391.088	282.255	683.68	694.323	1432.83	8.68653	8.43192	8.00971	9.62187	9.36771	10.2178	mRNA	Hypothetical protein.	AK105331
Os04g0625200|COMBINER_EST|CI035515|6	0.000417	2.52832	up	740.274	1898.51	9.50294	10.8411	648.226	769.996	802.601	1755.3	2058.34	1881.9	9.56396	9.42462	9.52024	10.9672	10.9486	10.6076	COMBINER_EST	Phospholipid/glycerol acyltransferase family protein.	CI035515
Os03g0815100|mRNA|AK104712|CDS+3'UTR	0.000962	4.40596	up	5947.26	26985.1	12.4848	14.6243	5190.54	6258.42	6392.83	32577.3	22567.9	25810	12.5322	12.4087	12.5135	15.109	14.3531	14.4107	mRNA	OsNAC6 protein.	AK104712
Os06g0275000|mRNA|AB041838|CDS+3'UTR	0.00731421	1.95894	up	287.161	549.653	8.08513	9.0552	197.026	362.11	302.346	500.835	616.629	531.495	7.83433	8.32111	8.09995	9.17125	9.2019	8.79245	mRNA	Hd1.	AB041838
Os03g0435300|COMBINER_EST|Os03g0435300|8	0.000966	1.84883	up	49.077	81.4925	5.46025	6.34686	44.1284	53.35	49.7526	61.1956	77.8228	105.459	5.51846	5.3943	5.46798	6.20777	6.3031	6.52971	COMBINER_EST	Armadillo repeat containing protein.	Os03g0435300
Os05g0449200|mRNA|AK107567|CDS+3'UTR	0.000125	2.34872	up	1611.73	3841.75	10.6109	11.8428	1399.32	1749.83	1686.05	3599	3465.63	4460.63	10.6676	10.5794	10.5857	11.9732	11.7004	11.8546	mRNA	Transferase family protein.	AK107567
Os05g0194500|COMBINER_EST|CI139708|6	0.000727	3.46327	up	176.298	599.448	7.38402	9.17615	139.648	227.813	161.431	602.516	540.759	655.07	7.3047	7.65995	7.18739	9.4311	9.02029	9.07706	COMBINER_EST	No apical meristem (NAM) protein domain containing protein.	CI139708
Os06g0235700|COMBINER|CI124737|6	0.00076	1.59464	up	529.516	863.84	9.01902	9.69225	478.24	538.566	571.741	701.305	869.314	1020.9	9.13344	8.88936	9.03427	9.66133	9.69724	9.71819	COMBINER	(No Hit)	CI124737
Os08g0472000|mRNA|AY072713|CDS+3'UTR	0.000692	1.6595	up	4979.76	8441.38	12.2358	12.9665	4463.35	5394.43	5081.52	7586.03	8929.97	8808.13	12.3209	12.2008	12.1856	13.0204	13.0404	12.8387	mRNA	TRAB1 (BZIP transcription factor).	AY072713
Os02g0525100|mRNA|AK062326|CDS+3'UTR	8.74e-05	1.55614	up	3374.69	5354.99	11.675	12.313	2862.41	3735.59	3526.07	4684.88	5052.52	6327.58	11.6838	11.6783	11.6629	12.3373	12.2363	12.3653	mRNA	Conserved hypothetical protein.	AK062326
Os04g0515900|mRNA|AK062955|CDS+3'UTR	0.0330769	1.50723	up	295.413	438.956	8.13227	8.72417	233.137	401.382	251.718	346.905	459.686	510.278	8.08097	8.47098	7.84487	8.66426	8.77222	8.73603	mRNA	NAM / CUC2-like protein.	AK062955
Os07g0684900|mRNA|AK073232|CDS+3'UTR	0.0276929	2.79334	up	108.666	282.136	6.61348	8.09547	153.264	77.4495	95.2853	270.984	263.017	312.407	7.43319	5.9994	6.40784	8.29385	7.97793	8.01463	mRNA	Homeobox domain containing protein.	AK073232
Os04g0462500|mRNA|AK071311|CDS+3'UTR	0.000562	1.55316	up	15989.8	25403.5	13.9156	14.5509	12869.5	17970.2	17129.8	23272.6	26512.6	26425.4	13.841	13.9419	13.964	14.6053	14.5983	14.4489	mRNA	14-3-3-like protein GF14-6.	AK071311
Os12g0245700|mRNA|AK107691|UTR	0.00439416	1.56155	up	4587.49	7339.61	12.1105	12.7534	4066.14	5427.52	4268.81	6175.92	6794.63	9048.29	12.19	12.2081	11.9333	12.7332	12.6499	12.8773	mRNA	Non-protein coding transcript, unclassifiable transcript."	AK107691
Os03g0268600|mRNA|AK069274|CDS+3'UTR	5.17e-05	6.47954	up	4032.92	26739	11.9345	14.6304	3633.41	4555.43	3909.93	28108.7	25444.5	26663.8	12.0304	11.9651	11.8079	14.8876	14.546	14.4575	mRNA	Protein phosphatase type 2C.	AK069274
Os01g0778800|mRNA|AK100383|CDS+3'UTR	0.00169971	1.51557	up	3902.16	5968.08	11.8771	12.4769	3203.16	4637.86	3865.46	5202.63	6332.29	6369.33	11.8488	11.9912	11.7911	12.4972	12.558	12.3755	mRNA	Peptidase M16, C-terminal domain containing protein."	AK100383
Os03g0373500|mRNA|AK111250|CDS+3'UTR	0.000864	2.14941	up	60.9648	120.529	5.80145	6.90539	60.5446	62.7666	59.5833	100.762	128.697	132.127	6.0268	5.65839	5.71914	6.90375	6.98797	6.82444	mRNA	Hypothetical protein.	AK111250
Os05g0215000|mRNA|AK060149|CDS+3'UTR	0.0221812	1.60571	up	8099.37	13746.8	12.9402	13.6234	7690.93	8111.63	8495.55	9192.53	15062.3	16985.4	13.0986	12.784	12.938	13.2936	13.7821	13.7945	mRNA	BURP domain containing protein.	AK060149
Os07g0584100|mRNA|AK072014|CDS+3'UTR	0.00396103	1.53522	up	313.102	478.771	8.22616	8.8446	233.332	385.729	320.246	384.589	476.251	575.473	8.08268	8.41491	8.18088	8.80184	8.82451	8.90747	mRNA	MAP kinase-like protein.	AK072014
Os01g0952900|mRNA|AK104991|CDS+3'UTR	0.00130406	5.85217	up	471.549	2794.63	8.83696	11.3859	443.592	397.368	573.689	3190.48	2835.77	2357.64	9.01645	8.45449	9.03995	11.8102	11.4132	10.9344	mRNA	Conserved hypothetical protein.	AK104991
Os03g0274000|mRNA|AK060769|CDS+3'UTR	0.00057	1.73812	up	36116.5	63166.3	15.0835	15.881	30008.8	43192.8	35147.8	59843.6	62415.7	67239.6	15.0353	15.2209	14.9943	15.9584	15.8545	15.8302	mRNA	Oxysterol-binding protein family protein.	AK060769
Os07g0633100|mRNA|AK104543|CDS+3'UTR	1.66e-05	1.65824	up	11059.1	18813.5	13.3785	14.1082	9405.83	12531.3	11240	16820.6	19216.2	20403.5	13.389	13.4088	13.3377	14.1328	14.1253	14.0664	mRNA	Conserved hypothetical protein.	AK104543
Os05g0562300|mRNA|AK067414|CDS+3'UTR	0.00942594	2.03073	up	2783.36	5733.67	11.3894	12.4114	2206.03	3131.59	3012.46	6144.81	6087.19	4969.01	11.3118	11.4285	11.4277	12.7266	12.5064	12.0011	mRNA	DnaJ-like protein.	AK067414
Os03g0316200|mRNA|AK071812|CDS+3'UTR	9.92e-05	6.69575	up	9169.16	61857.5	13.1064	15.8496	9014.01	10563.6	7929.82	59561.5	66967.4	59043.7	13.3224	13.1631	12.8336	15.9485	15.9537	15.6466	mRNA	WSI76 protein induced by water stress.	AK071812
Os01g0347100|mRNA|AK100716|CDS+3'UTR	0.000222	1.60955	up	1343.29	2150.46	10.3276	11.0143	1036.17	1556.25	1437.45	1807.05	2176.11	2468.22	10.2263	10.4062	10.3504	11.0092	11.0336	11.0001	mRNA	Protein of unknown function DUF1399 family protein.	AK100716
Os02g0173000|mRNA|AK119397|CDS+3'UTR	0.00126995	2.0765	up	154.252	314.047	7.19383	8.24799	119.24	173.092	170.423	295.395	329.058	317.688	7.05493	7.25978	7.26679	8.41305	8.29214	8.03878	mRNA	Conserved hypothetical protein.	AK119397
Os03g0116600|COMBINER_EST|CI415921|0	0.00786723	1.80773	up	179.142	320.837	7.41296	8.26713	146.529	223.761	167.135	266.146	377.602	318.763	7.36802	7.63195	7.23889	8.26634	8.49087	8.04418	COMBINER_EST	Hypothetical protein.	CI415921
Os07g0551400|mRNA|AK109507|CDS+3'UTR	0.00104827	2.06453	up	954.972	1972.07	9.85015	10.896	745.273	1138.41	981.238	1930.35	1843.23	2142.65	9.7607	9.98285	9.8069	11.1013	10.7916	10.795	mRNA	Universal stress protein (Usp) family protein.	AK109507
Os03g0693000|COMBINER_EST|CI482341|0	0.000593	2.22165	up	4009.13	9086.33	11.9211	13.0727	3354.96	4430.28	4242.15	8545.77	9902.75	8810.48	11.9176	11.9213	11.9243	13.1854	13.1936	12.8392	COMBINER_EST	Protein of unknown function DUF1336 domain containing protein.	CI482341
Os07g0529000|mRNA|AK103744|CDS+3'UTR	0.00829324	4.27497	up	1973.55	8283.03	10.8121	12.908	1078.73	2709.71	2132.22	10101.8	8752.53	5994.74	10.285	11.22	10.9312	13.423	13.0116	12.2894	mRNA	Isocitrate lyase (EC 4.1.3.1) (Isocitrase) (Isocitratase) (ICL).	AK103744
Os01g0769000|mRNA|AK100439|CDS+3'UTR	0.000497	2.16686	up	2270.5	4970.47	11.0976	12.2132	1871.01	2690.12	2250.37	4811.42	4917.17	5182.81	11.0742	11.209	11.0097	12.3776	12.1978	12.0643	mRNA	Conserved hypothetical protein.	AK100439
Os02g0180700|mRNA|AK070746|CDS+3'UTR	0.000219	2.09799	up	2471.51	5254.22	11.2247	12.2937	2114.64	2808.33	2491.57	5006.28	4872.78	5883.61	11.2522	11.2699	11.1519	12.4378	12.1828	12.2605	mRNA	Cinnamoyl-CoA reductase (EC 1.2.1.44).	AK070746
Os06g0147000|mRNA|AK120978|CDS+3'UTR	3.68e-05	11.1865	up	3554.87	40537.1	11.7471	15.2308	3487.69	4118.36	3058.55	40546.7	39482.7	41581.8	11.9713	11.8172	11.4528	15.3927	15.1691	15.1305	mRNA	Conserved hypothetical protein.	AK120978
Os03g0168000|mRNA|AK072898|CDS+3'UTR	0.00434693	2.27659	up	79.7955	169.968	6.20027	7.38715	79.3291	95.07	64.9874	162.652	156.944	190.307	6.43145	6.32454	5.84483	7.57266	7.25632	7.33247	mRNA	Conserved hypothetical protein.	AK072898
Os04g0474800|mRNA|AK105375|CDS+3'UTR	0.00113438	1.86947	up	63.9797	109.114	5.8639	6.76653	54.9424	66.8397	70.1569	87.1853	124.466	115.689	5.87233	5.75922	5.96016	6.7078	6.94584	6.64596	mRNA	Glycoside hydrolase, family 1 protein."	AK105375
Os01g0510200|mRNA|AK062310|CDS+3'UTR	0.00153418	1.73844	up	173.536	296.759	7.36823	8.16602	130.652	198.6	191.354	270.204	286.956	333.117	7.20279	7.46609	7.4358	8.28967	8.09962	8.10877	mRNA	Conserved hypothetical protein.	AK062310
Os03g0610400|mRNA|AY305868|CDS+3'UTR	0.00023	2.3239	up	386.201	900.729	8.55388	9.77043	336.163	419.008	403.432	833.254	930.366	938.567	8.61214	8.53321	8.51631	9.91117	9.80287	9.59726	mRNA	Zn-finger, C2H2 type domain containing protein."	AY305868
Os04g0479200|mRNA|AK099258|CDS+3'UTR	0.0102863	1.6641	up	6785.03	11524.7	12.6726	13.4073	5719.55	7721.36	6914.19	11931.4	12036.1	10606.7	12.6796	12.7102	12.628	13.6461	13.4701	13.1058	mRNA	NAD-dependent isocitrate dehydrogenase precursor (EC 1.1.1.41).	AK099258
Os09g0570100|mRNA|AK059199|CDS+3'UTR	0.0497689	1.68207	up	67.0008	110.191	5.93585	6.68609	55.3659	77.36	68.2764	60.954	107.116	162.501	5.88739	5.99725	5.92291	6.19925	6.73603	7.12299	mRNA	Protein kinase domain containing protein.	AK059199
Os12g0149000|mRNA|AK108734|CDS+3'UTR	4.01e-06	3.45937	up	538.476	1894.91	9.0336	10.8241	447.514	607.758	560.155	1485.31	1981.95	2217.47	9.03044	9.06894	9.00143	10.7335	10.8936	10.8453	mRNA	Hypothetical protein.	AK108734
Os08g0545000|mRNA|AK121240|CDS+3'UTR	2.02e-05	2.62607	up	2870.99	7682.54	11.4399	12.8328	2464.63	3230.5	2917.84	6925.41	7953.42	8168.8	11.4707	11.4705	11.3785	12.8916	12.8763	12.7305	mRNA	Conserved hypothetical protein.	AK121240
Os08g0503700|mRNA|AK098863|CDS+3'UTR	3.08e-06	1.95582	up	43869.6	87863.2	15.373	16.3408	37008	49752.2	44848.7	79282.6	90025.7	94281.4	15.341	15.4169	15.3612	16.3254	16.3657	16.3314	mRNA	Sodium/sulphate symporter family protein.	AK098863
Os03g0188500|mRNA|AK107983|CDS+3'UTR	1.64e-05	5.84001	up	3073.08	18539.7	11.5454	14.0914	2798.25	3293.52	3127.46	17704.8	19532.3	18382	11.6544	11.4976	11.4841	14.2052	14.151	13.9178	mRNA	Glutelin family protein.	AK107983
Os07g0661400|mRNA|AK068814|CDS+3'UTR	0.000846	2.10657	up	20920.5	45224	14.2969	15.3718	17776.8	24002.1	20982.6	36844.7	41445.3	57382.1	14.2927	14.3513	14.2467	15.2707	15.2422	15.6024	mRNA	Conserved hypothetical protein.	AK068814
Os07g0686300|mRNA|AK062636|CDS+3'UTR	0.00237417	1.93756	up	201.341	393.495	7.5877	8.54194	157.09	223.991	222.942	307.959	344.525	528.001	7.47227	7.63415	7.65667	8.48253	8.35855	8.78475	mRNA	Zn-finger, RING domain containing protein."	AK062636
Os11g0546900|mRNA|AK101580|CDS+3'UTR	0.00197752	1.61152	up	32823.1	53008.5	14.9389	15.6273	27687.5	37458.1	33323.7	51867.1	56100.1	51058.3	14.9146	14.991	14.911	15.7504	15.6842	15.4472	mRNA	TaWIN1.	AK101580
Os11g0704500|mRNA|AK119726|CDS+3'UTR	0.000945	1.51806	up	119151	177126	16.8268	17.4291	103073	132081	122300	174850	164910	191618	16.7794	16.8989	16.8022	17.5164	17.3183	17.4524	mRNA	Metallothionein-like protein type 1.	AK119726
Os01g0946700|mRNA|AK069096|CDS+3'UTR	0.00143019	3.82324	up	73.4692	269.341	6.0812	8.016	70.9465	83.2687	66.1925	232.972	344.677	230.375	6.24643	6.12272	5.87445	8.08673	8.35894	7.60233	mRNA	Glucan endo-1,3-beta-glucosidase GV (EC 3.2.1.39) ((1->3)-beta-glucan endohydrolase GV) ((1->3)-beta-glucanase isoenzyme GV) (Beta-1,3- endoglucanase GV)."	AK069096
Os03g0134500|COMBINER_EST|Os03g0134500|8	0.00832947	5.44691	up	132.59	711.992	6.94758	9.39302	154.001	153.396	90.372	875.379	771.218	489.38	7.4412	7.06919	6.33234	9.98285	9.5256	8.67059	COMBINER_EST	Cytochrome p450 (CYP78A9).	Os03g0134500
Os01g0149800|mRNA|U43530|CDS+3'UTR	0.00184717	1.84591	up	44583.4	84816.5	15.3994	16.2837	44296.4	45664.4	43789.3	82495.1	89215.1	82739.2	15.5887	15.2896	15.3198	16.3699	16.3457	16.1355	mRNA	Metallothionein-like protein type 2.	U43530
Os01g0755500|mRNA|AK058570|CDS+3'UTR	0.000762	1.55427	up	1584.02	2465.96	10.571	11.2072	1227.29	1842.01	1682.76	1967.67	2548.88	2881.35	10.4699	10.6598	10.5832	11.1274	11.2648	11.2294	mRNA	Transcription factor PCF7 (Fragment).	AK058570
Os05g0170200|mRNA|AK063609|CDS+3'UTR	0.000225	6.64612	up	193.111	1288.88	7.55052	10.283	179.661	200.578	199.092	1438.72	1153.07	1274.86	7.68689	7.47885	7.48583	10.6907	10.1187	10.0397	mRNA	Conserved hypothetical protein.	AK063609
Os10g0531900|mRNA|AK108607|CDS+3'UTR	0.000363	3.43062	up	165.223	574.696	7.32191	9.10038	161.49	182.708	151.472	506.658	499.745	717.686	7.51983	7.3458	7.10009	9.18805	8.89677	9.21631	mRNA	Basic-leucine zipper (bZIP) transcription factor domain containing protein.	AK108607
Os04g0543900|mRNA|AK063467|CDS+3'UTR	0.000147	2.21194	up	3153.4	7074.32	11.5745	12.7198	2709.59	3520.87	3229.74	6797.97	6996.26	7428.72	11.6005	11.5934	11.5296	12.8668	12.6921	12.6005	mRNA	Glutamate dehydrogenase 2 (EC 1.4.1.3) (GDH 2).	AK063467
Os05g0195200|mRNA|AK106392|CDS+3'UTR	4.87e-05	4.01812	up	482.051	1970.98	8.87134	10.8779	415.719	478.764	551.669	1636.48	1799.81	2476.63	8.9172	8.71581	8.98101	10.8715	10.7564	11.0057	mRNA	Zn-finger, C-x8-C-x5-C-x3-H type domain containing protein."	AK106392
Os03g0734100|mRNA|AK119903|CDS+3'UTR	0.0417697	3.05373	up	141.463	420.662	6.93002	8.54059	65.5435	192.58	166.266	192.851	548.593	520.543	6.14091	7.41906	7.2301	7.81373	9.04223	8.76582	mRNA	Conserved hypothetical protein.	AK119903
Os11g0588300|mRNA|AF402793|CDS+3'UTR	0.000208	2.09505	up	5504.81	11691.8	12.371	13.438	4781.13	6271.63	5461.68	11314.6	11223.1	12537.8	12.4125	12.4131	12.2875	13.5804	13.3744	13.3593	mRNA	Glutathione transferase AtGST 10 (EC 2.5.1.18).	AF402793
Os05g0361700|mRNA|AK100184|CDS+3'UTR	0.00068	5.05464	up	61.1524	296.147	5.76125	8.09886	43.2097	69.391	70.8564	178.544	320.979	388.919	5.48346	5.82541	5.97489	7.70529	8.25961	8.33169	mRNA	Ethylene responsive element binding factor3 (OsERF3).	AK100184
Os05g0122800|mRNA|AK068516|CDS+3'UTR	6.36e-05	1.90341	up	21274.3	41199.7	14.3257	15.2543	18329.6	23387.1	22106	39533.5	40498.3	43567.3	14.3367	14.32	14.3204	15.3602	15.2026	15.1999	mRNA	CD9/CD37/CD63 antigen family protein.	AK068516
Os12g0264500|mRNA|AK100009|CDS+3'UTR	0.00101724	1.74175	up	511.363	904.038	8.96018	9.76072	445.827	504.716	583.546	757.823	868.644	1085.65	9.0253	8.78816	9.06708	9.77518	9.69536	9.81161	mRNA	CoA-thioester hydrolase CHY1 (3-hydroxyisobutyryl-coenzyme A hydrolase).	AK100009
Os08g0508800|mRNA|D14000|CDS+3'UTR	5.39e-05	4.92681	up	1503.51	7433.44	10.4866	12.7872	1155.55	1869.27	1485.71	6716.92	8012.04	7571.35	10.3807	10.6801	10.399	12.8495	12.8864	12.6258	mRNA	Lipoxygenase, chloroplast precursor (EC 1.13.11.12)."	D14000
Os03g0701100|mRNA|AK120078|CDS+3'UTR	0.0316546	2.37082	up	88.4329	202.981	6.36099	7.60638	82.0953	82.7939	100.409	268.829	187.174	152.94	6.48657	6.11294	6.48347	8.28471	7.49484	7.03959	mRNA	Pre-mRNA splicing factor PRP18.	AK120078
Os05g0437900|mRNA|AK069622|CDS+3'UTR	0.000978	1.58074	up	4621.1	7422.87	12.1261	12.7867	3934.2	5140.01	4789.09	6860.77	7785.43	7622.41	12.1436	12.1333	12.1012	12.8784	12.844	12.6376	mRNA	Tubby family protein.	AK069622
Os04g0691900|mRNA|AK068257|CDS+3'UTR	2.07e-05	17.5109	up	907.818	16484.5	9.78849	13.9187	906.55	1025.28	791.63	16371.6	16006.7	17075.3	10.0289	9.83843	9.49813	14.0911	13.8643	13.8006	mRNA	Phosphatidylinositol-4-phosphate 5-kinase family protein.	AK068257
Os09g0379300|COMBINER|CI001873|6	0.0324692	1.55955	up	66.2625	98.2668	5.92438	6.56551	60.059	75.0123	63.7162	71.8572	79.0565	143.887	6.01247	5.94229	5.81838	6.43109	6.32259	6.94284	COMBINER	(No Hit)	CI001873
Os03g0719900|mRNA|AK059693|CDS+3'UTR	0.000393	1.96105	up	1797.1	3511.26	10.7537	11.7253	1371.78	2080.62	1938.91	3275.9	3429.34	3828.54	10.6339	10.8347	10.7924	11.8506	11.6863	11.639	mRNA	Peptide transporter 1.	AK059693
Os08g0517200|mRNA|AK058787|CDS+3'UTR	2.8e-05	1.58816	up	2893.24	4701.08	11.4511	12.1185	2397.81	3230.25	3051.66	3890.69	4650.7	5561.84	11.4336	11.4703	11.4494	12.0722	12.1105	12.1726	mRNA	Potential calcium-transporting ATPase 9, plasma membrane-type (EC 3.6.3.8) (Ca(2+)-ATPase isoform 9)."	AK058787
Os08g0269000|mRNA|AK119946|CDS+3'UTR	0.00024	3.26986	up	303.547	987.771	8.19451	9.90374	256.607	376.065	277.968	877.783	1048.29	1037.23	8.21724	8.37643	7.98986	9.98866	9.97738	9.74517	mRNA	Protein of unknown function DUF593 family protein.	AK119946
Os03g0103200|mRNA|AK062654|CDS+3'UTR	0.037938	1.89021	up	2309.08	4605.56	11.1126	12.0312	2053.46	2918.47	1955.31	2617.98	5574.29	5624.41	11.2071	11.3248	10.8061	11.5292	12.3755	12.1888	mRNA	Physical impedance induced protein.	AK062654
Os03g0116700|mRNA|AK106276|CDS+3'UTR	0.0013904	1.9173	up	1213.28	2319.53	10.1934	11.1325	1005.5	1316.68	1317.67	2323.77	2221.51	2413.31	10.1784	10.1801	10.2218	11.3616	11.0675	10.9684	mRNA	Cyclin-like F-box domain containing protein.	AK106276
Os03g0224200|mRNA|AK112039|CDS+3'UTR	4.47e-06	1.99542	up	8968.62	18396.7	13.0759	14.0726	7517.98	10059.8	9328.04	16077.7	19202	19910.2	13.0657	13.0945	13.0676	14.0638	14.1246	14.0295	mRNA	Response regulator receiver domain containing protein.	AK112039
Os08g0180600|COMBINER|CI262090|6	0.00150423	2.32792	up	256.303	602.223	7.96003	9.17907	211.848	293.357	263.704	525.529	714.031	567.11	7.93992	8.02234	7.91783	9.23737	9.41245	8.88739	COMBINER	(No Hit)	CI262090
Os01g0508000|mRNA|AK069177|CDS+3'UTR	0.000517	1.65186	up	2721.06	4557.29	11.3507	12.0748	2078.08	3083.97	3001.12	3715.71	4577.32	5378.83	11.2257	11.4044	11.4221	12.0117	12.0899	12.1229	mRNA	Beta-glucosidase.	AK069177
Os04g0451900|COMBINER_EST|AU097458|6	6.5e-05	1.84041	up	1704.19	3163.21	10.6889	11.5689	1409.57	1862.56	1840.42	2716.34	3331.22	3442.07	10.6778	10.6747	10.7142	11.5842	11.6454	11.4772	COMBINER_EST	Protein phosphatase 2C-like domain containing protein.	AU097458
Os02g0527200|mRNA|AK058851|CDS+3'UTR	0.000866	4.94473	up	160.082	778.867	7.24889	9.55478	125.39	198.444	156.412	835.311	830.629	670.661	7.13943	7.46373	7.14351	9.91522	9.63445	9.11468	mRNA	Conserved hypothetical protein.	AK058851
Os09g0553300|mRNA|AK109549|CDS+3'UTR	0.000321	1.52907	up	6751.33	10443.3	12.6635	13.2762	5569.12	7565.12	7119.76	9703.19	10386.2	11240.4	12.6381	12.6823	12.6702	13.3714	13.2619	13.1952	mRNA	NUDIX hydrolase domain containing protein.	AK109549
Os03g0727600|mRNA|M96672|CDS+3'UTR	0.0150523	2.41676	up	85.2784	192.123	6.28717	7.56025	106.269	74.9839	74.5825	186.136	176.95	213.283	6.87042	5.94161	6.04949	7.76536	7.41342	7.50196	mRNA	1-aminocyclopropane-1-carboxylate synthase 1 (EC 4.4.1.14) (ACC synthase 1) (S-adenosyl-L-methionine methylthioadenosine-lyase 1).	M96672
Os04g0533300|mRNA|AK106182|CDS+3'UTR	0.00341025	1.65902	up	84596.5	139608	16.312	17.0423	73651	96087.5	84051.2	141066	134340	143417	16.3165	16.3787	16.2408	17.2606	16.9635	16.9029	mRNA	Remorin (pp34).	AK106182
Os02g0467000|COMBINER_EST|CI046098|5	0.00503274	2.76936	up	89.5151	242.102	6.37361	7.84316	79.7652	82.3079	106.472	178.06	326.75	221.496	6.44271	6.10569	6.57243	7.70027	8.28089	7.54832	COMBINER_EST	Cinnamate 4-hydroxylase CYP73.	CI046098
Os05g0122800|mRNA|AK065567|CDS+3'UTR	1.12e-05	2.1067	up	20491.6	43643.8	14.2683	15.3432	17472.2	22566.9	21435.8	41406.1	43921.2	45604.1	14.2676	14.259	14.2781	15.4163	15.3325	15.281	mRNA	CD9/CD37/CD63 antigen family protein.	AK065567
Os02g0503900|mRNA|AK100163|CDS+3'UTR	0.0026422	2.13453	up	1162.31	2478.09	10.1286	11.2225	927.58	1336.4	1222.96	2370.84	2757.22	2306.23	10.0617	10.2037	10.1203	11.3883	11.3746	10.9045	mRNA	Cytochrome P450 family protein.	AK100163
Os11g0588300|mRNA|AK104738|CDS+3'UTR	3.44e-05	2.21697	up	5375.6	12116.3	12.3377	13.4862	4671.8	6067.73	5387.25	11207.1	12118.2	13023.7	12.3795	12.3664	12.2671	13.5658	13.4784	13.4145	mRNA	Glutathione transferase AtGST 10 (EC 2.5.1.18).	AK104738
Os02g0744200|mRNA|AF247162|CDS+3'UTR	0.00024	2.6815	up	3513.31	9771.8	11.7387	13.1617	3175.6	3942.92	3421.4	7443.71	10827.6	11044.1	11.8364	11.7619	11.6176	12.9941	13.3219	13.1691	mRNA	Alpha-expansin OsEXPA5.	AF247162
Os11g0149200|COMBINER_EST|CI469004|0	0.00111716	1.69259	up	118.633	195.738	6.8192	7.57843	114.95	125.351	115.597	164.959	198.531	223.723	6.99697	6.75901	6.70162	7.59217	7.57864	7.56448	COMBINER_EST	Conserved hypothetical protein.	CI469004
Os06g0547400|mRNA|AK121950|CDS+3'UTR	5.09e-05	10.2507	up	1467.09	15401.8	10.4635	13.8211	1194.85	1689.42	1516.99	17280.4	14384.5	14540.3	10.4308	10.53	10.4296	14.1702	13.7156	13.5775	mRNA	Peroxidase P7 (EC 1.11.1.7) (TP7).	AK121950
Os04g0301500|mRNA|AB040744|CDS+3'UTR	0.000399	3.30271	up	213.999	727.803	7.7079	9.43155	210.06	204.799	227.137	617.145	635.418	930.848	7.92691	7.51041	7.68638	9.46757	9.24026	9.58682	mRNA	Basic helix-loop-helix dimerisation region bHLH domain containing protein.	AB040744
Os09g0455300|mRNA|AK070458|CDS+3'UTR	6.23e-05	11.1845	up	4077.05	46573.4	11.9472	15.4307	4442.16	4309.71	3479.26	43500.9	47760	48459.1	12.3135	11.8847	11.6434	15.4793	15.4462	15.3665	mRNA	Symbiotic ammonium transporter.	AK070458
Os07g0678600|mRNA|AK072868|CDS+3'UTR	0.00212069	2.08772	up	2442.32	5214.44	11.2171	12.279	2435.39	2582.73	2308.84	4751.56	5568.12	5323.64	11.4553	11.1505	11.0454	12.3566	12.3743	12.106	mRNA	Serine/threonine protein kinase.	AK072868
Os03g0130300|mRNA|U72942|CDS+3'UTR	0.00155227	1.85768	up	754.396	1418.35	9.53292	10.4264	720.824	797.757	744.607	1297.94	1312.68	1644.45	9.71427	9.47362	9.41089	10.5553	10.3111	10.4129	mRNA	Cp-thionin.	U72942
Os04g0538400|mRNA|AK108230|CDS+3'UTR	0.00516472	1.52254	up	287.929	443.032	8.12523	8.7317	242.438	323.944	297.404	388.495	384.925	555.675	8.13786	8.16042	8.07739	8.81783	8.51998	8.8573	mRNA	Nodulin 21 (N-21).	AK108230
Os12g0111600|mRNA|AK119685|CDS+3'UTR	0.00143192	1.82332	up	3941.19	7422.88	11.9005	12.7671	3428.06	4074.82	4320.7	6371.97	6483.97	9412.69	11.9462	11.8043	11.951	12.7799	12.5886	12.9327	mRNA	Hypoxia induced protein conserved region family protein.	AK119685
Os01g0121300|mRNA|AK103404|CDS+3'UTR	0.00072	1.70534	up	3514.3	6118.37	11.7415	12.5116	3244.23	3840.17	3458.5	5280.1	6467.19	6607.82	11.8703	11.7204	11.6339	12.5176	12.5853	12.4318	mRNA	Hypothetical protein.	AK103404
Os06g0710700|COMBINER_EST|Os06g0710700|8	0.00975863	1.68196	up	506.24	862.089	8.93054	9.68068	429.601	632.655	456.465	714.083	759.565	1112.62	8.96339	9.13248	8.69575	9.6898	9.503	9.84924	COMBINER_EST	Benzoyl coenzyme A: benzyl alcohol benzoyl transferase.	Os06g0710700
Os09g0471800|mRNA|AK071360|CDS+3'UTR	0.00206174	2.18708	up	319.8	691.935	8.23946	9.36847	218.849	414.792	325.759	542.462	707.412	825.93	7.98913	8.51668	8.21258	9.28451	9.39931	9.42158	mRNA	EGF-like calcium-binding domain containing protein.	AK071360
Os08g0425700|mRNA|AK059408|CDS+3'UTR	4.95e-05	2.89156	up	148.292	421.66	7.13877	8.67061	117.509	175.197	152.17	370.664	408.066	486.249	7.03437	7.2763	7.10563	8.74479	8.60477	8.66229	mRNA	Annexin-like protein.	AK059408
Os04g0513400|mRNA|AK068772|CDS+3'UTR	0.00150395	2.22957	up	4086.32	9305.78	11.9493	13.1061	3766.85	4776.71	3715.41	8556.8	10159.8	9200.76	12.0812	12.0318	11.7349	13.1864	13.2307	12.9011	mRNA	Beta-glucosidase.	AK068772
Os02g0658100|mRNA|AK064728|CDS+3'UTR	0.00784941	3.20007	up	81.631	239.646	6.19851	7.87662	78.1374	111.828	54.9275	226.12	268.238	224.581	6.40556	6.58964	5.60033	8.05224	8.00567	7.57193	mRNA	Aquaporin TIP2.1 (Tonoplast intrinsic protein 2.1) (Delta-tonoplast intrinsic protein) (Delta-TIP).	AK064728
Os10g0138400|COMBINER|CI448697|6	3.37e-05	3.00245	up	211.074	643.645	7.67457	9.26071	177.345	220.816	235.061	525.192	597.552	808.191	7.66841	7.6171	7.7382	9.2358	9.1554	9.39094	COMBINER	(No Hit)	CI448697
Os11g0638900|mRNA|AK062181|CDS+3'UTR	1.57e-05	1.614	up	14913.6	24690.5	13.8168	14.5074	12660.6	16703.5	15376.8	22502.4	24176.3	27392.8	13.818	13.832	13.8004	14.5578	14.4691	14.4954	mRNA	ARM repeat fold domain containing protein.	AK062181
Os03g0693400|mRNA|AK109332|CDS+3'UTR	0.000906	2.12291	up	6540.29	14145.7	12.6135	13.6995	5299.6	7589.09	6732.18	14530.1	14054.2	13852.8	12.5638	12.6855	12.5911	13.9101	13.6837	13.5048	mRNA	Protein of unknown function DUF538 family protein.	AK109332
Os05g0349800|mRNA|AK063677|CDS+3'UTR	0.00155518	24.3467	up	53.7952	1110.27	5.45393	10.0596	86.7213	32.6698	41.9946	1017.8	956.956	1356.06	6.57056	4.56032	5.23092	10.2015	9.84833	10.1289	mRNA	Embryonic abundant protein 1.	AK063677
Os03g0761100|mRNA|AK102620|CDS+3'UTR	0.00544495	1.88615	up	3421.05	6529.08	11.6881	12.6036	2721.97	3977.99	3563.18	6900.1	6508.56	6178.58	11.6102	11.7738	11.6804	12.8861	12.5948	12.3299	mRNA	Protein phosphatase 2C-like protein.	AK102620
Os01g0654100|mRNA|AK062263|CDS+3'UTR	0.000144	1.5045	up	5477.72	8440.44	12.3654	12.9547	4638.24	6083.68	5711.24	6836.98	8593.8	9890.55	12.3713	12.3703	12.3547	12.8734	12.984	13.0068	mRNA	CTP synthase (EC 6.3.4.2) (UTP--ammonia ligase) (CTP synthetase).	AK062263
Os09g0440300|mRNA|AK060757|CDS+3'UTR	4.95e-05	1.93603	up	18205.7	35563.1	14.1001	15.0532	14908.8	21029.6	18678.8	33096.1	35751.9	37841.2	14.0519	14.164	14.0843	15.1255	15.0427	14.9914	mRNA	Aldehyde dehydrogenase family 7 member A1 (EC 1.2.1.3) (Antiquitin 1) (Matured fruit 60 kDa protein) (MF-60).	AK060757
Os12g0106000|mRNA|AK102242|CDS+3'UTR	0.000536	1.98282	up	75316.3	145538	16.1278	17.1154	64712.2	88275.3	72961.3	140587	144815	151213	16.1318	16.2349	16.0168	17.2493	17.1049	16.992	mRNA	Ferritin 1, chloroplast precursor (ZmFer1)."	AK102242
Os11g0281000|COMBINER|CI124737|6	0.000803	1.69758	up	530.953	911.105	9.00589	9.76937	415.127	571.722	606.01	762.508	849.472	1121.34	8.91508	8.98029	9.1223	9.78295	9.66423	9.86093	COMBINER	(No Hit)	CI124737
Os02g0540700|COMBINER_EST|Os02g0540700|8	0.000934	2.0928	up	2278.06	4876.47	11.1171	12.1825	2217.99	2378.29	2237.88	4580.05	4562.22	5487.12	11.3211	11.0271	11.0031	12.308	12.0858	12.1539	COMBINER_EST	U box domain containing protein.	Os02g0540700
Os10g0544600|mRNA|AK061763|CDS+3'UTR	0.00815478	1.90113	up	541.477	1030.37	9.02609	9.95295	393.994	639.695	590.742	1049.57	853.104	1188.44	8.84874	9.14701	9.08253	10.2479	9.67023	9.94071	mRNA	Zn-finger, RING domain containing protein."	AK061763
Os03g0269900|mRNA|AK101153|CDS+3'UTR	0.00491215	1.79012	up	5545.84	10160	12.3914	13.2315	5086.33	5824.7	5726.49	9642.06	11260.7	9577.39	12.5046	12.3083	12.3614	13.36	13.3775	12.957	mRNA	Protein of unknown function DUF604 family protein.	AK101153
Os06g0273700|mRNA|AK106489|CDS+3'UTR	0.00842141	1.60398	up	101.061	152.675	6.56163	7.24329	86.0422	121.443	95.6987	150.269	147.345	160.413	6.55751	6.71369	6.41369	7.46341	7.16041	7.10605	mRNA	Protein of unknown function DUF231 domain containing protein.	AK106489
Os06g0142200|mRNA|AB018376|CDS+3'UTR	0.000209	6.0041	up	658.082	4069.81	9.32981	11.9158	572.829	749.612	651.807	3831.53	4798.15	3579.74	9.39028	9.38024	9.21892	12.0535	12.159	11.5348	mRNA	Early nodulin 93 ENOD93 protein family protein.	AB018376
Os01g0534800|mRNA|AK104278|CDS+3'UTR	0.000525	1.7165	up	4856.81	8516.25	12.2016	12.981	4374.46	5188.13	5007.86	8021.61	8338.23	9188.89	12.2926	12.1476	12.1645	13.101	12.9436	12.8985	mRNA	PRLI-interacting factor K (Fragment).	AK104278
Os11g0143300|mRNA|AK058585|CDS+3'UTR	0.00272496	2.49456	up	423.591	1077.81	8.69112	10.0099	447.5	440.162	383.111	803.191	1210.28	1219.95	9.02996	8.59873	8.44468	9.85986	10.1884	9.98141	mRNA	Type-A response regulator.	AK058585
Os11g0181800|mRNA|AK071972|CDS+3'UTR	0.000611	3.01878	up	644.217	1965.43	9.29837	10.8923	569.506	766.544	596.599	1903.72	2056.94	1935.63	9.37931	9.41786	9.09794	11.0814	10.947	10.6486	mRNA	Short-chain dehydrogenase Tic32.	AK071972
Os01g0248500|mRNA|AK059893|CDS+3'UTR	0.00393136	2.9476	up	538.15	1603.61	9.03645	10.596	505.045	622.858	486.548	1728.77	1692.37	1389.69	9.20987	9.11077	8.7887	10.9494	10.6681	10.1705	mRNA	Pathogen-related protein.	AK059893
Os01g0385400|mRNA|AK073340|CDS+3'UTR	0.000819	7.9423	up	120.526	919.389	6.8026	9.79215	94.3649	162.272	104.941	1027.92	981.115	749.129	6.69484	7.16252	6.55043	10.2143	9.88082	9.28139	mRNA	C4-dicarboxylate transporter/malic acid transport protein family protein.	AK073340
Os08g0395800|mRNA|AK069665|CDS+3'UTR	0.000307	1.84392	up	170.816	315.772	7.36634	8.24911	156.184	181.711	174.555	280.356	296.558	370.403	7.46403	7.33625	7.29872	8.34078	8.1457	8.26085	mRNA	Plant protein of unknown function family protein.	AK069665
Os11g0184600|COMBINER_EST|Os11g0184600|8	0.00409428	1.68623	up	1255.21	2118.81	10.2496	11.0034	1087.31	1296.35	1381.96	1940.53	2318.33	2097.56	10.2968	10.1571	10.2948	11.1087	11.1351	10.7663	COMBINER_EST	Peptidase aspartic family protein.	Os11g0184600
Os03g0720300|mRNA|AK101171|CDS+3'UTR	0.00110421	1.61855	up	26251.3	43139.6	14.6296	15.3243	23814.8	30349.7	24589.5	40357	42415.3	46646.5	14.7132	14.6963	14.4794	15.3891	15.2716	15.3122	mRNA	Glutamate decarboxylase isozyme 1 (EC 4.1.1.15).	AK101171
Os03g0264400|mRNA|AK105648|CDS+3'UTR	0.0132301	1.64069	up	2493.15	4143.6	11.2379	11.9522	2115.02	2687.18	2677.23	4287.78	4315.81	3827.19	11.2525	11.2076	11.2536	12.2112	12.0071	11.6383	mRNA	Anthranilate synthase alpha 2 subunit.	AK105648
Os11g0114600|mRNA|AK071924|CDS+3'UTR	4.56e-06	2.24288	up	2022.34	4608.74	10.9315	12.0969	1675.69	2318.86	2072.47	4048.14	4574.06	5204.03	10.9153	10.99	10.8893	12.1288	12.089	12.0728	mRNA	Hypothetical protein.	AK071924
Os05g0116000|mRNA|AK121775|CDS+3'UTR	0.000151	1.81434	up	22810	42096	14.4282	15.2877	20544.9	24813.2	23071.9	39457.3	40119.4	46711.1	14.5024	14.3963	14.386	15.3553	15.1929	15.3149	mRNA	11-S plant seed storage protein family protein.	AK121775
Os02g0696500|mRNA|AK101915|CDS+3'UTR	0.000155	1.87719	up	5025.76	9561.97	12.2369	13.1455	3984.16	5650.56	5442.57	8458.81	10083.3	10143.8	12.1605	12.2689	12.2815	13.1732	13.2199	13.0435	mRNA	Glycoside hydrolase, family 16 domain containing protein."	AK101915
Os10g0524500|mRNA|AK101367|CDS+3'UTR	0.00725688	1.94558	up	69.7097	123.011	5.97469	6.93489	55.5665	93.6502	59.9125	110.522	109.389	149.122	5.89546	6.30109	5.72753	7.03912	6.76625	6.9993	mRNA	Mandelonitrile lyase-like protein.	AK101367
Os03g0807900|mRNA|AK070287|CDS+3'UTR	0.00189742	2.16032	up	24609.8	54074.2	14.5363	15.6476	21481.6	27950.3	24397.6	58643.4	53497.4	50082	14.5712	14.5712	14.4666	15.9221	15.6095	15.4111	mRNA	Conserved hypothetical protein.	AK070287
Os05g0519700|mRNA|AK100903|CDS+3'UTR	0.00046	2.37999	up	48.363	100.247	5.41227	6.66322	37.0952	54.3051	53.6886	93.2126	99.6247	107.905	5.23751	5.42895	5.57035	6.79495	6.6348	6.55993	mRNA	101 kDa heat shock protein.	AK100903
Os08g0448100|mRNA|AK108891|CDS+3'UTR	0.001245	3.52479	up	48.8254	153.318	5.41954	7.23708	42.5996	67.4537	36.423	133.517	146.652	179.786	5.46402	5.77505	5.01956	7.29935	7.15261	7.25928	mRNA	Conserved hypothetical protein.	AK108891
Os09g0547500|mRNA|AK062595|CDS+3'UTR	0.000514	1.97644	up	1068.07	2117.28	9.99846	10.9814	792.275	1247.29	1164.66	1639.11	2139.52	2573.21	9.84417	10.0996	10.0517	10.8745	11.0087	11.0609	mRNA	Lysine decarboxylase-like protein.	AK062595
Os03g0594400|mRNA|AB052884|CDS	0.000414	1.64028	up	2980.61	4961.25	11.4921	12.206	2480.65	3309.35	3151.83	4657.7	4641	5585.06	11.4775	11.5033	11.4954	12.3306	12.1083	12.1792	mRNA	Monosaccharide transporter 2.	AB052884
Os03g0418600|mRNA|AK122114|CDS+3'UTR	0.000352	1.78341	up	2192.56	3935.72	11.0414	11.876	1688.79	2485.66	2403.24	3468.77	3664.29	4674.11	10.9277	11.0949	11.1016	11.9283	11.7816	11.9182	mRNA	Conserved hypothetical protein.	AK122114
Os11g0133700|mRNA|AK058784|5'UTR+CDS	0.0144413	2.28821	up	581.632	1282.27	9.09008	10.2843	406.221	518.65	820.025	1234.29	1425.03	1187.49	8.88401	8.83399	9.55223	10.4793	10.4337	9.9399	mRNA	Hypothetical protein.	AK058784
Os03g0367900|mRNA|AK062116|CDS+3'UTR	0.00247973	1.56737	up	6797.87	10953	12.6811	13.3295	6243.73	7559.35	6590.53	8632.13	11542.8	12684	12.8026	12.6809	12.5599	13.2008	13.4123	13.3754	mRNA	Peptidase C15, pyroglutamyl peptidase I family protein."	AK062116
Os04g0167800|mRNA|AK108398|CDS+3'UTR	0.000272	1.80196	up	1254.73	2279.97	10.2456	11.0952	1078.44	1422.95	1262.79	1806.45	2437.39	2596.07	10.2846	10.2889	10.1634	11.0078	11.2029	11.0749	mRNA	Chalcone reductase homologue (Fragment).	AK108398
Os06g0326700|mRNA|AK101908|CDS+3'UTR	9e-05	1.5962	up	1058.7	1694.07	9.99748	10.6721	839.449	1187.1	1149.55	1430.96	1648.37	2002.89	9.92362	10.0356	10.0332	10.6833	10.6323	10.7007	mRNA	Diacylglycerol acyltransferase family protein.	AK101908
Os08g0504700|mRNA|AY224422|CDS	0.00402602	1.71155	up	2007.2	3488.5	10.9154	11.6907	1570.54	2137.12	2313.94	2981.51	2982.47	4501.52	10.8275	10.8702	11.0486	11.7186	11.4851	11.8685	mRNA	Multiple stress-responsive zinc-finger protein (Multiple stress- associated zinc-finger protein).	AY224422
Os01g0723600|mRNA|AK109735|CDS+3'UTR	0.00894497	1.61014	up	1576.26	2524.17	10.5603	11.2475	1204.67	1900.4	1623.69	2259.27	2830.61	2482.65	10.4435	10.7074	10.53	11.322	11.4113	11.0092	mRNA	Phosphoribosyl pyrophosphate synthase isozyme 3 precursor (EC 2.7.6.1).	AK109735
Os10g0479100|mRNA|AK062758|UTR	0.000896	1.85526	up	4235.83	8005.11	11.9989	12.8906	3780.2	5003.26	3924.02	7314.01	7834.67	8866.66	12.0872	12.0962	11.8134	12.9684	12.8538	12.8495	mRNA	Non-protein coding transcript, putative npRNA."	AK062758
Os02g0181300|mRNA|AK058773|CDS+3'UTR	0.00148886	3.14869	up	2687.9	8958.36	11.349	13.0038	2376.46	2988.8	2698.45	7298.38	6854.02	12722.7	11.4225	11.3575	11.267	12.967	12.6624	13.3819	mRNA	WRKY transcription factor 71 (Transcription factor WRKY09).	AK058773
Os10g0517500|mRNA|AB040741|CDS+3'UTR	0.000147	2.80703	up	1703.49	4879.81	10.6891	12.1782	1424.64	1893.49	1792.33	4223.72	5487.42	4928.28	10.6936	10.7	10.6738	12.1923	12.3532	11.989	mRNA	Cys/Met metabolism pyridoxal-phosphate-dependent enzymes family protein.	AB040741
Os06g0222400|mRNA|AK063886|CDS+3'UTR	0.0028117	1.50191	up	2296.98	3517.88	11.1186	11.7054	1955.07	2654.09	2281.8	2844.69	3245.3	4463.65	11.1359	11.1901	11.0299	11.6544	11.6065	11.8554	mRNA	Hypothetical protein.	AK063886
Os08g0519400|mRNA|AB118016|CDS+3'UTR	4.71e-05	1.59328	up	12639.4	20665.3	13.5707	14.2427	11060.8	14173.3	12684.1	18610.5	20405.5	22979.9	13.6161	13.5821	13.5138	14.2781	14.2117	14.2382	mRNA	Apolipoprotein A/E/C3 family protein.	AB118016
Os01g0194300|mRNA|AK120715|CDS+3'UTR	0.000201	1.54473	up	2256.56	3511.62	11.0941	11.7214	1893.41	2559.69	2316.59	3169.24	3397.59	3968.04	11.0934	11.139	11.0498	11.8023	11.673	11.689	mRNA	NPR1-like protein.	AK120715
Os04g0121800|mRNA|AK121553|UTR	0.001421	4.51889	up	155.58	690.838	7.18684	9.36281	112.734	199.347	154.66	608.694	880.697	583.124	6.96191	7.47055	7.12806	9.44516	9.71914	8.92412	mRNA	Non-protein coding transcript, uncharacterized transcript."	AK121553
Os03g0241900|mRNA|AK098994|CDS+3'UTR	1.15e-06	2.31937	up	5696.59	13585.7	12.4249	13.6386	4965.12	6299.91	5824.73	11876.6	13532.5	15348	12.47	12.4198	12.3848	13.6402	13.6278	13.6479	mRNA	Senescence-associated protein 12.	AK098994
Os07g0271000|mRNA|AK069636|CDS+3'UTR	0.0034242	2.23299	up	1174.94	2672.56	10.1553	11.3143	1032.55	1300.33	1191.95	2222.09	3317	2478.58	10.2213	10.161	10.0837	11.2978	11.6381	11.007	mRNA	GDP dissociation inhibitor protein OsGDI1.	AK069636
Os02g0148100|mRNA|AF216317|CDS+3'UTR	0.000423	2.19475	up	15182.6	33707.5	13.8403	14.9743	13228.1	17886.3	14433.3	33010	33610.2	34502.4	13.8791	13.9344	13.7072	15.1223	14.9536	14.847	mRNA	MAP kinase MAPK2 (MAP kinase 3).	AF216317
Os10g0544600|mRNA|AK099554|CDS+3'UTR	0.0096265	1.87351	up	755.155	1421.62	9.5091	10.4148	548.36	862.932	854.174	1434.25	1134.71	1695.89	9.32584	9.58856	9.61291	10.6867	10.0978	10.4601	mRNA	Zn-finger, RING domain containing protein."	AK099554
Os03g0266300|mRNA|AK104129|CDS+3'UTR	0.0116458	1.62285	up	140.787	222.909	7.0726	7.77114	121.356	159.677	141.327	231.166	203.972	233.59	7.08623	7.13496	6.99662	8.0777	7.61244	7.62327	mRNA	Heat shock protein Hsp20 domain containing protein.	AK104129
Os10g0112700|mRNA|AK105108|CDS+3'UTR	0.00282566	1.83338	up	895.44	1657.52	9.76116	10.6357	780.572	1095.25	810.498	1278.84	1790.83	1902.88	9.82483	9.92642	9.53222	10.533	10.7491	10.6249	mRNA	Protein kinase domain containing protein.	AK105108
Os01g0243200|mRNA|AK103210|CDS+3'UTR	0.000456	2.29318	up	4065.24	9507.07	11.9399	13.1373	3423.3	4741.47	4030.94	8759.86	10345.5	9415.81	11.9446	12.0223	11.8529	13.2238	13.2547	12.9333	mRNA	Biopterin transport-related protein BT1 family protein.	AK103210
Os01g0751600|mRNA|AK108569|CDS+3'UTR	0.00213421	1.64607	up	127.806	204.371	6.91443	7.63345	111.158	154.1	118.16	167.242	208.641	237.231	6.93751	7.07674	6.72903	7.60571	7.64793	7.64672	mRNA	Conserved hypothetical protein.	AK108569
Os12g0181600|mRNA|AK105784|CDS+3'UTR	0.00116143	1.94418	up	2311.43	4601.3	11.1218	12.0809	1837.57	2652.77	2443.94	3975.54	3958.78	5869.59	11.05	11.1895	11.1258	12.1029	11.8828	12.2571	mRNA	Amino acid/polyamine transporter II family protein.	AK105784
Os01g0167400|mRNA|AK120073|CDS+3'UTR	0.000872	3.03366	up	720.484	2178.47	9.43577	11.0368	524.087	873.601	763.765	2285.39	1993.49	2256.52	9.25965	9.60127	9.44638	11.3359	10.9026	10.872	mRNA	Protein synthesis inhibitor II (EC 3.2.2.22) (Ribosome-inactivating protein II) (rRNA N-glycosidase).	AK120073
Os11g0704500|mRNA|AF017366|CDS+3'UTR	0.00097	1.67483	up	119172	195348	16.8257	17.5698	99479.2	134549	123487	199237	189482	197325	16.7302	16.9278	16.8193	17.6966	17.52	17.4927	mRNA	Metallothionein-like protein type 1.	AF017366
Os04g0517100|mRNA|AY323484|CDS+3'UTR	0.000355	1.70509	up	1322.86	2283.38	10.3235	11.0934	1146.95	1443.32	1378.32	1949.04	2094.64	2806.45	10.3717	10.3074	10.2916	11.1131	10.9742	11.1929	mRNA	Myb protein.	AY323484
Os06g0676300|mRNA|AK064503|UTR	0.0147472	1.58619	up	230.264	377.739	7.81188	8.47744	206.904	234.822	249.067	302.015	314.998	516.204	7.90583	7.70107	7.82873	8.45151	8.23056	8.75025	mRNA	Non-protein coding transcript, unclassifiable transcript."	AK064503
Os01g0923700|mRNA|AY211488|CDS	0.013319	1.74424	up	2932.98	5132.39	11.4553	12.2579	2443.51	2590.19	3765.24	4796.17	5271.5	5329.51	11.4589	11.1542	11.7527	12.3697	12.296	12.108	mRNA	Histidine kinase-like protein.	AY211488
Os05g0519300|mRNA|AK110584|CDS+3'UTR	7.03e-05	2.50983	up	729.935	1851.11	9.48021	10.8078	619.316	804.212	766.277	1725.4	1850.28	1977.65	9.50366	9.48428	9.45269	10.945	10.7986	10.6798	mRNA	Uncharacterized plant-specific protein DUF506 domain containing protein.	AK110584
Os08g0139400|mRNA|AK101460|UTR	0.000881	1.70975	up	2957.37	5175.28	11.4808	12.2546	2447.61	3380.55	3043.96	4415.83	4652.12	6457.89	11.4618	11.5351	11.4454	12.2563	12.1109	12.3965	mRNA	Non-protein coding transcript, unclassifiable transcript."	AK101460
Os01g0151600|mRNA|AK063435|CDS+3'UTR	2.55e-05	6.13457	up	1211.57	7420.92	10.1736	12.7906	940.207	1506.39	1188.12	7070.07	7365.17	7827.53	10.0785	10.3636	10.0787	12.9236	12.7723	12.6758	mRNA	Conserved hypothetical protein.	AK063435
Os03g0319300|mRNA|AK070090|CDS+3'UTR	0.0019178	1.99163	up	33277.7	66637.8	14.9592	15.9531	29619.9	39876.7	30336.5	65606.3	70217	64090	15.0091	15.0893	14.7791	16.0837	16.0206	15.755	mRNA	Calmodulin TaCaM1-1 (Calmodulin TaCaM1-2) (Calmodulin TaCaM1-3) (Calmodulin TaCaM3-1) (Calmodulin TaCaM3-2) (Calmodulin TaCaM3-3) (Calmodulin TaCaM4-1).	AK070090
Os12g0491400|COMBINER|CI488072|6	0.00631316	1.78516	up	76.6526	130.63	6.15059	6.98665	74.4557	80.6423	74.8597	99.3484	113.835	178.705	6.32505	6.07251	6.05422	6.88339	6.82548	7.25107	COMBINER	(No Hit)	CI488072
Os06g0336200|mRNA|AK073531|CDS+3'UTR	0.00092	1.82358	up	13680.8	25563.2	13.6951	14.5618	13144.5	13950.6	13947.2	23463.9	24555.6	28670.1	13.8695	13.5588	13.6569	14.6161	14.4938	14.5756	mRNA	Delta-tonoplast intrinsic protein.	AK073531
Os07g0123200|mRNA|AK059668|UTR	0.000828	2.18967	up	550.513	1213.32	9.06844	10.1992	507.27	642.782	501.488	1072.02	1219	1348.94	9.21506	9.15202	8.83824	10.2779	10.1983	10.1212	mRNA	Non-protein coding transcript, uncharacterized transcript."	AK059668
Os12g0127200|mRNA|AK122005|CDS+3'UTR	0.00759516	2.11857	up	144.072	312.037	7.0943	8.17739	112.905	166.791	152.52	221.111	254.271	460.73	6.96392	7.20948	7.10949	8.0133	7.93318	8.58568	mRNA	Harpin-induced 1 domain containing protein.	AK122005
[truncated: 1,821 more rows]

## Sheet: 60∕1_vs_1∕1_down
60/1_vs_1/1 1.5 fold down regulated genes
	P-value Fold change and Regulation			Group-Raw Intensity		Group-Normalized Intensity		Raw Intensity						Normalized Intensity						Annotations
[truncated: 2,940 more rows]

## Sheet: 60∕60_vs_1∕60_up
60/60_vs_1/60 1.5 fold up regulated genes
[truncated: 2,421 more rows]

[truncated: 3 more sheets: 60∕60_vs_1∕60_down, 60∕60_vs_60∕1_up, 60∕60_vs_60∕1_down]
