# Supplementary material for: Transcriptomic Analysis of Responses to Imbalanced Carbon: Nitrogen Availabilities in Rice Seedlings
Source: PLoS One. 2016 Nov 7;11(11):e0165732. doi: 10.1371/journal.pone.0165732 (PMC5098742; doi:10.1371/journal.pone.0165732)
Supplement: S3 File — (XLSX) [file pone.0165732.s004.xlsx]

## Sheet: GO enrichment
GO_acc	term_type	Term	query item	query total	bg item	bg total	p-value	FDR	entries
GO:0006633	P	fatty acid biosynthetic process	5	54	92	23155	3.1e-06	0.00043	// Os06g0216200 // Os06g0216300 // Os08g0508800 // Os02g0205500 // Os08g0509100
GO:0006631	P	fatty acid metabolic process	5	54	104	23155	5.5e-06	0.00043	// Os06g0216200 // Os06g0216300 // Os08g0508800 // Os02g0205500 // Os08g0509100
GO:0008610	P	lipid biosynthetic process	6	54	191	23155	6.4e-06	0.00043	// Os07g0190000 // Os08g0508800 // Os02g0205500 // Os06g0216300 // Os06g0216200 // Os08g0509100
GO:0006952	P	defense response	5	54	125	23155	1.3e-05	0.00066	// Os09g0439200 // Os06g0216200 // Os06g0216300 // Os04g0395800 // Os01g0248500
GO:0044255	P	cellular lipid metabolic process	6	54	279	23155	5.1e-05	0.0021	// Os07g0190000 // Os08g0508800 // Os02g0205500 // Os06g0216300 // Os06g0216200 // Os08g0509100
GO:0032787	P	monocarboxylic acid metabolic process	5	54	175	23155	6.2e-05	0.0021	// Os06g0216200 // Os06g0216300 // Os08g0508800 // Os02g0205500 // Os08g0509100
GO:0006950	P	response to stress	8	54	611	23155	8.6e-05	0.0025	// Os08g0508800 // Os04g0395800 // Os09g0439200 // Os06g0216300 // Os04g0517100 // Os06g0216200 // Os07g0661400 // Os01g0248500
GO:0019752	P	carboxylic acid metabolic process	7	54	492	23155	0.00015	0.003	// Os08g0508800 // Os02g0205500 // Os08g0434300 // Os09g0255400 // Os06g0216200 // Os08g0509100 // Os06g0216300
GO:0043436	P	oxoacid metabolic process	7	54	492	23155	0.00015	0.003	// Os08g0508800 // Os02g0205500 // Os08g0434300 // Os09g0255400 // Os06g0216200 // Os08g0509100 // Os06g0216300
GO:0042180	P	cellular ketone metabolic process	7	54	499	23155	0.00016	0.003	// Os08g0508800 // Os02g0205500 // Os08g0434300 // Os09g0255400 // Os06g0216200 // Os08g0509100 // Os06g0216300
GO:0006082	P	organic acid metabolic process	7	54	493	23155	0.00015	0.003	// Os08g0508800 // Os02g0205500 // Os08g0434300 // Os09g0255400 // Os06g0216200 // Os08g0509100 // Os06g0216300
GO:0046394	P	carboxylic acid biosynthetic process	5	54	235	23155	0.00024	0.0037	// Os06g0216200 // Os06g0216300 // Os08g0508800 // Os02g0205500 // Os08g0509100
GO:0016053	P	organic acid biosynthetic process	5	54	235	23155	0.00024	0.0037	// Os06g0216200 // Os06g0216300 // Os08g0508800 // Os02g0205500 // Os08g0509100
GO:0009058	P	biosynthetic process	16	54	2873	23155	0.00064	0.0092	// Os04g0301500 // Os06g0203600 // Os04g0506800 // Os08g0508800 // Os03g0203700 // Os04g0395800 // Os02g0205500 // Os01g0848700 // Os09g0439200 // Os07g0190000 // Os06g0216300 // Os04g0517100 // Os07g0526400 // Os01g0584900 // Os06g0216200 // Os08g0509100
GO:0044249	P	cellular biosynthetic process	15	54	2735	23155	0.0012	0.016	// Os04g0301500 // Os06g0203600 // Os04g0506800 // Os08g0508800 // Os03g0203700 // Os04g0395800 // Os02g0205500 // Os09g0439200 // Os07g0190000 // Os06g0216300 // Os04g0517100 // Os01g0848700 // Os01g0584900 // Os06g0216200 // Os08g0509100
GO:0006629	P	lipid metabolic process	6	54	516	23155	0.0013	0.016	// Os07g0190000 // Os08g0508800 // Os02g0205500 // Os06g0216300 // Os06g0216200 // Os08g0509100
GO:0050896	P	response to stimulus	8	54	917	23155	0.0013	0.016	// Os08g0508800 // Os04g0395800 // Os09g0439200 // Os06g0216300 // Os04g0517100 // Os06g0216200 // Os07g0661400 // Os01g0248500
GO:0031326	P	regulation of cellular biosynthetic process	6	54	1261	23155	0.073	0.64	// Os04g0301500 // Os01g0584900 // Os04g0395800 // Os09g0439200 // Os04g0517100 // Os01g0848700
GO:0045449	P	regulation of transcription	6	54	1237	23155	0.068	0.64	// Os04g0301500 // Os01g0584900 // Os04g0395800 // Os09g0439200 // Os04g0517100 // Os01g0848700
GO:0019219	P	regulation of nucleobase, nucleoside, nucleotide and nucleic acid metabolic process	6	54	1243	23155	0.069	0.64	// Os04g0301500 // Os01g0584900 // Os04g0395800 // Os09g0439200 // Os04g0517100 // Os01g0848700
GO:0009889	P	regulation of biosynthetic process	6	54	1261	23155	0.073	0.64	// Os04g0301500 // Os01g0584900 // Os04g0395800 // Os09g0439200 // Os04g0517100 // Os01g0848700
GO:0051171	P	regulation of nitrogen compound metabolic process	6	54	1261	23155	0.073	0.64	// Os04g0301500 // Os01g0584900 // Os04g0395800 // Os09g0439200 // Os04g0517100 // Os01g0848700
GO:0010556	P	regulation of macromolecule biosynthetic process	6	54	1261	23155	0.073	0.64	// Os04g0301500 // Os01g0584900 // Os04g0395800 // Os09g0439200 // Os04g0517100 // Os01g0848700
GO:0010468	P	regulation of gene expression	6	54	1279	23155	0.077	0.65	// Os04g0301500 // Os01g0584900 // Os04g0395800 // Os09g0439200 // Os04g0517100 // Os01g0848700
GO:0031323	P	regulation of cellular metabolic process	6	54	1295	23155	0.081	0.65	// Os04g0301500 // Os01g0584900 // Os04g0395800 // Os09g0439200 // Os04g0517100 // Os01g0848700
GO:0080090	P	regulation of primary metabolic process	6	54	1326	23155	0.088	0.67	// Os04g0301500 // Os01g0584900 // Os04g0395800 // Os09g0439200 // Os04g0517100 // Os01g0848700
GO:0060255	P	regulation of macromolecule metabolic process	6	54	1345	23155	0.093	0.67	// Os04g0301500 // Os01g0584900 // Os04g0395800 // Os09g0439200 // Os04g0517100 // Os01g0848700
GO:0006350	P	transcription	6	54	1336	23155	0.09	0.67	// Os04g0301500 // Os01g0584900 // Os04g0395800 // Os09g0439200 // Os04g0517100 // Os01g0848700
GO:0019222	P	regulation of metabolic process	6	54	1381	23155	0.1	0.71	// Os04g0301500 // Os01g0584900 // Os04g0395800 // Os09g0439200 // Os04g0517100 // Os01g0848700
GO:0044237	P	cellular metabolic process	18	54	5837	23155	0.11	0.77	// Os04g0301500 // Os06g0203600 // Os04g0506800 // Os08g0508800 // Os09g0255400 // Os03g0203700 // Os04g0395800 // Os02g0205500 // Os09g0439200 // Os07g0190000 // Os08g0434300 // Os04g0517100 // Os01g0934400 // Os01g0848700 // Os01g0584900 // Os06g0216200 // Os08g0509100 // Os06g0216300
GO:0008152	P	metabolic process	23	54	8041	23155	0.14	0.94	// Os04g0506800 // Os09g0365900 // Os01g0934400 // Os04g0301500 // Os08g0508800 // Os03g0203700 // Os04g0581100 // Os02g0205500 // Os09g0255400 // Os08g0509100 // Os01g0584900 // Os04g0497000 // Os08g0434300 // Os07g0526400 // Os01g0848700 // Os06g0203600 // Os07g0190000 // Os04g0395800 // Os06g0215600 // Os09g0439200 // Os06g0216300 // Os04g0517100 // Os06g0216200
GO:0006807	P	nitrogen compound metabolic process	8	54	2801	23155	0.33	1	// Os04g0301500 // Os01g0584900 // Os03g0203700 // Os04g0395800 // Os09g0439200 // Os04g0517100 // Os09g0255400 // Os01g0848700
GO:0034645	P	cellular macromolecule biosynthetic process	7	54	2125	23155	0.22	1	// Os04g0301500 // Os04g0506800 // Os01g0584900 // Os04g0395800 // Os09g0439200 // Os04g0517100 // Os01g0848700
GO:0050789	P	regulation of biological process	6	54	1814	23155	0.25	1	// Os04g0301500 // Os01g0584900 // Os04g0395800 // Os09g0439200 // Os04g0517100 // Os01g0848700
GO:0006139	P	nucleobase, nucleoside, nucleotide and nucleic acid metabolic process	7	54	2424	23155	0.34	1	// Os04g0301500 // Os01g0584900 // Os03g0203700 // Os04g0395800 // Os09g0439200 // Os04g0517100 // Os01g0848700
GO:0044260	P	cellular macromolecule metabolic process	8	54	4546	23155	0.86	1	// Os04g0301500 // Os04g0506800 // Os01g0584900 // Os04g0395800 // Os09g0439200 // Os08g0434300 // Os04g0517100 // Os01g0848700
GO:0010467	P	gene expression	6	54	1995	23155	0.32	1	// Os04g0301500 // Os01g0584900 // Os04g0395800 // Os09g0439200 // Os04g0517100 // Os01g0848700
GO:0065007	P	biological regulation	6	54	1936	23155	0.3	1	// Os04g0301500 // Os01g0584900 // Os04g0395800 // Os09g0439200 // Os04g0517100 // Os01g0848700
GO:0009987	P	cellular process	18	54	7423	23155	0.47	1	// Os04g0301500 // Os06g0203600 // Os04g0506800 // Os08g0508800 // Os09g0255400 // Os03g0203700 // Os04g0395800 // Os02g0205500 // Os09g0439200 // Os07g0190000 // Os08g0434300 // Os04g0517100 // Os01g0934400 // Os01g0848700 // Os01g0584900 // Os06g0216200 // Os08g0509100 // Os06g0216300
GO:0006810	P	transport	5	54	1332	23155	0.2	1	// Os01g0609300 // Os03g0203700 // Os01g0695800 // Os02g0245800 // Os01g0848700
GO:0050794	P	regulation of cellular process	6	54	1699	23155	0.2	1	// Os04g0301500 // Os01g0584900 // Os04g0395800 // Os09g0439200 // Os04g0517100 // Os01g0848700
GO:0009059	P	macromolecule biosynthetic process	7	54	2128	23155	0.23	1	// Os04g0301500 // Os04g0506800 // Os01g0584900 // Os04g0395800 // Os09g0439200 // Os04g0517100 // Os01g0848700
GO:0051234	P	establishment of localization	5	54	1337	23155	0.2	1	// Os01g0609300 // Os03g0203700 // Os01g0695800 // Os02g0245800 // Os01g0848700
GO:0051179	P	localization	5	54	1361	23155	0.21	1	// Os01g0609300 // Os03g0203700 // Os01g0695800 // Os02g0245800 // Os01g0848700
GO:0044238	P	primary metabolic process	18	54	6478	23155	0.23	1	// Os04g0301500 // Os06g0203600 // Os04g0506800 // Os08g0508800 // Os03g0203700 // Os04g0581100 // Os04g0395800 // Os02g0205500 // Os09g0439200 // Os07g0190000 // Os08g0434300 // Os04g0517100 // Os09g0255400 // Os01g0848700 // Os01g0584900 // Os06g0216200 // Os08g0509100 // Os06g0216300
GO:0043170	P	macromolecule metabolic process	9	54	5122	23155	0.87	1	// Os04g0301500 // Os04g0506800 // Os01g0584900 // Os04g0581100 // Os04g0395800 // Os09g0439200 // Os08g0434300 // Os04g0517100 // Os01g0848700
GO:0016491	F	oxidoreductase activity	11	54	1387	23155	0.00032	0.016	// Os08g0508800 // Os04g0581100 // Os04g0497000 // Os06g0215600 // Os08g0434300 // Os11g0483000 // Os03g0225900 // Os06g0216200 // Os09g0365900 // Os08g0509100 // Os06g0216300
GO:0005506	F	iron ion binding	5	54	616	23155	0.015	0.36	// Os08g0508800 // Os04g0581100 // Os11g0483000 // Os03g0225900 // Os08g0509100
GO:0005488	F	binding	28	54	9475	23155	0.069	0.43	// Os09g0365900 // Os11g0483000 // Os01g0934400 // Os01g0891700 // Os01g0609300 // Os01g0297200 // Os08g0508800 // Os03g0203700 // Os04g0581100 // Os04g0450000 // Os02g0713700 // Os07g0661400 // Os08g0509100 // Os02g0467300 // Os01g0584900 // Os04g0497000 // Os08g0434300 // Os01g0848700 // Os12g0247700 // Os02g0327500 // Os02g0759400 // Os06g0215600 // Os09g0439200 // Os01g0695800 // Os06g0216300…
GO:0043167	F	ion binding	11	54	2900	23155	0.069	0.43	// Os08g0508800 // Os01g0934400 // Os02g0759400 // Os04g0581100 // Os04g0497000 // Os09g0365900 // Os11g0483000 // Os02g0467300 // Os04g0450000 // Os03g0225900 // Os08g0509100
GO:0046872	F	metal ion binding	11	54	2709	23155	0.046	0.43	// Os08g0508800 // Os01g0934400 // Os02g0759400 // Os04g0581100 // Os04g0497000 // Os09g0365900 // Os11g0483000 // Os02g0467300 // Os04g0450000 // Os03g0225900 // Os08g0509100
GO:0043169	F	cation binding	11	54	2899	23155	0.069	0.43	// Os08g0508800 // Os01g0934400 // Os02g0759400 // Os04g0581100 // Os04g0497000 // Os09g0365900 // Os11g0483000 // Os02g0467300 // Os04g0450000 // Os03g0225900 // Os08g0509100
GO:0003824	F	catalytic activity	25	54	7902	23155	0.043	0.43	// Os04g0506800 // Os01g0498300 // Os09g0365900 // Os11g0483000 // Os01g0891700 // Os01g0609300 // Os01g0297200 // Os08g0508800 // Os03g0203700 // Os04g0581100 // Os02g0205500 // Os09g0255400 // Os08g0509100 // Os07g0550600 // Os04g0497000 // Os08g0434300 // Os07g0526400 // Os06g0203600 // Os07g0190000 // Os06g0215600 // Os10g0555100 // Os01g0695800 // Os06g0216300 // Os06g0216200 // Os03g0225900
GO:0046914	F	transition metal ion binding	10	54	2220	23155	0.031	0.43	// Os08g0508800 // Os02g0759400 // Os04g0581100 // Os04g0497000 // Os09g0365900 // Os11g0483000 // Os02g0467300 // Os04g0450000 // Os03g0225900 // Os08g0509100
GO:0016740	F	transferase activity	8	54	2880	23155	0.36	1	// Os04g0506800 // Os07g0550600 // Os10g0555100 // Os07g0526400 // Os01g0498300 // Os02g0205500 // Os07g0190000 // Os01g0891700
GO:0000166	F	nucleotide binding	8	54	2928	23155	0.37	1	// Os01g0609300 // Os01g0297200 // Os03g0203700 // Os06g0215600 // Os01g0695800 // Os06g0216300 // Os01g0848700 // Os06g0216200
GO:0017076	F	purine nucleotide binding	5	54	2588	23155	0.74	1	// Os01g0609300 // Os03g0203700 // Os01g0297200 // Os01g0695800 // Os01g0848700
GO:0016787	F	hydrolase activity	5	54	2776	23155	0.79	1	// Os01g0609300 // Os03g0203700 // Os01g0297200 // Os01g0695800 // Os04g0581100
GO:0005515	F	protein binding	6	54	1982	23155	0.32	1	// Os02g0327500 // Os02g0759400 // Os09g0439200 // Os04g0450000 // Os01g0891700 // Os07g0661400
GO:0032555	F	purine ribonucleotide binding	5	54	2461	23155	0.69	1	// Os01g0609300 // Os03g0203700 // Os01g0297200 // Os01g0695800 // Os01g0848700
GO:0032553	F	ribonucleotide binding	5	54	2461	23155	0.69	1	// Os01g0609300 // Os03g0203700 // Os01g0297200 // Os01g0695800 // Os01g0848700
GO:0043226	C	organelle	37	54	15631	23155	0.5	1	// Os04g0506800 // Os01g0891700 // Os01g0498300 // Os08g0127100 // Os01g0788400 // Os05g0546400 // Os11g0483000 // Os01g0934400 // Os03g0734100 // Os07g0550600 // Os04g0301500 // Os01g0297200 // Os08g0508800 // Os03g0734300 // Os03g0734200 // Os07g0274700 // Os04g0600300 // Os09g0292300 // Os09g0255400 // Os02g0713700 // Os01g0864500 // Os08g0509100 // Os03g0437200 // Os01g0584900 // Os08g0434300…
GO:0043229	C	intracellular organelle	37	54	15631	23155	0.5	1	// Os04g0506800 // Os01g0891700 // Os01g0498300 // Os08g0127100 // Os01g0788400 // Os05g0546400 // Os11g0483000 // Os01g0934400 // Os03g0734100 // Os07g0550600 // Os04g0301500 // Os01g0297200 // Os08g0508800 // Os03g0734300 // Os03g0734200 // Os07g0274700 // Os04g0600300 // Os09g0292300 // Os09g0255400 // Os02g0713700 // Os01g0864500 // Os08g0509100 // Os03g0437200 // Os01g0584900 // Os08g0434300…
GO:0044424	C	intracellular part	37	54	16030	23155	0.61	1	// Os04g0506800 // Os01g0891700 // Os01g0498300 // Os08g0127100 // Os01g0788400 // Os05g0546400 // Os11g0483000 // Os01g0934400 // Os03g0734100 // Os07g0550600 // Os04g0301500 // Os01g0297200 // Os08g0508800 // Os03g0734300 // Os03g0734200 // Os07g0274700 // Os04g0600300 // Os09g0292300 // Os09g0255400 // Os02g0713700 // Os01g0864500 // Os08g0509100 // Os03g0437200 // Os01g0584900 // Os08g0434300…
GO:0043227	C	membrane-bounded organelle	36	54	15274	23155	0.52	1	// Os04g0506800 // Os01g0891700 // Os01g0498300 // Os08g0127100 // Os01g0788400 // Os05g0546400 // Os11g0483000 // Os03g0734100 // Os07g0550600 // Os04g0301500 // Os01g0297200 // Os08g0508800 // Os03g0734300 // Os03g0734200 // Os07g0274700 // Os04g0600300 // Os09g0292300 // Os09g0255400 // Os02g0713700 // Os01g0864500 // Os08g0509100 // Os03g0437200 // Os01g0584900 // Os08g0434300 // Os10g0580900…
GO:0031224	C	intrinsic to membrane	5	54	1048	23155	0.097	1	// Os01g0609300 // Os01g0695800 // Os04g0506800 // Os02g0245800 // Os08g0127100
GO:0005737	C	cytoplasm	31	54	14583	23155	0.84	1	// Os04g0506800 // Os01g0891700 // Os01g0498300 // Os08g0127100 // Os01g0788400 // Os05g0546400 // Os11g0483000 // Os03g0734100 // Os01g0297200 // Os08g0508800 // Os03g0734300 // Os03g0734200 // Os07g0274700 // Os04g0600300 // Os09g0292300 // Os09g0255400 // Os02g0713700 // Os01g0864500 // Os08g0509100 // Os03g0437200 // Os07g0550600 // Os08g0434300 // Os10g0580900 // Os07g0526400 // Os06g0203600…
GO:0009536	C	plastid	13	54	4949	23155	0.36	1	// Os03g0437200 // Os08g0127100 // Os08g0508800 // Os07g0526400 // Os01g0498300 // Os07g0190000 // Os01g0788400 // Os08g0434300 // Os09g0292300 // Os03g0225900 // Os09g0255400 // Os02g0713700 // Os08g0509100
GO:0031982	C	vesicle	12	54	4738	23155	0.43	1	// Os04g0506800 // Os03g0734300 // Os02g0759400 // Os10g0497700 // Os01g0891700 // Os03g0734200 // Os07g0274700 // Os05g0546400 // Os11g0483000 // Os10g0580900 // Os03g0734100 // Os09g0365900
GO:0016023	C	cytoplasmic membrane-bounded vesicle	12	54	4736	23155	0.43	1	// Os04g0506800 // Os03g0734300 // Os02g0759400 // Os10g0497700 // Os01g0891700 // Os03g0734200 // Os07g0274700 // Os05g0546400 // Os11g0483000 // Os10g0580900 // Os03g0734100 // Os09g0365900
GO:0031410	C	cytoplasmic vesicle	12	54	4738	23155	0.43	1	// Os04g0506800 // Os03g0734300 // Os02g0759400 // Os10g0497700 // Os01g0891700 // Os03g0734200 // Os07g0274700 // Os05g0546400 // Os11g0483000 // Os10g0580900 // Os03g0734100 // Os09g0365900
GO:0016021	C	integral to membrane	5	54	1030	23155	0.092	1	// Os01g0609300 // Os01g0695800 // Os04g0506800 // Os02g0245800 // Os08g0127100
GO:0016020	C	membrane	9	54	3523	23155	0.44	1	// Os01g0609300 // Os04g0506800 // Os03g0203700 // Os02g0245800 // Os08g0127100 // Os02g0205500 // Os10g0555100 // Os01g0695800 // Os01g0934400
GO:0005739	C	mitochondrion	6	54	4190	23155	0.94	1	// Os06g0203600 // Os01g0297200 // Os07g0550600 // Os06g0215600 // Os04g0600300 // Os01g0864500
GO:0031988	C	membrane-bounded vesicle	12	54	4736	23155	0.43	1	// Os04g0506800 // Os03g0734300 // Os02g0759400 // Os10g0497700 // Os01g0891700 // Os03g0734200 // Os07g0274700 // Os05g0546400 // Os11g0483000 // Os10g0580900 // Os03g0734100 // Os09g0365900
GO:0043231	C	intracellular membrane-bounded organelle	36	54	15273	23155	0.52	1	// Os04g0506800 // Os01g0891700 // Os01g0498300 // Os08g0127100 // Os01g0788400 // Os05g0546400 // Os11g0483000 // Os03g0734100 // Os07g0550600 // Os04g0301500 // Os01g0297200 // Os08g0508800 // Os03g0734300 // Os03g0734200 // Os07g0274700 // Os04g0600300 // Os09g0292300 // Os09g0255400 // Os02g0713700 // Os01g0864500 // Os08g0509100 // Os03g0437200 // Os01g0584900 // Os08g0434300 // Os10g0580900…
GO:0005623	C	cell	43	54	18467	23155	0.59	1	// Os04g0506800 // Os01g0891700 // Os02g0245800 // Os08g0127100 // Os01g0788400 // Os05g0546400 // Os11g0483000 // Os01g0934400 // Os03g0734100 // Os02g0205500 // Os01g0609300 // Os01g0297200 // Os08g0508800 // Os03g0734300 // Os03g0203700 // Os03g0734200 // Os07g0274700 // Os04g0600300 // Os09g0292300 // Os09g0255400 // Os02g0713700 // Os01g0864500 // Os08g0509100 // Os03g0437200 // Os04g0301500…
GO:0044464	C	cell part	43	54	18466	23155	0.59	1	// Os04g0506800 // Os01g0891700 // Os02g0245800 // Os08g0127100 // Os01g0788400 // Os05g0546400 // Os11g0483000 // Os01g0934400 // Os03g0734100 // Os02g0205500 // Os01g0609300 // Os01g0297200 // Os08g0508800 // Os03g0734300 // Os03g0203700 // Os03g0734200 // Os07g0274700 // Os04g0600300 // Os09g0292300 // Os09g0255400 // Os02g0713700 // Os01g0864500 // Os08g0509100 // Os03g0437200 // Os04g0301500…
GO:0044444	C	cytoplasmic part	31	54	14318	23155	0.79	1	// Os04g0506800 // Os01g0891700 // Os01g0498300 // Os08g0127100 // Os01g0788400 // Os05g0546400 // Os11g0483000 // Os03g0734100 // Os01g0297200 // Os08g0508800 // Os03g0734300 // Os03g0734200 // Os07g0274700 // Os04g0600300 // Os09g0292300 // Os09g0255400 // Os02g0713700 // Os01g0864500 // Os08g0509100 // Os03g0437200 // Os07g0550600 // Os08g0434300 // Os10g0580900 // Os07g0526400 // Os06g0203600…
GO:0044425	C	membrane part	6	54	1234	23155	0.067	1	// Os01g0609300 // Os04g0506800 // Os02g0245800 // Os08g0127100 // Os01g0695800 // Os01g0934400
GO:0005634	C	nucleus	5	54	1653	23155	0.34	1	// Os04g0301500 // Os04g0395800 // Os01g0584900 // Os04g0517100 // Os09g0439200
GO:0005622	C	intracellular	37	54	16347	23155	0.69	1	// Os04g0506800 // Os01g0891700 // Os01g0498300 // Os08g0127100 // Os01g0788400 // Os05g0546400 // Os11g0483000 // Os01g0934400 // Os03g0734100 // Os07g0550600 // Os04g0301500 // Os01g0297200 // Os08g0508800 // Os03g0734300 // Os03g0734200 // Os07g0274700 // Os04g0600300 // Os09g0292300 // Os09g0255400 // Os02g0713700 // Os01g0864500 // Os08g0509100 // Os03g0437200 // Os01g0584900 // Os08g0434300…
