# Supplementary material for: Transcriptomic Analysis of Responses to Imbalanced Carbon: Nitrogen Availabilities in Rice Seedlings
Source: PLoS One. 2016 Nov 7;11(11):e0165732. doi: 10.1371/journal.pone.0165732 (PMC5098742; doi:10.1371/journal.pone.0165732)
Supplement: S4 File — (XLSX) [file pone.0165732.s005.xlsx]

## Sheet: Module 1
LocusID	Description
Os01g0186900	Conserved hypothetical protein.
Os01g0246700	Similar to WRKY transcription factor 1.
Os01g0570800	IQ calmodulin-binding region domain containing protein.
Os01g0597600	Amino acid/polyamine transporter II family protein.
Os01g0714600	Conserved hypothetical protein.
Os01g0718500	Conserved hypothetical protein.
Os01g0826400	WRKY transcription factor 24 (WRKY24).
Os01g0834900	Hypothetical protein.
Os01g0864500	Harpin-induced 1 domain containing protein.
Os01g0905200	Exo70 exocyst complex subunit family protein.
Os01g0905300	Exo70 exocyst complex subunit family protein.
Os01g0955100	Similar to Avr9/Cf-9 rapidly elicited protein 57 (Fragment).
Os01g0975000	Protein of unknown function DUF966 family protein.
Os02g0165100	Protein kinase-like domain containing protein.
Os02g0181300	WRKY transcription factor 71 (Transcription factor WRKY09).
Os02g0205500	Similar to Fatty acid elongase 1.
Os02g0209300	Non-protein coding transcript, unclassifiable transcript.
Os02g0209400	Conserved hypothetical protein.
Os02g0314600	Peptidase A1, pepsin family protein.
Os02g0559800	E3 ubiquitin ligase EL5 (EC 6.3.2.-).
Os02g0624300	Similar to Y19 protein.
Os02g0626600	Phenylalanine ammonia-lyase family protein.
Os02g0654700	Similar to Ethylene-responsive transcription factor 5 (Ethylene-responsive element binding factor 5) (EREBP-5) (AtERF5).
Os02g0681200	Zinc finger, RING-type domain containing protein.
Os02g0705400	Similar to Pathogen induced protein 2-4.
Os02g0733900	Conserved hypothetical protein.
Os03g0122300	Similar to Flavanone 3-hydroxylase-like protein.
Os03g0123800	Conserved hypothetical protein.
Os03g0180800	ZIM domain containing protein.
Os03g0180900	ZIM domain containing protein.
Os03g0181100	ZIM domain containing protein.
Os03g0258200	Esterase/lipase/thioesterase domain containing protein.
Os03g0289800	Similar to Leucoanthocyanidin dioxygenase-like protein.
Os03g0322200	Conserved hypothetical protein.
Os03g0402800	ZIM domain containing protein.
Os03g0437200	Zinc finger, C2H2-type domain containing protein.
Os03g0676400	VQ domain containing protein.
Os03g0741100	Basic helix-loop-helix dimerisation region bHLH domain containing protein.
Os03g0743500	Similar to Calmodulin 1 (Fragment).
Os03g0766800	Conserved hypothetical protein.
Os03g0767000	Similar to Allene oxide synthase (EC 4.2.1.92).
Os03g0820400	Similar to ZPT2-13.
Os03g0860100	Similar to Ethylene-responsive transcription factor 2 (Ethylene-responsive element binding factor 2) (EREBP-2) (AtERF2).
Os04g0182300	Proteinase inhibitor I9, subtilisin propeptide domain containing protein.
Os04g0301500	Basic helix-loop-helix dimerisation region bHLH domain containing protein.
Os04g0395800	ZIM domain containing protein.
Os04g0461600	Similar to Fw2.2.
Os04g0492400	Conserved hypothetical protein.
Os04g0497000	Similar to Allyl alcohol dehydrogenase.
Os04g0517100	Similar to Y19 protein.
Os04g0639000	Conserved hypothetical protein.
Os04g0667600	Heavy metal transport/detoxification protein domain containing protein.
Os04g0684900	Ribonuclease CAF1 family protein.
Os04g0685700	Conserved hypothetical protein.
Os05g0181700	Conserved hypothetical protein.
Os05g0181800	Conserved hypothetical protein.
Os05g0211100	Similar to Cytochrome P450-like protein.
Os05g0324700	Conserved hypothetical protein.
Os05g0343400	WRKY transcription factor 53 (Transcription factor WRKY12).
Os05g0392700	Mitochondrial substrate carrier family protein.
Os05g0530400	Heat stress transcription factor Spl7 (Heat shock transcription factor) (Heat shock factor RHSF10).
Os05g0537100	Similar to WRKY transcription factor 59.
Os05g0545300	Protein kinase-like domain containing protein.
Os05g0545400	Protein kinase-like domain containing protein.
Os05g0553400	Similar to Myb-related transcription factor-like protein (MYB transcription factor).
Os06g0133500	Conserved hypothetical protein.
Os06g0192800	Similar to RING-H2 finger protein ATL1R (RING-H2 finger protein ATL8).
Os06g0203600	Conserved hypothetical protein.
Os06g0239100	Peptidase M10A and M12B, matrixin and adamalysin family protein.
Os06g0649000	Similar to WRKY transcription factor 28.
Os06g0683400	Similar to EF-hand Ca2+-binding protein CCD1.
Os07g0245100	Similar to Cytosine deaminase (EC 3.5.4.1).
Os08g0448000	Similar to 4-coumarate--CoA ligase 1 (EC 6.2.1.12) (4CL 1) (4-coumaroyl-CoA synthase 1) (Clone 4CL14) (Fragment).
Os08g0482600	Plastocyanin-like domain containing protein.
Os09g0341500	Conserved hypothetical protein.
Os09g0341600	Cyclin-like F-box domain containing protein.
Os09g0412300	Calcium-binding EF-hand domain containing protein.
Os09g0439200	ZIM domain containing protein.
Os09g0452900	Glycosyl transferase, family 31 protein.
Os10g0158100	Similar to Senescence-associated protein 15.
Os10g0391400	ZIM domain containing protein.
Os10g0392400	ZIM domain containing protein.
Os10g0400500	Similar to Tyrosine decarboxylase 1 (EC 4.1.1.25) (ELI5) (Fragment).
Os10g0497700	Similar to Phytochelatin synthetase.
Os10g0580900	Conserved hypothetical protein.
Os11g0483000	Cytochrome P450 family protein.

## Sheet: Module 2
LocusID	Description
Os01g0115900	Protein kinase-like domain containing protein.
Os01g0176000	UDP-glucuronosyl/UDP-glucosyltransferase family protein.
Os01g0220400	Conserved hypothetical protein.
Os01g0289600	Conserved hypothetical protein.
Os01g0534800	Similar to PRLI-interacting factor K (Fragment).
Os01g0584900	WRKY transcription factor 28-like (WRKY5) (WRKY transcription factor 77).
Os01g0595600	Esterase/lipase/thioesterase domain containing protein.
Os01g0609200	ABC transporter related domain containing protein.
Os01g0609300	PDR-like ABC transporter (PDR3 ABC transporter).
Os01g0639600	Protein of unknown function DUF1645 family protein.
Os01g0728300	Similar to Cytochrome P450 monooxygenase CYP72A5 (Fragment).
Os01g0771200	Similar to Mal d 1-associated protein.
Os01g0813400	Similar to ADP-ribosylation factor 1.
Os01g0824800	Conserved hypothetical protein.
Os01g0963000	Similar to Peroxidase BP 1 precursor.
Os02g0138500
Os02g0153100	Protein kinase-like domain containing protein.
Os02g0173200	VQ domain containing protein.
Os02g0213100	Conserved hypothetical protein.
Os02g0275200	Xyloglucan fucosyltransferase family protein.
Os02g0699300	Similar to ADP-ribosylation factor-like protein.
Os02g0822900	Conserved hypothetical protein.
Os03g0218400	Similar to Hexose transporter.
Os03g0225900	Allene oxide synthase.
Os03g0235000	Peroxidase (EC 1.11.1.7).
Os03g0401100	Protein kinase domain containing protein.
Os03g0575200	Similar to Potassium transporter 1 (OsHAK1).
Os03g0772600	Similar to Lectin-like receptor kinase 7;2.
Os03g0776900	Similar to DNAJ protein-like.
Os03g0777000	Similar to NAC-domain containing protein 19 (ANAC019) (ANAC) (Abscicic-acid- responsive NAC).
Os03g0794200	GCN5-related N-acetyltransferase domain containing protein.
Os04g0121800	Non-protein coding transcript, putative npRNA.
Os04g0447700	Similar to Polyketide reductase.
Os04g0556300	Glutathione peroxidase.
Os04g0600300	Similar to Alternative oxidase 1a (Fragment).
Os04g0671100	Hypothetical protein.
Os04g0677300	Pyruvate kinase family protein.
Os05g0151300	Rubber elongation factor family protein.
Os05g0451300	Conserved hypothetical protein.
Os05g0455400	Conserved hypothetical protein.
Os05g0457800	Similar to Glycerol-3-phosphate acyltransferase 5 (EC 2.3.1.15) (AtGPAT5).
Os05g0574600	Similar to Fatty acid elongase 1-like protein.
Os05g0576600	Conserved hypothetical protein.
Os06g0152700	Protein of unknown function DUF821, CAP10-like family protein.
Os06g0215600	Similar to Oxo-phytodienoic acid reductase.
Os06g0216200	Similar to Oxo-phytodienoic acid reductase.
Os06g0216300	Oxo-phytodienoic acid reductase (12-oxophytodienoic acid reductase).
Os06g0218300	Conserved hypothetical protein.
Os06g0218900	LMBR1-like conserved region domain containing protein.
Os06g0239200	Conserved hypothetical protein.
Os06g0506600	Similar to Ubiquitin-conjugating enzyme E2-17 kDa 8 (EC 6.3.2.19) (Ubiquitin- protein ligase 8) (Ubiquitin carrier protein 8) (UBCAT4A).
Os06g0671300	Cytochrome P450 family protein.
Os06g0671600	Conserved hypothetical protein.
Os06g0674100	Conserved hypothetical protein.
Os06g0726100	Similar to Seed chitinase-c.
Os07g0122100	Protein of unknown function DUF1719, Oryza sativa family protein.
Os07g0268800	Protein of unknown function DUF594 family protein.
Os07g0275300	Zinc finger, RING-type domain containing protein.
Os07g0533800	Peptidase A1, pepsin family protein.
Os07g0537500	Protein of unknown function DUF26 domain containing protein.
Os07g0537600	Protein of unknown function DUF26 domain containing protein.
Os07g0542400	Similar to Receptor protein kinase.
Os07g0575600	Similar to Lectin-like receptor kinase 7;2.
Os07g0635200	Cytochrome P450 family protein.
Os07g0635300	Similar to Cytochrome P450.
Os07g0677100	Peroxidase.
Os07g0677200	Peroxidase.
Os08g0101800	Protein of unknown function DUF821, CAP10-like family protein.
Os08g0158200	FAD linked oxidase, N-terminal domain containing protein.
Os08g0203100	Leucine-rich repeat, plant specific containing protein.
Os08g0412800	Protein of unknown function DUF1262 family protein.
Os08g0499000	Conserved hypothetical protein.
Os08g0508800	Lipoxygenase, chloroplast precursor (EC 1.13.11.12).
Os08g0509100	Similar to Lipoxygenase, chloroplast precursor (EC 1.13.11.12).
Os09g0355400	Protein kinase-like domain containing protein.
Os09g0379600	Homeodomain-like containing protein.
Os09g0400700	Conserved hypothetical protein.
Os09g0420800	Similar to Ubiquitin.
Os09g0475500	Protein of unknown function DUF246, plant family protein.
Os10g0136400	Similar to ARK2 product/receptor-like serine/threonine protein kinase ARK2.
Os10g0322200	UDP-glucuronosyl/UDP-glucosyltransferase family protein.
Os10g0416500	Similar to Chitinase 1 precursor (EC 3.2.1.14) (Tulip bulb chitinase-1) (TBC-1).
Os10g0419400	Similar to SIPL.
Os10g0444700	Similar to Phosphate transporter 6.
Os10g0456100	Similar to Brn1-like protein.
Os10g0513900	Cytochrome P450 family protein.
Os10g0535800	Protein of unknown function Cys-rich family protein.
Os10g0552400	U box domain containing protein.
Os11g0490900	Similar to WRKY transcription factor 72.
Os11g0514500	Similar to Leucine-rich repeat-containing extracellular glycoprotein precursor.
Os11g0655900	Glutaredoxin-like, plant II family protein.
Os11g0668000	Disease resistance protein family protein.
Os11g0705200	Similar to Scarecrow-like 9 (Fragment).
Os12g0555000	Similar to Probenazole-inducible protein PBZ1.
Os12g0555200	Similar to Probenazole-inducible protein PBZ1.
Os12g0555300	Similar to Probenazole-inducible protein PBZ1.
Os12g0555500	Probenazole-inducible protein PBZ1.
Os12g0629700	Similar to Thaumatin-like protein precursor.
